# Supplementary material for: Economic growth and suicide rates: Differential accumulated effects
Source: PLoS One. 2025 Jul 7;20(7):e0327630. doi: 10.1371/journal.pone.0327630 (PMC12233259; doi:10.1371/journal.pone.0327630)
Supplement: S2 File — (XLSX) [file pone.0327630.s002.xlsx]

## Sheet: Sheet 1
Subgroup			△GDPpc				GDPpc				Unemployment (% total workforce)				Population over 65 years				Female employment (%) labor market				Fertility rate (births per woman)
Income	Gender	The average % change of GDPpc in earlier N Years	Coefficients	Std. Error	P-value	VIF	Coefficients	Std. Error	P-value	VIF	Coefficients	Std. Error	P-value	VIF	Coefficients	Std. Error	P-value	VIF	Coefficients	Std. Error	P-value	VIF	Coefficients	Std. Error	P-value
Total	Total	1	0.000668742	0.00189192	0.723749	1.1492	-4.1773e-05	5.40539e-06	1.30008e-14	1.04242	0.139764	0.0125295	1.41894e-28	1.28578	-0.251937	0.0304508	1.63202e-16	1.07337	0.104177	0.0179359	6.68253e-09	1.35146	-0.910252	0.0922601	9.19635e-23
Total	Total	2	-0.000111827	0.00263785	0.966187	1.14951	-4.15087e-05	5.36259e-06	1.18188e-14	1.04394	0.136543	0.0125853	3.90145e-27	1.2853	-0.229984	0.0305691	6.24776e-14	1.07637	0.10028	0.0178752	2.12686e-08	1.34817	-0.920904	0.0920577	2.38281e-23
Total	Total	3	-0.00188307	0.00316016	0.551283	1.14921	-4.12407e-05	5.32493e-06	1.14323e-14	1.04629	0.134937	0.0126513	2.74646e-26	1.28412	-0.207862	0.0306905	1.40271e-11	1.0787	0.0953084	0.0178425	9.60307e-08	1.34494	-0.925401	0.0919701	1.33705e-23
Total	Total	4	-0.00519551	0.00362706	0.152082	1.1491	-4.09841e-05	5.29468e-06	1.18266e-14	1.04924	0.132986	0.0127138	2.36198e-25	1.28307	-0.190687	0.0308234	6.62886e-10	1.08087	0.091342	0.0178292	3.11406e-07	1.3421	-0.926596	0.0920702	1.31451e-23
Total	Total	5	-0.00947069	0.00411118	0.0212826	1.14869	-4.07742e-05	5.27013e-06	1.21945e-14	1.05189	0.129507	0.0128179	8.88204e-24	1.28085	-0.179669	0.0309807	7.05468e-09	1.08308	0.0884117	0.0178489	7.52957e-07	1.33697	-0.928231	0.0923386	1.47999e-23
Total	Total	6	-0.0115128	0.00446815	0.0100048	1.1479	-4.11138e-05	5.23958e-06	5.1676e-15	1.05508	0.126997	0.0128746	9.52318e-23	1.27783	-0.17256	0.031079	2.96277e-08	1.08473	0.0850762	0.0178659	1.97086e-06	1.33228	-0.896731	0.0926396	5.68316e-22
Total	Total	7	-0.01281	0.00485675	0.00837581	1.1466	-4.18182e-05	5.19742e-06	1.05834e-15	1.05772	0.123472	0.0128909	1.50528e-21	1.27383	-0.167482	0.0310934	7.51371e-08	1.08614	0.0827955	0.017848	3.59102e-06	1.32671	-0.849882	0.0926767	6.72232e-20
Total	Total	8	-0.0134934	0.00525717	0.010297	1.14525	-4.22829e-05	5.16478e-06	3.37488e-16	1.06026	0.121434	0.0129187	8.10484e-21	1.2716	-0.162168	0.0312278	2.15064e-07	1.08723	0.0798008	0.0178794	8.2487e-06	1.32169	-0.807877	0.0929142	4.64241e-18
Total	Total	9	-0.0148165	0.00570929	0.00948259	1.14398	-4.25731e-05	5.13941e-06	1.52174e-16	1.0607	0.120811	0.0129417	1.48756e-20	1.26834	-0.161342	0.0313946	2.86545e-07	1.08822	0.0774995	0.0179532	1.61429e-05	1.31678	-0.764499	0.0932598	3.09587e-16
Total	Total	10	-0.0171206	0.00621978	0.00593409	1.14223	-4.28738e-05	5.12479e-06	7.68671e-17	1.05976	0.12191	0.0129447	6.90369e-21	1.26363	-0.163398	0.0315996	2.42211e-07	1.08852	0.0755832	0.0180872	2.98123e-05	1.31069	-0.728266	0.0937947	9.90872e-15
Total	Total	11	-0.0203273	0.00673157	0.0025434	1.14027	-4.31639e-05	5.10775e-06	3.78091e-17	1.05827	0.121644	0.0129448	8.40235e-21	1.26008	-0.168981	0.0317733	1.09405e-07	1.08831	0.0745058	0.0182075	4.34502e-05	1.30653	-0.68453	0.09429	4.48899e-13
Total	Total	12	-0.0236048	0.00725563	0.00114857	1.13748	-4.35168e-05	5.08891e-06	1.61378e-17	1.05687	0.120873	0.0129553	1.57461e-20	1.25659	-0.175047	0.0319591	4.53964e-08	1.08753	0.0731773	0.0183334	6.66415e-05	1.30144	-0.634687	0.0949691	2.6049e-11
Total	Total	13	-0.0264579	0.00775005	0.00064573	1.13524	-4.40375e-05	5.06611e-06	4.80219e-18	1.0553	0.121432	0.0129892	1.33046e-20	1.25372	-0.180485	0.0321033	1.99512e-08	1.08601	0.0710694	0.0184252	0.000116211	1.29804	-0.578696	0.0956028	1.5294e-09
Total	Total	14	-0.0327093	0.00825915	7.59368e-05	1.13325	-4.48193e-05	5.03218e-06	7.38364e-19	1.05407	0.120884	0.0130121	2.29704e-20	1.25079	-0.188962	0.0321822	4.61091e-09	1.08375	0.0678727	0.0184628	0.000239377	1.29594	-0.521942	0.0960625	5.80837e-08
Total	Total	15	-0.0395518	0.00878623	6.90953e-06	1.13159	-4.55016e-05	5.00363e-06	1.38661e-19	1.05208	0.119099	0.0130529	1.05127e-19	1.24886	-0.200028	0.0322789	6.25619e-10	1.08156	0.0636859	0.0185036	0.000582908	1.29484	-0.46787	0.09652	1.29163e-06
Total	Total	16	-0.0460987	0.00933673	8.19861e-07	1.1299	-4.61302e-05	4.98437e-06	3.20193e-20	1.05017	0.116796	0.0131342	8.42341e-19	1.24821	-0.211953	0.0324372	7.08321e-11	1.08007	0.0599056	0.0185439	0.00124452	1.29468	-0.415597	0.0972026	1.94493e-05
Total	Total	17	-0.0524712	0.00988026	1.14392e-07	1.13027	-4.63575e-05	4.95956e-06	1.37449e-20	1.04859	0.11361	0.0131774	8.97808e-18	1.25105	-0.223242	0.0325565	7.96782e-12	1.08061	0.0561174	0.0186122	0.0025832	1.29777	-0.372626	0.0980576	0.000146538
Total	Total	18	-0.0588817	0.0103841	1.51366e-08	1.13202	-4.67347e-05	4.932e-06	4.15559e-21	1.04711	0.110883	0.0132102	6.23146e-17	1.25798	-0.23528	0.0326171	6.36937e-13	1.0812	0.0529042	0.0186557	0.00459122	1.30541	-0.320964	0.0986844	0.00115265
Total	Total	19	-0.0645572	0.0108458	2.84769e-09	1.13461	-4.70068e-05	4.91679e-06	1.88071e-21	1.04648	0.109314	0.0132595	2.16573e-16	1.265	-0.242569	0.0326963	1.40696e-13	1.08147	0.0479391	0.0187269	0.0105028	1.31318	-0.27778	0.0994177	0.00522712
Total	Total	20	-0.0703032	0.0113271	5.91093e-10	1.13638	-4.71041e-05	4.90533e-06	1.26747e-21	1.04532	0.10866	0.0133313	4.67145e-16	1.26904	-0.247063	0.0327716	5.71924e-14	1.08264	0.0443063	0.0187978	0.0184668	1.31675	-0.251101	0.100127	0.0121834
Total	Male	1	0.00120546	0.00318729	0.70529	1.1492	-7.21296e-05	9.10639e-06	2.85934e-15	1.04242	0.233603	0.0211083	3.71137e-28	1.28578	-0.353046	0.0512999	6.59228e-12	1.07337	0.177136	0.0302164	4.8448e-09	1.35146	-1.72188	0.155429	3.2793e-28
Total	Male	2	-0.00024957	0.00443523	0.955129	1.14951	-7.14201e-05	9.01656e-06	2.85745e-15	1.04394	0.227081	0.0211606	1.37176e-26	1.2853	-0.314293	0.0513983	1.03663e-09	1.07637	0.170693	0.030055	1.42506e-08	1.34817	-1.74812	0.154784	3.06318e-29
Total	Male	3	-0.00300787	0.00530248	0.570564	1.14921	-7.07773e-05	8.93479e-06	2.84832e-15	1.04629	0.223972	0.0212278	9.15937e-26	1.28412	-0.275221	0.051496	9.45345e-08	1.0787	0.16256	0.0299382	5.89678e-08	1.34494	-1.76118	0.154318	8.17196e-30
Total	Male	4	-0.00827131	0.00607601	0.173477	1.1491	-7.01777e-05	8.86959e-06	3.07228e-15	1.04924	0.220132	0.021298	8.4636e-25	1.28307	-0.245185	0.051635	2.10563e-06	1.08087	0.156486	0.0298673	1.67532e-07	1.3421	-1.76792	0.154235	4.69429e-30
Total	Male	5	-0.0147255	0.00687675	0.0322932	1.14869	-6.96727e-05	8.81532e-06	3.2934e-15	1.05189	0.214138	0.0214404	2.81734e-23	1.28085	-0.226494	0.0518212	1.26311e-05	1.08308	0.152308	0.0298558	3.49196e-07	1.33697	-1.77161	0.154454	4.33355e-30
Total	Male	6	-0.0173581	0.00745801	0.0199805	1.1479	-7.02284e-05	8.74564e-06	1.20048e-15	1.05508	0.209931	0.0214897	2.40591e-22	1.27783	-0.21327	0.0518756	3.99837e-05	1.08473	0.147546	0.0298209	7.75012e-07	1.33228	-1.71691	0.154629	2.55206e-28
Total	Male	7	-0.0180979	0.0080828	0.0251953	1.1466	-7.14923e-05	8.64974e-06	1.76533e-16	1.05772	0.203766	0.0214536	3.2171e-21	1.27383	-0.204092	0.0517468	8.12055e-05	1.08614	0.144522	0.0297034	1.17643e-06	1.32671	-1.62836	0.154236	8.69442e-26
Total	Male	8	-0.0172574	0.00872442	0.0479767	1.14525	-7.24452e-05	8.57109e-06	3.70457e-17	1.06026	0.200694	0.0214389	1.16217e-20	1.2716	-0.192971	0.0518234	0.000198542	1.08723	0.139657	0.0296713	2.58449e-06	1.32169	-1.54526	0.154194	2.03662e-23
Total	Male	9	-0.0169635	0.00944939	0.0726828	1.14398	-7.31208e-05	8.5062e-06	1.09049e-17	1.0607	0.199391	0.0214197	1.89702e-20	1.26834	-0.189331	0.051961	0.000271477	1.08822	0.135532	0.0297142	5.20877e-06	1.31678	-1.45863	0.154354	5.09106e-21
Total	Male	10	-0.0177842	0.0102715	0.0834394	1.14223	-7.38412e-05	8.46317e-06	3.591e-18	1.05976	0.200269	0.0213771	1.09434e-20	1.26363	-0.190744	0.0521841	0.000259646	1.08852	0.132616	0.0298696	9.20008e-06	1.31069	-1.38263	0.154894	6.11365e-19
Total	Male	11	-0.0199279	0.0110897	0.0724015	1.14027	-7.4527e-05	8.41457e-06	1.13359e-18	1.05827	0.198371	0.0213255	2.03176e-20	1.26008	-0.198468	0.0523438	0.000151475	1.08831	0.131754	0.0299952	1.14441e-05	1.30653	-1.29185	0.155335	1.16284e-16
Total	Male	12	-0.021748	0.011914	0.0679997	1.13748	-7.52837e-05	8.35614e-06	2.92947e-19	1.05687	0.195113	0.021273	6.74026e-20	1.25659	-0.207266	0.0524777	7.9401e-05	1.08753	0.131019	0.030104	1.37551e-05	1.30144	-1.1881	0.155942	3.06243e-14
Total	Male	13	-0.0224299	0.0126783	0.0769314	1.13524	-7.62834e-05	8.28765e-06	5.02446e-20	1.0553	0.194559	0.021249	7.81066e-20	1.25372	-0.214887	0.0525178	4.35294e-05	1.08601	0.128941	0.0301418	1.92429e-05	1.29804	-1.07317	0.156397	7.66617e-12
Total	Male	14	-0.0282194	0.0134554	0.0360238	1.13325	-7.77037e-05	8.19817e-06	3.98475e-21	1.05407	0.192805	0.0211987	1.36346e-19	1.25079	-0.227118	0.0524296	1.50928e-05	1.08375	0.125183	0.0300786	3.21272e-05	1.29594	-0.956207	0.1565	1.07679e-09
Total	Male	15	-0.0352856	0.0142613	0.0133878	1.13159	-7.88911e-05	8.12158e-06	4.25966e-22	1.05208	0.188402	0.0211867	8.39338e-19	1.24886	-0.244257	0.052393	3.21868e-06	1.08156	0.119354	0.0300339	7.17517e-05	1.29484	-0.848416	0.156665	6.41975e-08
Total	Male	16	-0.0411657	0.0151085	0.0064606	1.1299	-7.9874e-05	8.06558e-06	6.81779e-23	1.05017	0.18279	0.0212534	1.07266e-17	1.24821	-0.262426	0.052489	5.95651e-07	1.08007	0.113984	0.0300072	0.000147416	1.29468	-0.745905	0.157291	2.17777e-06
Total	Male	17	-0.0478178	0.0159362	0.00270923	1.13027	-8.03243e-05	7.99943e-06	1.75735e-23	1.04859	0.176062	0.0212542	1.55413e-16	1.25105	-0.280587	0.0525114	9.56877e-08	1.08061	0.108364	0.0300202	0.000309832	1.29777	-0.662209	0.15816	2.8806e-05
Total	Male	18	-0.0550665	0.0166988	0.000982598	1.13202	-8.08908e-05	7.93124e-06	3.65838e-24	1.04711	0.170196	0.0212436	1.42911e-15	1.25798	-0.300682	0.0524521	1.0541e-08	1.0812	0.103842	0.0300006	0.000542501	1.30541	-0.574367	0.158696	0.000298663
Total	Male	19	-0.061641	0.0173938	0.000398378	1.13461	-8.14365e-05	7.88523e-06	1.0017e-24	1.04648	0.166715	0.0212647	5.59864e-15	1.265	-0.313205	0.0524361	2.50957e-09	1.08147	0.0964161	0.030033	0.00133519	1.31318	-0.498608	0.15944	0.00177586
Total	Male	20	-0.0680387	0.0181243	0.000176273	1.13638	-8.16995e-05	7.84895e-06	4.40041e-25	1.04532	0.164783	0.0213312	1.37631e-14	1.26904	-0.320364	0.0524374	1.08613e-09	1.08264	0.0909132	0.030078	0.00252073	1.31675	-0.448544	0.160212	0.00513747
Total	Female	1	0.000451275	0.000962097	0.639051	1.1492	-1.63936e-05	2.7488e-06	2.62347e-09	1.04242	0.0509782	0.00637164	1.50916e-15	1.28578	-0.199349	0.0154851	2.31573e-37	1.07337	0.0509004	0.00912094	2.5169e-08	1.35146	-0.254061	0.046917	6.39689e-08
Total	Female	2	0.000465199	0.00134976	0.73037	1.14951	-1.63764e-05	2.74399e-06	2.55864e-09	1.04394	0.0502929	0.00643976	6.87787e-15	1.2853	-0.191785	0.0156419	4.30112e-34	1.07637	0.049634	0.00914655	6.00541e-08	1.34817	-0.252155	0.047105	9.01841e-08
Total	Female	3	-0.000394657	0.00162717	0.808369	1.14921	-1.63027e-05	2.74181e-06	2.92782e-09	1.04629	0.0497332	0.00651416	2.67876e-14	1.28412	-0.184267	0.0158025	4.92442e-31	1.0787	0.0477399	0.0091871	2.10951e-07	1.34494	-0.250031	0.0473554	1.34539e-07
Total	Female	4	-0.00204759	0.00187709	0.275397	1.1491	-1.62701e-05	2.74012e-06	3.07908e-09	1.04924	0.0492429	0.00657969	8.42449e-14	1.28307	-0.177688	0.0159518	1.70876e-28	1.08087	0.0457213	0.00922704	7.45864e-07	1.3421	-0.246428	0.0476484	2.40618e-07
Total	Female	5	-0.00452861	0.00213595	0.0340384	1.14869	-1.62771e-05	2.73808e-06	2.953e-09	1.05189	0.0477871	0.00665949	8.21666e-13	1.28085	-0.172565	0.0160959	1.5479e-26	1.08308	0.0438635	0.00927334	2.30477e-06	1.33697	-0.24534	0.0479742	3.26901e-07
Total	Female	6	-0.00609314	0.00233382	0.00905973	1.1479	-1.643e-05	2.73676e-06	2.06571e-09	1.05508	0.0466397	0.00672474	4.55277e-12	1.27783	-0.169944	0.0162333	2.17422e-25	1.08473	0.0418795	0.0093318	7.35445e-06	1.33228	-0.233111	0.0483879	1.4956e-06
Total	Female	7	-0.00781104	0.00255539	0.00224968	1.1466	-1.66724e-05	2.73463e-06	1.16309e-09	1.05772	0.0453358	0.00678259	2.57422e-11	1.27383	-0.167684	0.0163598	2.05704e-24	1.08614	0.0402961	0.00939078	1.8118e-05	1.32671	-0.220783	0.048762	6.09867e-06
Total	Female	8	-0.00974861	0.00278467	0.000467882	1.14525	-1.67504e-05	2.73573e-06	9.8952e-10	1.06026	0.0441758	0.00684287	1.17898e-10	1.2716	-0.166961	0.016541	9.92193e-24	1.08723	0.0389755	0.00947051	3.92632e-05	1.32169	-0.212968	0.0492156	1.53926e-05
Total	Female	9	-0.0122776	0.00304184	5.51304e-05	1.14398	-1.67777e-05	2.73822e-06	9.63354e-10	1.0607	0.0440813	0.00689519	1.77537e-10	1.26834	-0.168016	0.0167267	1.624e-23	1.08822	0.0383264	0.00956525	6.24389e-05	1.31678	-0.20461	0.0496877	3.88527e-05
Total	Female	10	-0.0155569	0.00332883	3.04223e-06	1.14223	-1.67717e-05	2.74279e-06	1.04154e-09	1.05976	0.0451333	0.006928	8.01675e-11	1.26363	-0.170039	0.0169121	1.48391e-23	1.08852	0.0374163	0.00968031	0.000112431	1.31069	-0.200368	0.050199	6.66201e-05
Total	Female	11	-0.0193895	0.00362179	9.0193e-08	1.14027	-1.67695e-05	2.74812e-06	1.12742e-09	1.05827	0.0459647	0.00696472	4.56054e-11	1.26008	-0.17318	0.017095	6.97088e-24	1.08831	0.0363005	0.00979617	0.00021325	1.30653	-0.19586	0.0507309	0.000114498
Total	Female	12	-0.0235437	0.00392982	2.23644e-09	1.13748	-1.67804e-05	2.75627e-06	1.23133e-09	1.05687	0.046901	0.0070169	2.5886e-11	1.25659	-0.175976	0.0173098	4.89237e-24	1.08753	0.0351341	0.00992981	0.000406596	1.30144	-0.19532	0.0514375	0.000148118
Total	Female	13	-0.0278627	0.00422994	4.97246e-11	1.13524	-1.68917e-05	2.76506e-06	1.08229e-09	1.0553	0.0480556	0.00708945	1.36224e-11	1.25372	-0.178485	0.0175218	4.01907e-24	1.08601	0.0337735	0.0100564	0.000790068	1.29804	-0.19333	0.0521796	0.000213716
Total	Female	14	-0.0339202	0.00454789	1.03609e-13	1.13325	-1.71456e-05	2.77096e-06	6.6267e-10	1.05407	0.048344	0.00716512	1.68986e-11	1.25079	-0.182545	0.0177211	1.2695e-24	1.08375	0.0318225	0.0101665	0.00175794	1.29594	-0.19114	0.0528967	0.000305291
Total	Female	15	-0.03993	0.00487497	3.31787e-16	1.13159	-1.74169e-05	2.77623e-06	3.84733e-10	1.05208	0.0486646	0.00724232	2.04248e-11	1.24886	-0.187127	0.0179097	2.82702e-25	1.08156	0.0297609	0.0102666	0.00376329	1.29484	-0.186199	0.0535534	0.000511894
Total	Female	16	-0.0464367	0.00521192	7.23131e-19	1.1299	-1.77315e-05	2.78236e-06	2.03716e-10	1.05017	0.0490947	0.00733174	2.3953e-11	1.24821	-0.192495	0.018107	4.27446e-26	1.08007	0.0279742	0.0103515	0.00690877	1.29468	-0.180932	0.0542602	0.000861196
Total	Female	17	-0.0521753	0.00555449	8.941e-21	1.13027	-1.77778e-05	2.78817e-06	1.99577e-10	1.04859	0.0488157	0.00740806	4.91208e-11	1.25105	-0.197073	0.0183026	1.0241e-26	1.08061	0.0263563	0.0104634	0.0118061	1.29777	-0.176541	0.0551261	0.0013718
Total	Female	18	-0.0573272	0.00587716	2.93318e-22	1.13202	-1.80015e-05	2.79141e-06	1.24497e-10	1.04711	0.0486275	0.00747669	8.6791e-11	1.25798	-0.201401	0.0184606	2.26983e-27	1.0812	0.0248648	0.0105587	0.0185705	1.30541	-0.159843	0.0558533	0.00423141
Total	Female	19	-0.0615331	0.00617881	4.02312e-23	1.13461	-1.80587e-05	2.80107e-06	1.26157e-10	1.04648	0.048575	0.00755388	1.40577e-10	1.265	-0.203508	0.0186269	1.93516e-27	1.08147	0.0226122	0.0106686	0.0341027	1.31318	-0.147495	0.0566378	0.00923982
Total	Female	20	-0.0655617	0.00649168	1.00641e-23	1.13638	-1.80309e-05	2.81131e-06	1.56965e-10	1.04532	0.0489143	0.00764033	1.69255e-10	1.26904	-0.204919	0.0187818	2.29417e-27	1.08264	0.0211497	0.0107732	0.0496886	1.31675	-0.142399	0.057384	0.0131198
High-income	Total	1	-0.000882467	0.00672401	0.895601	1.12337	-2.27305e-05	7.89136e-06	0.00402505	1.06514	0.0796871	0.0221589	0.000332892	1.30172	-0.0527444	0.0536891	0.326051	1.03586	0.187794	0.0376254	6.66692e-07	1.21614	-1.84694	0.203985	3.94779e-19
High-income	Total	2	0.00829772	0.00872212	0.341577	1.12411	-2.43986e-05	7.76307e-06	0.00170414	1.06786	0.0825469	0.0221376	0.000199235	1.30024	-0.0267102	0.0528466	0.613329	1.03658	0.176715	0.0370574	2.02659e-06	1.21747	-1.77811	0.199476	1.33775e-18
High-income	Total	3	0.0190379	0.010688	0.0750674	1.12332	-2.61929e-05	7.6113e-06	0.000594209	1.07298	0.0896343	0.0220567	5.06839e-05	1.29439	-0.00371438	0.0518471	0.942897	1.03765	0.162984	0.0364532	8.34761e-06	1.21897	-1.68528	0.195056	1.36945e-17
High-income	Total	4	0.0268383	0.0122797	0.0289957	1.12001	-2.76433e-05	7.47036e-06	0.000222807	1.07838	0.0929614	0.0219092	2.33609e-05	1.28495	0.0209629	0.0508956	0.680484	1.0381	0.154147	0.0359295	1.89517e-05	1.22183	-1.60454	0.191364	1.12857e-16
High-income	Total	5	0.0324972	0.0136543	0.0174339	1.11708	-2.863e-05	7.34435e-06	0.000101068	1.08777	0.0946392	0.0216695	1.34155e-05	1.27146	0.0382928	0.0499861	0.443753	1.03883	0.150055	0.0355358	2.55631e-05	1.22774	-1.52271	0.188612	1.36949e-15
High-income	Total	6	0.0357659	0.0143546	0.0128226	1.11395	-2.97952e-05	7.19577e-06	3.65281e-05	1.1016	0.0928249	0.0213395	1.45234e-05	1.25652	0.0537944	0.0491423	0.273836	1.03955	0.144257	0.0352175	4.42069e-05	1.24166	-1.42915	0.187904	4.92766e-14
High-income	Total	7	0.0386377	0.0150963	0.0105815	1.11268	-3.13185e-05	7.07423e-06	1.02341e-05	1.1157	0.0862171	0.0210348	4.37366e-05	1.23905	0.0681493	0.0484054	0.15937	1.04268	0.139386	0.0349869	7.10021e-05	1.2496	-1.35095	0.187881	1.01088e-12
High-income	Total	8	0.0396812	0.0159813	0.0131375	1.10905	-3.22396e-05	6.97667e-06	4.14439e-06	1.12434	0.0796822	0.020702	0.000123572	1.21704	0.0816596	0.0478622	0.0881885	1.04607	0.133512	0.0348967	0.000135626	1.24622	-1.29247	0.188074	9.23674e-12
High-income	Total	9	0.0425062	0.0167314	0.01117	1.10667	-3.34457e-05	6.88108e-06	1.29417e-06	1.12678	0.0729964	0.0202384	0.000320192	1.19531	0.0908235	0.0473291	0.0551781	1.04955	0.128065	0.0348106	0.000242571	1.23532	-1.22609	0.187991	9.46885e-11
High-income	Total	10	0.0441508	0.0176406	0.0124286	1.10646	-3.43087e-05	6.7988e-06	5.06221e-07	1.12611	0.0718667	0.019864	0.000306927	1.17495	0.095073	0.0469584	0.0430854	1.05069	0.123576	0.0347046	0.000381422	1.22219	-1.15858	0.189167	1.16222e-09
High-income	Total	11	0.0433769	0.018735	0.0207342	1.10506	-3.44424e-05	6.7235e-06	3.41121e-07	1.1212	0.070675	0.0196286	0.000328034	1.15698	0.097429	0.0467115	0.0371724	1.05134	0.119681	0.0346645	0.000571053	1.20479	-1.10964	0.189411	5.75854e-09
High-income	Total	12	0.0406052	0.0199028	0.0415129	1.10423	-3.45172e-05	6.6798e-06	2.70224e-07	1.11204	0.0721984	0.0195171	0.000224283	1.14574	0.0967418	0.0465795	0.0379836	1.05045	0.113741	0.0346947	0.00106882	1.18897	-1.08555	0.18868	1.06414e-08
High-income	Total	13	0.0264825	0.0212367	0.212594	1.10393	-3.39216e-05	6.66144e-06	4.00372e-07	1.10538	0.0733011	0.0195374	0.000182477	1.13805	0.0905926	0.0465442	0.0518025	1.04971	0.107613	0.0347885	0.00201685	1.17878	-1.10404	0.187651	4.98331e-09
High-income	Total	14	0.0044084	0.0227821	0.846593	1.10264	-3.28955e-05	6.61875e-06	7.49672e-07	1.10317	0.0741162	0.0195739	0.000159095	1.12451	0.0808337	0.0465565	0.0827337	1.04746	0.10176	0.0347917	0.00350044	1.16823	-1.13499	0.18736	1.75949e-09
High-income	Total	15	-0.0212042	0.0246638	0.390081	1.10158	-3.21964e-05	6.5871e-06	1.13502e-06	1.10226	0.0690039	0.019781	0.000500729	1.1129	0.0678036	0.0467492	0.147175	1.04389	0.0959785	0.0348715	0.00599191	1.15934	-1.18754	0.187623	3.28929e-10
High-income	Total	16	-0.0461613	0.0266158	0.083072	1.09997	-3.17904e-05	6.5645e-06	1.42103e-06	1.10089	0.0601367	0.0200915	0.00280911	1.10472	0.0542098	0.0471037	0.249984	1.04	0.0901359	0.0349375	0.00998235	1.15058	-1.23305	0.187583	6.89851e-11
High-income	Total	17	-0.0721538	0.0281634	0.0105117	1.099	-3.13113e-05	6.54559e-06	1.90369e-06	1.09941	0.0508748	0.0202701	0.0121905	1.09972	0.0396824	0.0473582	0.402218	1.03846	0.0857774	0.0350424	0.0144942	1.14503	-1.27772	0.187451	1.38353e-11
High-income	Total	18	-0.0970247	0.0287965	0.000774161	1.0954	-3.07048e-05	6.53591e-06	2.88922e-06	1.08796	0.0446166	0.0203646	0.0286248	1.1099	0.0272903	0.0474006	0.564886	1.03823	0.0839293	0.0351553	0.0171014	1.14409	-1.28585	0.182982	3.29e-12
High-income	Total	19	-0.113388	0.0290782	0.000101065	1.09095	-3.00854e-05	6.51702e-06	4.26734e-06	1.07719	0.0411833	0.0203238	0.0429202	1.12489	0.0202841	0.0472279	0.667632	1.03825	0.0815235	0.0351704	0.0205972	1.14858	-1.25418	0.178218	3.07867e-12
High-income	Total	20	-0.114538	0.0293746	0.000101184	1.08787	-3.01101e-05	6.51657e-06	4.1877e-06	1.0693	0.0409566	0.0203655	0.0445133	1.14056	0.0218958	0.0471099	0.642161	1.03971	0.0803084	0.0352708	0.0229454	1.15554	-1.20148	0.175448	1.12714e-11
High-income	Male	1	-0.000746306	0.0111791	0.946782	1.12337	-3.58821e-05	1.31198e-05	0.00630882	1.06514	0.151885	0.0368405	3.938e-05	1.30172	-0.170325	0.0892613	0.0565519	1.03586	0.284285	0.0625544	5.9231e-06	1.21614	-3.23062	0.339137	5.90956e-21
High-income	Male	2	0.0131868	0.0144497	0.361594	1.12411	-3.85245e-05	1.28609e-05	0.00278311	1.06786	0.154966	0.0366747	2.52249e-05	1.30024	-0.126233	0.0875495	0.149545	1.03658	0.266126	0.061392	1.55141e-05	1.21747	-3.11484	0.330466	1.47949e-20
High-income	Male	3	0.0313617	0.0176182	0.0752577	1.12332	-4.16374e-05	1.25465e-05	0.000925439	1.07298	0.166511	0.0363584	5.0267e-06	1.29439	-0.0868555	0.085465	0.309659	1.03765	0.242816	0.0600897	5.58463e-05	1.21897	-2.9546	0.321531	1.22721e-19
High-income	Male	4	0.0456778	0.0201486	0.0235251	1.12001	-4.42766e-05	1.22574e-05	0.000313287	1.07838	0.172463	0.0359488	1.7617e-06	1.28495	-0.0452174	0.0835099	0.588268	1.0381	0.22784	0.0589534	0.000115799	1.22183	-2.81094	0.313992	9.74056e-19
High-income	Male	5	0.0555594	0.0222945	0.012805	1.11708	-4.59041e-05	1.19917e-05	0.000134386	1.08777	0.17482	0.0353816	8.62307e-07	1.27146	-0.0164012	0.0816166	0.840761	1.03883	0.222594	0.0580224	0.000129933	1.22774	-2.67076	0.307963	1.05764e-17
High-income	Male	6	0.0581131	0.0233207	0.0128112	1.11395	-4.74241e-05	1.16903e-05	5.22908e-05	1.1016	0.168808	0.0346685	1.23679e-06	1.25652	0.0107845	0.0798373	0.892566	1.03955	0.216068	0.0572148	0.000165199	1.24166	-2.52139	0.305271	3.13614e-16
High-income	Male	7	0.0607762	0.0244225	0.0129338	1.11268	-4.97001e-05	1.14445e-05	1.5009e-05	1.1157	0.154675	0.0340296	5.92182e-06	1.23905	0.0356883	0.0783091	0.648645	1.04268	0.210424	0.0566009	0.000208385	1.2496	-2.39932	0.303949	5.58086e-15
High-income	Male	8	0.062976	0.0257467	0.0145596	1.10905	-5.13734e-05	1.12397e-05	5.25934e-06	1.12434	0.14279	0.033352	1.97556e-05	1.21704	0.0590612	0.0771083	0.443826	1.04607	0.202048	0.0562202	0.000336328	1.24622	-2.29869	0.302996	5.72883e-14
High-income	Male	9	0.0704064	0.0268602	0.00885059	1.10667	-5.36998e-05	1.10467e-05	1.29015e-06	1.12678	0.132117	0.0324902	5.02479e-05	1.19531	0.0748429	0.0759809	0.324773	1.04955	0.192792	0.055884	0.00057652	1.23532	-2.17591	0.301796	8.86676e-13
High-income	Male	10	0.0732833	0.0282476	0.00957129	1.10646	-5.51304e-05	1.08868e-05	4.6216e-07	1.12611	0.129795	0.0318078	4.73128e-05	1.17495	0.0817087	0.0751938	0.277372	1.05069	0.185797	0.055572	0.000848384	1.22219	-2.06139	0.30291	1.46003e-11
High-income	Male	11	0.0728694	0.029922	0.0149971	1.10506	-5.53921e-05	1.07382e-05	2.83026e-07	1.1212	0.127879	0.0313493	4.76212e-05	1.15698	0.0854469	0.0746038	0.252254	1.05134	0.180051	0.0553633	0.0011712	1.20479	-1.97452	0.302512	9.20779e-11
High-income	Male	12	0.0723809	0.0317071	0.0225855	1.10423	-5.58156e-05	1.06415e-05	1.79219e-07	1.11204	0.131231	0.0310926	2.58626e-05	1.14574	0.0853702	0.0742054	0.250144	1.05045	0.169531	0.0552719	0.0022003	1.18897	-1.91605	0.300585	2.45825e-10
High-income	Male	13	0.0544252	0.0337669	0.107225	1.10393	-5.51447e-05	1.05919e-05	2.2032e-07	1.10538	0.134433	0.031065	1.61171e-05	1.13805	0.076903	0.0740064	0.298913	1.04971	0.158596	0.0553145	0.0042016	1.17878	-1.9256	0.29837	1.4849e-10
High-income	Male	14	0.0212219	0.0361619	0.557391	1.10264	-5.36037e-05	1.05059e-05	3.80469e-07	1.10317	0.136584	0.0310696	1.18327e-05	1.12451	0.0621847	0.0738988	0.400217	1.04746	0.148462	0.0552246	0.00726408	1.16823	-1.96412	0.297395	5.6032e-11
High-income	Male	15	-0.0200681	0.0391055	0.607907	1.10158	-5.24079e-05	1.04441e-05	5.88005e-07	1.10226	0.127558	0.0313637	5.0216e-05	1.1129	0.0408377	0.0741228	0.581757	1.04389	0.138483	0.0552902	0.0123679	1.15934	-2.04785	0.297485	8.70078e-12
High-income	Male	16	-0.0586592	0.0421731	0.164469	1.09997	-5.17418e-05	1.04016e-05	7.34526e-07	1.10089	0.111801	0.0318353	0.00045896	1.10472	0.0193544	0.0746365	0.795429	1.04	0.128679	0.055359	0.0202428	1.15058	-2.11577	0.297229	1.73144e-12
High-income	Male	17	-0.104523	0.0445781	0.0191803	1.099	-5.082e-05	1.03606e-05	1.04264e-06	1.09941	0.0949392	0.0320844	0.00313763	1.09972	-0.00609677	0.0749604	0.935189	1.03846	0.121256	0.0554664	0.0289724	1.14503	-2.19824	0.296705	2.19153e-13
High-income	Male	18	-0.148793	0.0455563	0.00111678	1.0954	-4.96182e-05	1.03399e-05	1.76876e-06	1.08796	0.0828775	0.0322168	0.0102	1.1099	-0.0279514	0.074988	0.709395	1.03823	0.117703	0.0556158	0.034491	1.14409	-2.2255	0.289478	2.8103e-14
High-income	Male	19	-0.180108	0.0458891	9.10583e-05	1.09095	-4.84016e-05	1.02847e-05	2.77782e-06	1.07719	0.0757486	0.0320735	0.0183289	1.12489	-0.0414995	0.0745316	0.577751	1.03825	0.112984	0.0555033	0.041979	1.14858	-2.18446	0.281251	1.55931e-14
High-income	Male	20	-0.187605	0.0462544	5.27495e-05	1.08787	-4.82228e-05	1.02612e-05	2.87046e-06	1.0693	0.0739287	0.0320683	0.0212958	1.14056	-0.0412784	0.0741809	0.577991	1.03971	0.110134	0.0555387	0.0475653	1.15554	-2.10593	0.276267	4.61583e-14
High-income	Female	1	-0.00097243	0.00330658	0.768729	1.12337	-9.4663e-06	3.88063e-06	0.0148225	1.06514	0.0156453	0.0108968	0.151267	1.30172	0.0140519	0.026402	0.594644	1.03586	0.116003	0.0185026	4.66316e-10	1.21614	-0.735525	0.100311	3.59702e-13
High-income	Female	2	0.00410517	0.00433742	0.344063	1.12411	-1.03368e-05	3.86049e-06	0.00749309	1.06786	0.0180779	0.0110088	0.100762	1.30024	0.0257361	0.0262801	0.327582	1.03658	0.110983	0.0184283	2.13699e-09	1.21747	-0.70463	0.0991974	1.84149e-12
High-income	Female	3	0.00827266	0.00539218	0.125185	1.12332	-1.09867e-05	3.83996e-06	0.00427747	1.07298	0.0212912	0.0111278	0.0558883	1.29439	0.0356168	0.0261573	0.173508	1.03765	0.105421	0.0183909	1.18807e-08	1.21897	-0.667998	0.0984072	1.61034e-11
High-income	Female	4	0.00966867	0.00627462	0.123542	1.12001	-1.1346e-05	3.81717e-06	0.00300095	1.07838	0.0219352	0.0111951	0.0502499	1.28495	0.047062	0.0260064	0.0705468	1.0381	0.1014	0.0183591	3.90044e-08	1.22183	-0.64099	0.0977824	7.5467e-11
High-income	Female	5	0.0109022	0.00705722	0.122592	1.11708	-1.17362e-05	3.79593e-06	0.00202542	1.08777	0.0227232	0.0111999	0.0426429	1.27146	0.0558436	0.0258354	0.0308093	1.03883	0.0976166	0.0183667	1.22443e-07	1.22774	-0.608771	0.0974844	5.48024e-10
High-income	Female	6	0.0137767	0.0075045	0.0665824	1.11395	-1.25273e-05	3.7619e-06	0.000889062	1.1016	0.0239371	0.0111562	0.0320593	1.25652	0.062454	0.0256913	0.0151742	1.03955	0.0922182	0.0184115	6.11647e-07	1.24166	-0.566022	0.0982349	1.00436e-08
High-income	Female	7	0.0158586	0.00797257	0.0468652	1.11268	-1.33412e-05	3.73599e-06	0.000366745	1.1157	0.0232872	0.0111088	0.0362219	1.23905	0.0685044	0.0255635	0.00744715	1.04268	0.0877086	0.018477	2.26071e-06	1.2496	-0.529486	0.0992224	1.09244e-07
High-income	Female	8	0.0150047	0.0085224	0.0785058	1.10905	-1.35902e-05	3.72047e-06	0.000268271	1.12434	0.0211436	0.0110398	0.0556547	1.21704	0.0736205	0.0255236	0.00397733	1.04607	0.083749	0.0186094	7.3065e-06	1.24622	-0.511469	0.100295	3.83512e-07
High-income	Female	9	0.0128908	0.00900439	0.152464	1.10667	-1.38192e-05	3.70321e-06	0.000197344	1.12678	0.0178523	0.0108918	0.10141	1.19531	0.0769741	0.0254712	0.00255382	1.04955	0.0813429	0.0187341	1.50729e-05	1.23532	-0.497491	0.101172	9.74483e-07
High-income	Female	10	0.0130083	0.00955696	0.173677	1.10646	-1.42347e-05	3.68332e-06	0.000116067	1.12611	0.0178108	0.0107615	0.0981266	1.17495	0.0788482	0.0254402	0.00197593	1.05069	0.0786274	0.0188016	3.05961e-05	1.22219	-0.472077	0.102483	4.44863e-06
High-income	Female	11	0.0112885	0.0102139	0.269249	1.10506	-1.43055e-05	3.66551e-06	9.94177e-05	1.1212	0.0171406	0.0107011	0.109423	1.15698	0.0797359	0.0254661	0.00177605	1.05134	0.076134	0.0188983	5.89742e-05	1.20479	-0.457393	0.103263	1.01488e-05
High-income	Female	12	0.00623311	0.0109112	0.567914	1.10423	-1.4139e-05	3.66204e-06	0.00011788	1.11204	0.0172783	0.0106998	0.106565	1.14574	0.0784454	0.025536	0.00216601	1.05045	0.0737315	0.0190205	0.000110712	1.18897	-0.461386	0.103439	8.80581e-06
High-income	Female	13	-0.00485666	0.0116924	0.677933	1.10393	-1.36593e-05	3.66762e-06	0.000203384	1.10538	0.0167677	0.0107568	0.119262	1.13805	0.0742577	0.025626	0.00381514	1.04971	0.0714726	0.0191537	0.000197672	1.17878	-0.485695	0.103316	2.83451e-06
High-income	Female	14	-0.0168	0.0126019	0.1827	1.10264	-1.31883e-05	3.66116e-06	0.000326267	1.10317	0.0166152	0.0108273	0.125112	1.12451	0.0687396	0.0257527	0.00768849	1.04746	0.0691855	0.019245	0.000335389	1.16823	-0.506847	0.103638	1.11868e-06
High-income	Female	15	-0.0281214	0.0136686	0.0398324	1.10158	-1.30206e-05	3.65056e-06	0.000373414	1.10226	0.0150098	0.0109626	0.171158	1.1129	0.0629385	0.0259083	0.0152519	1.04389	0.0670924	0.0193257	0.00053269	1.15934	-0.529131	0.103981	4.08439e-07
High-income	Female	16	-0.0400549	0.014762	0.00674081	1.09997	-1.2916e-05	3.64089e-06	0.000401636	1.10089	0.0123242	0.0111434	0.268931	1.10472	0.0565619	0.0261252	0.0305521	1.04	0.0648002	0.0193775	0.000847084	1.15058	-0.551167	0.10404	1.3588e-07
High-income	Female	17	-0.0475145	0.0156619	0.00245966	1.099	-1.28695e-05	3.64006e-06	0.000420216	1.09941	0.00972856	0.0112724	0.388262	1.09972	0.0519858	0.0263363	0.0485868	1.03846	0.0635074	0.0194874	0.00114526	1.14503	-0.559481	0.104243	9.35301e-08
High-income	Female	18	-0.0531633	0.0160218	0.000929489	1.0954	-1.28603e-05	3.63646e-06	0.000418797	1.08796	0.00882857	0.0113305	0.436001	1.1099	0.0489192	0.0263728	0.0638205	1.03823	0.0634731	0.0195597	0.00120206	1.14409	-0.545204	0.101808	9.98543e-08
High-income	Female	19	-0.0537817	0.0162764	0.000976678	1.09095	-1.28328e-05	3.64788e-06	0.000449157	1.07719	0.00906465	0.0113762	0.425699	1.12489	0.048899	0.0264356	0.0645651	1.03825	0.0631117	0.0196865	0.00137757	1.14858	-0.516458	0.0997571	2.58652e-07
High-income	Female	20	-0.0466173	0.0165176	0.00483729	1.08787	-1.31197e-05	3.66432e-06	0.000355079	1.0693	0.0107127	0.0114517	0.349714	1.14056	0.0529235	0.0264902	0.0459306	1.03971	0.0632179	0.019833	0.00146752	1.15554	-0.483098	0.098656	1.08995e-06
Upper-middle income	Total	1	0.00258947	0.00282901	0.360173	1.0462	-0.000307759	3.87126e-05	3.74057e-15	1.05715	0.115818	0.0206131	2.30663e-08	1.14098	0.0286457	0.0634132	0.651531	1.11407	0.18515	0.0390691	2.35951e-06	1.28802	-2.41502	0.209548	1.8479e-29
Upper-middle income	Total	2	0.00251603	0.00382724	0.511028	1.04355	-0.000313894	3.85808e-05	8.77592e-16	1.06163	0.111488	0.020826	1.0046e-07	1.13927	0.0571787	0.0644365	0.375031	1.1135	0.185259	0.0388945	2.0996e-06	1.27802	-2.49342	0.208781	2.07891e-31
Upper-middle income	Total	3	0.00235725	0.00456427	0.605615	1.04108	-0.000318687	3.85805e-05	3.28736e-16	1.06737	0.108909	0.0211767	3.08306e-07	1.14019	0.0887587	0.0654252	0.17511	1.11374	0.184658	0.0389493	2.34019e-06	1.27294	-2.56072	0.208971	6.84236e-33
Upper-middle income	Total	4	0.00131609	0.00527185	0.802898	1.03944	-0.000321931	3.86292e-05	1.83443e-16	1.07594	0.105543	0.0215552	1.08854e-06	1.14061	0.104395	0.0662404	0.11525	1.11368	0.18715	0.038993	1.75911e-06	1.26649	-2.62372	0.20963	3.7064e-34
Upper-middle income	Total	5	0.00125277	0.00613843	0.838316	1.03753	-0.000325488	3.88736e-05	1.34852e-16	1.07993	0.103897	0.0221142	2.88355e-06	1.14126	0.122068	0.0670978	0.0690873	1.11388	0.189145	0.0391754	1.52959e-06	1.25678	-2.65186	0.211047	2.19573e-34
Upper-middle income	Total	6	0.00273154	0.00677293	0.686788	1.03568	-0.000323075	3.90647e-05	3.10321e-16	1.08584	0.102552	0.0225198	5.72944e-06	1.14148	0.122288	0.0676151	0.0707319	1.11294	0.19419	0.0392046	8.19773e-07	1.24939	-2.56276	0.212582	6.76577e-32
Upper-middle income	Total	7	0.00452385	0.00744465	0.543511	1.03373	-0.000316038	3.88764e-05	9.56236e-16	1.08807	0.101026	0.0226235	8.64378e-06	1.1436	0.11723	0.0673057	0.0817768	1.11203	0.200439	0.0387467	2.64488e-07	1.24209	-2.42032	0.211613	5.35227e-29
Upper-middle income	Total	8	0.00816913	0.008133	0.315344	1.03067	-0.000309681	3.8793e-05	3.02105e-15	1.09206	0.101116	0.0227828	9.80354e-06	1.15677	0.1187	0.0676628	0.0796062	1.11233	0.204987	0.0383644	1.07009e-07	1.23551	-2.30097	0.211003	1.33606e-26
Upper-middle income	Total	9	0.0107949	0.00899816	0.230478	1.02958	-0.000303833	3.89408e-05	1.21341e-14	1.09156	0.100644	0.0231068	1.42785e-05	1.16572	0.115992	0.0682028	0.0892319	1.11137	0.21074	0.0381562	3.9951e-08	1.23634	-2.23648	0.212649	6.49748e-25
Upper-middle income	Total	10	0.0120189	0.0100032	0.229767	1.02984	-0.000299378	3.91757e-05	4.08329e-14	1.09096	0.0993042	0.0233186	2.20235e-05	1.17757	0.117306	0.0691327	0.089965	1.10909	0.216645	0.0382129	1.75631e-08	1.23604	-2.22738	0.215056	3.16336e-24
Upper-middle income	Total	11	0.0107631	0.0108763	0.322559	1.03081	-0.00028953	3.92429e-05	2.84489e-13	1.09082	0.0942932	0.0234174	5.983e-05	1.19463	0.107428	0.0700175	0.125198	1.10689	0.223638	0.0381774	5.9225e-09	1.23944	-2.18738	0.217056	4.68898e-23
Upper-middle income	Total	12	0.00803471	0.0116568	0.490776	1.03242	-0.000268664	3.91366e-05	1.03152e-11	1.09299	0.0848804	0.0233503	0.000288811	1.21591	0.0909058	0.0710548	0.200994	1.10269	0.234188	0.0381029	1.05567e-09	1.23809	-2.11996	0.21849	1.56176e-21
Upper-middle income	Total	13	0.00616264	0.012256	0.615173	1.03426	-0.000245612	3.89403e-05	3.90755e-10	1.09059	0.0800807	0.0233033	0.000608394	1.23657	0.0782189	0.0717831	0.276072	1.09676	0.241452	0.0378118	2.38788e-10	1.23864	-2.03612	0.218994	6.05172e-20
Upper-middle income	Total	14	-0.00119616	0.0128516	0.925859	1.03792	-0.000214454	3.86456e-05	3.49807e-08	1.08561	0.0740045	0.0232173	0.00147069	1.25681	0.0509811	0.0721908	0.480195	1.08998	0.249828	0.0373477	3.37202e-11	1.24437	-1.90057	0.218692	1.10866e-17
Upper-middle income	Total	15	-0.0126255	0.0133923	0.345996	1.04332	-0.000177459	3.82285e-05	3.81809e-06	1.08175	0.0703296	0.0229927	0.00227026	1.27493	0.0110863	0.072343	0.878229	1.08357	0.254212	0.0367656	7.51939e-12	1.25269	-1.7291	0.217462	4.14043e-15
Upper-middle income	Total	16	-0.0264285	0.013976	0.0588632	1.05109	-0.000140256	3.78875e-05	0.000223564	1.07939	0.0686233	0.0228295	0.00270231	1.30019	-0.0348403	0.0727625	0.632151	1.07983	0.258764	0.0362079	1.53009e-12	1.26666	-1.5519	0.216949	1.46073e-12
Upper-middle income	Total	17	-0.0422871	0.0145221	0.00365891	1.05679	-0.000106653	3.71397e-05	0.00415512	1.076	0.0634042	0.0225187	0.00494821	1.32911	-0.0893505	0.0726693	0.219108	1.07868	0.259256	0.0354158	4.52982e-13	1.28558	-1.37688	0.214618	2.01831e-10
Upper-middle income	Total	18	-0.0582055	0.0149558	0.000105082	1.06161	-7.18584e-05	3.6145e-05	0.0470372	1.07197	0.053664	0.0220335	0.0150163	1.35753	-0.160146	0.0718122	0.0259311	1.07757	0.260273	0.034304	6.62314e-14	1.30348	-1.15945	0.210459	4.42797e-08
Upper-middle income	Total	19	-0.0689161	0.0154417	8.87271e-06	1.06518	-4.95177e-05	3.56381e-05	0.16496	1.06959	0.0468036	0.0219102	0.0328763	1.37904	-0.21039	0.0716347	0.00337999	1.07421	0.254225	0.0336176	8.05185e-14	1.31413	-0.998629	0.208174	1.82027e-06
Upper-middle income	Total	20	-0.0809179	0.0158586	3.92746e-07	1.06723	-2.83334e-05	3.51203e-05	0.419977	1.06611	0.0428678	0.0218781	0.0503107	1.39456	-0.252161	0.0711491	0.000409941	1.0733	0.250724	0.032898	5.28333e-14	1.32044	-0.862107	0.20469	2.73451e-05
Upper-middle income	Male	1	0.00423333	0.00503086	0.400223	1.0462	-0.000575443	6.88432e-05	1.47415e-16	1.05715	0.202925	0.0366565	3.67496e-08	1.14098	0.383777	0.112768	0.000684201	1.11407	0.357627	0.069477	3.00562e-07	1.28802	-3.77689	0.372642	2.28621e-23
Upper-middle income	Male	2	0.00379234	0.00679567	0.576896	1.04355	-0.000588935	6.85043e-05	2.10887e-17	1.06163	0.198618	0.0369788	9.12029e-08	1.13927	0.449667	0.114414	8.89304e-05	1.1135	0.354895	0.0690612	3.14579e-07	1.27802	-3.9176	0.370712	3.4599e-25
Upper-middle income	Male	3	0.00404831	0.00809548	0.617103	1.04108	-0.000599294	6.84288e-05	5.54076e-18	1.06737	0.197429	0.0375603	1.69383e-07	1.14019	0.515782	0.116042	9.48124e-06	1.11374	0.353722	0.0690829	3.46905e-07	1.27294	-4.03362	0.370644	1.50077e-26
Upper-middle income	Male	4	0.0028746	0.00935677	0.75872	1.03944	-0.00060588	6.85613e-05	2.86432e-18	1.07594	0.194173	0.0382573	4.38115e-07	1.14061	0.550509	0.117567	3.10683e-06	1.11368	0.35824	0.0692069	2.58962e-07	1.26649	-4.13263	0.372064	1.54468e-27
Upper-middle income	Male	5	0.00419313	0.0109045	0.700644	1.03753	-0.000612909	6.90566e-05	2.08743e-18	1.07993	0.193559	0.0392846	9.3425e-07	1.14126	0.584507	0.119195	1.05018e-06	1.11388	0.362206	0.0695926	2.23362e-07	1.25678	-4.16008	0.374913	1.77334e-27
Upper-middle income	Male	6	0.00847928	0.0120129	0.480402	1.03568	-0.000609801	6.92877e-05	3.96153e-18	1.08584	0.194515	0.0399426	1.24511e-06	1.14148	0.587487	0.119927	1.07818e-06	1.11294	0.371135	0.0695359	1.10109e-07	1.24939	-3.9612	0.377049	6.82503e-25
Upper-middle income	Male	7	0.0134115	0.0131528	0.308066	1.03373	-0.000598227	6.86849e-05	8.60898e-18	1.08807	0.193063	0.0399701	1.51728e-06	1.1436	0.576557	0.118912	1.38524e-06	1.11203	0.38225	0.0684557	2.83187e-08	1.24209	-3.66428	0.373868	5.75588e-22
Upper-middle income	Male	8	0.0220825	0.0143154	0.123167	1.03067	-0.00058932	6.82819e-05	1.67895e-17	1.09206	0.195824	0.0401013	1.16744e-06	1.15677	0.58505	0.119097	1.00918e-06	1.11233	0.38897	0.0675273	1.03813e-08	1.23551	-3.41562	0.371399	1.3494e-19
Upper-middle income	Male	9	0.0291285	0.0158016	0.0654928	1.02958	-0.000581256	6.83835e-05	4.97863e-17	1.09156	0.192025	0.0405776	2.45492e-06	1.16572	0.581599	0.11977	1.33871e-06	1.11137	0.398432	0.0670057	3.49414e-09	1.23634	-3.26124	0.373431	7.23242e-18
Upper-middle income	Male	10	0.0345044	0.0175463	0.0494524	1.02984	-0.000576386	6.87172e-05	1.25188e-16	1.09096	0.185725	0.0409027	6.11695e-06	1.17757	0.588179	0.121264	1.37789e-06	1.10909	0.408736	0.0670284	1.40685e-09	1.23604	-3.21385	0.377225	4.28269e-17
Upper-middle income	Male	11	0.0354152	0.0190504	0.0632478	1.03081	-0.000559612	6.87358e-05	9.00573e-16	1.09082	0.173393	0.0410168	2.52824e-05	1.19463	0.574083	0.122639	3.14991e-06	1.10689	0.422071	0.0668696	3.76573e-10	1.23944	-3.10947	0.380184	6.70837e-16
Upper-middle income	Male	12	0.0337611	0.020336	0.0971241	1.03242	-0.000521184	6.82762e-05	4.42264e-14	1.09299	0.154974	0.0407361	0.000148838	1.21591	0.551518	0.123959	9.36191e-06	1.10269	0.440395	0.0664728	5.07854e-11	1.23809	-2.94242	0.381169	2.3281e-14
Upper-middle income	Male	13	0.0339721	0.02126	0.110306	1.03426	-0.000478493	6.75484e-05	2.31725e-12	1.09059	0.144337	0.0404234	0.000369398	1.23657	0.532696	0.12452	2.02691e-05	1.09676	0.45363	0.0655908	7.33406e-12	1.23864	-2.74955	0.379881	7.85797e-13
Upper-middle income	Male	14	0.0256368	0.0221509	0.247341	1.03792	-0.000422239	6.66093e-05	3.21927e-10	1.08561	0.131989	0.0400172	0.000999977	1.25681	0.48874	0.124427	9.03595e-05	1.08998	0.468738	0.0643722	5.80772e-13	1.24437	-2.47407	0.376936	7.66962e-11
Upper-middle income	Male	15	0.010508	0.0229455	0.647065	1.04332	-0.000356989	6.54983e-05	6.06483e-08	1.08175	0.12317	0.0393942	0.00180972	1.27493	0.424256	0.123948	0.000639963	1.08357	0.475391	0.0629917	8.62594e-14	1.25269	-2.15521	0.372585	9.20981e-09
Upper-middle income	Male	16	-0.00710887	0.0238203	0.76542	1.05109	-0.000294514	6.45741e-05	5.60943e-06	1.07939	0.11742	0.0389099	0.00259957	1.30019	0.352019	0.124014	0.00460738	1.07983	0.480964	0.0617114	1.38946e-14	1.26666	-1.84092	0.369761	7.32511e-07
Upper-middle income	Male	17	-0.0288064	0.0246111	0.242047	1.05679	-0.000238793	6.29419e-05	0.00015575	1.076	0.105975	0.0381632	0.00557395	1.32911	0.263259	0.123155	0.0327501	1.07868	0.481149	0.0600204	2.57344e-15	1.28558	-1.52634	0.36372	2.91162e-05
Upper-middle income	Male	18	-0.0499568	0.0251919	0.0475942	1.06161	-0.000182782	6.08834e-05	0.00273728	1.07197	0.0878206	0.0371136	0.0181303	1.35753	0.146432	0.120962	0.226307	1.07757	0.482945	0.0577824	1.78244e-16	1.30348	-1.1522	0.354502	0.00118601
Upper-middle income	Male	19	-0.0610834	0.0258845	0.0184481	1.06518	-0.000150899	5.9739e-05	0.0116707	1.06959	0.0745916	0.0367274	0.0424883	1.37904	0.0669906	0.120079	0.57703	1.07421	0.473791	0.0563522	1.21789e-16	1.31413	-0.870069	0.348956	0.0127935
Upper-middle income	Male	20	-0.0734494	0.0264684	0.00561106	1.06723	-0.000120856	5.86167e-05	0.0394543	1.06611	0.0652165	0.0365151	0.0743634	1.39456	0.00276604	0.11875	0.981421	1.0733	0.468288	0.0549076	4.66974e-17	1.32044	-0.627615	0.341633	0.0664564
Upper-middle income	Female	1	0.00140764	0.00147667	0.34062	1.0462	-9.46278e-05	2.02069e-05	3.09432e-06	1.05715	0.0382227	0.0107595	0.000393928	1.14098	-0.256805	0.0330999	1.61722e-14	1.11407	0.0539878	0.020393	0.00820043	1.28802	-1.26135	0.109378	1.71363e-29
Upper-middle income	Female	2	0.00212415	0.00201138	0.291116	1.04355	-9.45388e-05	2.02759e-05	3.41297e-06	1.06163	0.033576	0.010945	0.00219747	1.13927	-0.264433	0.0338642	1.10959e-14	1.1135	0.0571082	0.0204407	0.00527792	1.27802	-1.28892	0.109723	1.74263e-30
Upper-middle income	Female	3	0.00191472	0.00240876	0.426806	1.04108	-9.46492e-05	2.03605e-05	3.65082e-06	1.06737	0.0294543	0.0111758	0.00849187	1.14019	-0.266198	0.0345276	2.35489e-14	1.11374	0.0574655	0.0205552	0.00524885	1.27294	-1.3169	0.110283	2.16388e-31
Upper-middle income	Female	4	0.00119283	0.00278801	0.668832	1.03944	-9.49347e-05	2.0429e-05	3.68185e-06	1.07594	0.0259796	0.0113994	0.0228143	1.14061	-0.269292	0.0350312	2.80332e-14	1.11368	0.0583043	0.0206214	0.0047596	1.26649	-1.34824	0.110863	1.97255e-32
Upper-middle income	Female	5	6.84573e-05	0.00324283	0.983161	1.03753	-9.53554e-05	2.05363e-05	3.7519e-06	1.07993	0.0236295	0.0116826	0.0433021	1.14126	-0.267269	0.0354467	8.41632e-14	1.11388	0.0584148	0.0206957	0.00483168	1.25678	-1.37599	0.111493	2.73867e-33
Upper-middle income	Female	6	-0.000773887	0.00359279	0.829487	1.03568	-9.34726e-05	2.07224e-05	7.00775e-06	1.08584	0.0203341	0.0119459	0.0889459	1.14148	-0.270489	0.0358673	8.3772e-14	1.11294	0.0598737	0.0207966	0.00405051	1.24939	-1.38031	0.112767	8.75804e-33
Upper-middle income	Female	7	-0.00141469	0.00400617	0.724046	1.03373	-9.04262e-05	2.09204e-05	1.65496e-05	1.08807	0.0189208	0.0121743	0.120378	1.1436	-0.271234	0.036219	1.23998e-13	1.11203	0.0615769	0.0208506	0.00319813	1.24209	-1.36962	0.113875	9.49055e-32
Upper-middle income	Female	8	-0.00177487	0.00443288	0.688934	1.03067	-8.64619e-05	2.11441e-05	4.5834e-05	1.09206	0.0168676	0.0124177	0.174578	1.15677	-0.276334	0.0368795	1.20976e-13	1.11233	0.0640481	0.0209104	0.00223461	1.23551	-1.36059	0.115007	8.35804e-31
Upper-middle income	Female	9	-0.00248029	0.00493985	0.61568	1.02958	-8.2821e-05	2.13779e-05	0.000112158	1.09156	0.0193928	0.0126853	0.126557	1.16572	-0.278707	0.0374423	1.74351e-13	1.11137	0.0664511	0.0209471	0.00154652	1.23634	-1.37091	0.116741	2.21791e-30
Upper-middle income	Female	10	-0.00421975	0.00550822	0.443764	1.02984	-7.91164e-05	2.1572e-05	0.00025458	1.09096	0.022289	0.0128404	0.0828213	1.17757	-0.281963	0.0380678	2.29211e-13	1.10909	0.0684707	0.0210419	0.00116652	1.23604	-1.39353	0.11842	1.77057e-30
Upper-middle income	Female	11	-0.00675764	0.0060217	0.261977	1.03081	-7.5629e-05	2.17269e-05	0.000516165	1.09082	0.0236283	0.0129651	0.0686139	1.19463	-0.287532	0.0387653	2.14066e-13	1.10689	0.069988	0.021137	0.000954403	1.23944	-1.4106	0.120173	2.52858e-30
Upper-middle income	Female	12	-0.0100219	0.00652518	0.124813	1.03242	-6.99881e-05	2.19077e-05	0.0014337	1.09299	0.0220174	0.0130709	0.0923349	1.21591	-0.297993	0.0397747	1.2533e-13	1.10269	0.0746982	0.021329	0.00047721	1.23809	-1.43324	0.122305	3.26627e-30
Upper-middle income	Female	13	-0.0135538	0.00696896	0.0520091	1.03426	-6.40247e-05	2.21421e-05	0.00389882	1.09059	0.0225372	0.0132506	0.0892183	1.23657	-0.304363	0.0408171	1.63505e-13	1.09676	0.0778552	0.0215004	0.000304888	1.23864	-1.44879	0.124524	8.35722e-30
Upper-middle income	Female	14	-0.0199822	0.0074525	0.00743066	1.03792	-5.48061e-05	2.24102e-05	0.0145987	1.08561	0.0224913	0.0134635	0.0950627	1.25681	-0.315414	0.0418628	9.35581e-14	1.08998	0.0814174	0.0216576	0.000178237	1.24437	-1.44077	0.126818	1.54308e-28
Upper-middle income	Female	15	-0.0280915	0.00793838	0.000417058	1.04332	-4.29026e-05	2.26603e-05	0.0585524	1.08175	0.0236316	0.0136291	0.0831833	1.27493	-0.331565	0.0428819	2.18498e-14	1.08357	0.0845171	0.0217931	0.000110798	1.25269	-1.40598	0.128902	1.64824e-26
Upper-middle income	Female	16	-0.0386563	0.00845455	5.31816e-06	1.05109	-2.79705e-05	2.29193e-05	0.222555	1.07939	0.0258699	0.0138103	0.0612767	1.30019	-0.351535	0.0440164	3.19826e-15	1.07983	0.0886197	0.0219033	5.53999e-05	1.26666	-1.35932	0.13124	3.77874e-24
Upper-middle income	Female	17	-0.0500106	0.00902333	3.66901e-08	1.05679	-1.34649e-05	2.30768e-05	0.55968	1.076	0.0265674	0.013992	0.0578372	1.32911	-0.373785	0.0451532	3.31376e-16	1.07868	0.0899823	0.0220057	4.62131e-05	1.28558	-1.31383	0.133353	4.52398e-22
Upper-middle income	Female	18	-0.0619021	0.00961217	1.73815e-10	1.06161	2.85897e-06	2.32306e-05	0.902073	1.07197	0.0244848	0.014161	0.0840668	1.35753	-0.402141	0.046154	9.89202e-18	1.07757	0.0908487	0.0220473	4.04352e-05	1.30348	-1.24178	0.135263	1.87948e-19
Upper-middle income	Female	19	-0.0728373	0.0101584	1.33402e-12	1.06518	1.69061e-05	2.34446e-05	0.470989	1.06959	0.0232848	0.0144136	0.106483	1.37904	-0.424741	0.0471251	8.11494e-19	1.07421	0.0880452	0.0221154	7.28586e-05	1.31413	-1.19421	0.136948	9.50751e-18
Upper-middle income	Female	20	-0.0849541	0.0106725	4.14242e-15	1.06723	3.01747e-05	2.36351e-05	0.201972	1.06611	0.0244473	0.0147234	0.0971034	1.39456	-0.444772	0.0478817	7.69726e-20	1.0733	0.086599	0.0221396	9.71663e-05	1.32044	-1.15592	0.137752	1.4141e-16
Lower-middle and low income	Total	1	-0.00118976	0.00264141	0.652447	1.43414	-0.000138729	0.000103721	0.181192	1.12699	0.17032	0.0245559	5.30803e-12	1.37631	-0.851505	0.0947268	5.30494e-19	1.09872	0.0636584	0.0246448	0.00985848	1.11344	0.0706568	0.124465	0.570308
Lower-middle and low income	Total	2	-0.00553303	0.00398563	0.165206	1.44268	-0.000111056	0.000104977	0.290216	1.12276	0.175045	0.0247201	1.92923e-12	1.38666	-0.864511	0.0955407	3.15368e-19	1.0987	0.06327	0.0247166	0.0105405	1.1151	0.0592911	0.125971	0.637923
Lower-middle and low income	Total	3	-0.0102136	0.00491141	0.0376844	1.44811	-7.98637e-05	0.000106175	0.452019	1.11836	0.179758	0.0248885	7.05997e-13	1.39395	-0.880178	0.0961935	1.2881e-19	1.09868	0.0623034	0.0247923	0.0120435	1.11635	0.0431479	0.127356	0.734796
Lower-middle and low income	Total	4	-0.0167135	0.00572417	0.00353928	1.45339	-4.50823e-05	0.000107383	0.674655	1.11447	0.18349	0.0249539	2.74802e-13	1.39996	-0.899023	0.0967352	3.56985e-20	1.09739	0.0598336	0.0248673	0.0162079	1.11748	0.0318103	0.128668	0.804756
Lower-middle and low income	Total	5	-0.0255976	0.00649226	8.3161e-05	1.45675	5.64326e-06	0.000108364	0.958473	1.11008	0.179754	0.0250545	9.99382e-13	1.40722	-0.947504	0.0976427	8.22013e-22	1.09676	0.0570552	0.0249121	0.0221044	1.12196	-0.00660929	0.130066	0.959478
Lower-middle and low income	Total	6	-0.0332597	0.00720368	4.12778e-06	1.46577	5.87039e-05	0.000109666	0.592499	1.10731	0.176866	0.0251893	2.95313e-12	1.41556	-0.98844	0.0986323	4.02259e-23	1.09601	0.0527889	0.0250493	0.0352014	1.12809	-0.0288543	0.13166	0.826548
Lower-middle and low income	Total	7	-0.0392256	0.00804953	1.18193e-06	1.47867	0.000102731	0.000111579	0.357315	1.10584	0.175951	0.0254006	5.70567e-12	1.42512	-1.01548	0.09986	9.67732e-24	1.09603	0.0494475	0.0253006	0.0507871	1.13504	-0.0318634	0.13346	0.811325
Lower-middle and low income	Total	8	-0.0437753	0.00894591	1.06812e-06	1.49227	0.0001411	0.000113694	0.214726	1.10585	0.179644	0.0256414	3.30503e-12	1.43499	-1.02977	0.101064	8.01097e-24	1.0976	0.0459912	0.0256341	0.0729371	1.14251	-0.023234	0.135678	0.864049
Lower-middle and low income	Total	9	-0.0481959	0.00992606	1.29163e-06	1.50595	0.000175858	0.000115673	0.128587	1.10456	0.186283	0.0258326	7.76794e-13	1.44536	-1.03481	0.102075	1.33905e-23	1.09967	0.0423894	0.0260019	0.103204	1.14605	0.00713627	0.137414	0.958588
Lower-middle and low income	Total	10	-0.052157	0.0109571	2.07125e-06	1.51399	0.000203331	0.000117107	0.0826657	1.1029	0.193716	0.0259862	1.32634e-13	1.45133	-1.03712	0.102801	2.1795e-23	1.10315	0.0398457	0.0264442	0.132021	1.14675	0.0494156	0.138971	0.722191
Lower-middle and low income	Total	11	-0.0547388	0.0120723	6.12028e-06	1.5183	0.000212585	0.000118334	0.072567	1.10103	0.198753	0.0261121	4.13166e-14	1.45458	-1.03078	0.103495	7.62255e-23	1.1068	0.0381266	0.026913	0.156737	1.14701	0.0972347	0.140762	0.489788
Lower-middle and low income	Total	12	-0.0574173	0.013285	1.62254e-05	1.52764	0.000216947	0.00011998	0.0707265	1.09881	0.202796	0.0263102	2.00173e-14	1.46035	-1.02723	0.104427	2.48769e-22	1.10926	0.0365191	0.0274081	0.182875	1.14914	0.147268	0.143334	0.304335
Lower-middle and low income	Total	13	-0.0568981	0.0144898	8.90498e-05	1.53341	0.000211862	0.000120984	0.0800734	1.09673	0.206562	0.0265195	1.0813e-14	1.46337	-1.02149	0.105394	9.83262e-22	1.11118	0.0357285	0.0278806	0.200174	1.15023	0.204681	0.146035	0.161196
Lower-middle and low income	Total	14	-0.0575223	0.0156915	0.000253114	1.52603	0.000210394	0.000121228	0.0828039	1.09388	0.208195	0.0266963	1.00961e-14	1.45692	-1.01223	0.106025	3.82192e-21	1.11368	0.0337166	0.0283348	0.234216	1.14756	0.260024	0.148505	0.0801119
Lower-middle and low income	Total	15	-0.0563022	0.0168488	0.000848793	1.51475	0.00020416	0.000121291	0.0924939	1.09143	0.210888	0.0268889	7.21485e-15	1.44684	-1.00931	0.106611	8.04721e-21	1.11571	0.0328111	0.0287972	0.254683	1.14334	0.316203	0.151056	0.0364539
Lower-middle and low income	Total	16	-0.0524118	0.0180237	0.00367999	1.50296	0.00019641	0.000121608	0.106453	1.09047	0.213782	0.0270651	4.70624e-15	1.43607	-1.00722	0.107106	1.44753e-20	1.11712	0.0328157	0.0292182	0.261526	1.13876	0.379272	0.153719	0.0137002
Lower-middle and low income	Total	17	-0.0452864	0.0192073	0.0184862	1.49589	0.000189298	0.000122408	0.122163	1.09141	0.217623	0.0272325	2.29919e-15	1.42652	-1.00814	0.107659	2.10083e-20	1.12305	0.0341002	0.0297708	0.252178	1.13813	0.438253	0.1572	0.0053585
Lower-middle and low income	Total	18	-0.0395454	0.0204441	0.0532245	1.49593	0.000183946	0.0001238	0.137491	1.09411	0.221035	0.0274129	1.31338e-15	1.42157	-1.01371	0.108385	2.35536e-20	1.12854	0.0351007	0.0303103	0.246992	1.13817	0.492106	0.160695	0.00222732
Lower-middle and low income	Total	19	-0.0376419	0.0216807	0.0826966	1.49571	0.000184378	0.00012537	0.14155	1.09777	0.22487	0.0275965	6.71353e-16	1.41599	-1.02063	0.10893	2.04729e-20	1.13395	0.0335294	0.0307744	0.276066	1.13979	0.540327	0.164131	0.00101333
Lower-middle and low income	Total	20	-0.0397161	0.0229213	0.0833157	1.49306	0.000184439	0.000127169	0.147135	1.10132	0.227202	0.0278054	5.64042e-16	1.41147	-1.02482	0.109526	2.32468e-20	1.13933	0.0312368	0.0312178	0.317149	1.14271	0.569999	0.167555	0.00068372
Lower-middle and low income	Male	1	-0.00230896	0.00432356	0.593369	1.43414	-0.000289601	0.000169774	0.088188	1.12699	0.248187	0.0401941	7.89459e-10	1.37631	-1.18708	0.155053	2.87158e-14	1.09872	0.10018	0.0403395	0.0130882	1.11344	-0.137917	0.203729	0.498501
Lower-middle and low income	Male	2	-0.0100563	0.00652056	0.123162	1.44268	-0.000239636	0.000171745	0.163069	1.12276	0.255126	0.0404425	3.41292e-10	1.38666	-1.21237	0.156306	1.33868e-14	1.0987	0.0995558	0.0404368	0.013894	1.1151	-0.170518	0.206091	0.408107
Lower-middle and low income	Male	3	-0.0182102	0.00802966	0.0234369	1.44811	-0.000186776	0.000173585	0.282053	1.11836	0.262522	0.0406901	1.36317e-10	1.39395	-1.23889	0.157267	5.26084e-15	1.09868	0.0978292	0.0405329	0.0158805	1.11635	-0.207514	0.208214	0.319055
Lower-middle and low income	Male	4	-0.0295572	0.00935015	0.00159359	1.45339	-0.000127276	0.000175405	0.468159	1.11447	0.268322	0.040761	5.79618e-11	1.39996	-1.2704	0.158012	1.47666e-15	1.09739	0.0940356	0.0406195	0.0207057	1.11748	-0.236397	0.210173	0.260812
Lower-middle and low income	Male	5	-0.0451024	0.0105869	2.13185e-05	1.45675	-3.86664e-05	0.000176709	0.826816	1.11008	0.261559	0.0408561	1.88407e-10	1.40722	-1.35628	0.159225	3.03337e-17	1.09676	0.0897293	0.040624	0.0272972	1.12196	-0.312633	0.212097	0.140629
Lower-middle and low income	Male	6	-0.0586336	0.0117335	6.30167e-07	1.46577	5.40211e-05	0.000178626	0.762358	1.10731	0.256305	0.041029	5.053e-10	1.41556	-1.42747	0.160655	1.33949e-18	1.09601	0.0830068	0.0408009	0.0420333	1.12809	-0.363735	0.21445	0.0900098
Lower-middle and low income	Male	7	-0.0686097	0.0130998	1.79198e-07	1.47867	0.000126604	0.000181584	0.485744	1.10584	0.25502	0.041337	8.21857e-10	1.42512	-1.47134	0.162512	3.08993e-19	1.09603	0.0783427	0.0411742	0.0572155	1.13504	-0.372139	0.217193	0.0867876
Lower-middle and low income	Male	8	-0.0756032	0.0145441	2.21027e-07	1.49227	0.000187587	0.000184841	0.310291	1.10585	0.262118	0.0416871	3.9187e-10	1.43499	-1.4896	0.164307	2.79209e-19	1.0976	0.0727883	0.0416754	0.0808632	1.14251	-0.356771	0.220582	0.105943
Lower-middle and low income	Male	9	-0.0820933	0.0161065	3.76927e-07	1.50595	0.000242205	0.000187696	0.197053	1.10456	0.274574	0.0419173	7.23428e-11	1.44536	-1.48877	0.165632	5.55165e-19	1.09967	0.0666122	0.042192	0.114539	1.14605	-0.300563	0.222975	0.177819
Lower-middle and low income	Male	10	-0.0866456	0.0177382	1.11677e-06	1.51399	0.000279947	0.000189582	0.139922	1.1029	0.28702	0.0420685	1.17459e-11	1.45133	-1.48003	0.166423	1.27962e-18	1.10315	0.0622433	0.0428098	0.146114	1.14675	-0.218068	0.224977	0.332517
Lower-middle and low income	Male	11	-0.0888983	0.0195037	5.47259e-06	1.5183	0.00028315	0.000191176	0.138738	1.10103	0.294249	0.0421859	4.12863e-12	1.45458	-1.45568	0.167203	6.41687e-18	1.1068	0.0598612	0.0434798	0.168739	1.14701	-0.124138	0.227411	0.585211
Lower-middle and low income	Male	12	-0.0913577	0.0214253	2.10151e-05	1.52764	0.000278508	0.000193496	0.15021	1.09881	0.298219	0.0424315	2.85842e-12	1.46035	-1.43717	0.168413	2.76024e-17	1.10926	0.0585315	0.0442021	0.185595	1.14914	-0.0277925	0.23116	0.904313
Lower-middle and low income	Male	13	-0.0885985	0.0233265	0.000150157	1.53341	0.000259793	0.000194766	0.182399	1.09673	0.301317	0.0426925	2.33093e-12	1.46337	-1.4135	0.169669	1.47943e-16	1.11118	0.0580536	0.0448836	0.196016	1.15023	0.0786767	0.235095	0.737918
Lower-middle and low income	Male	14	-0.0863184	0.0252054	0.000628406	1.52603	0.000248908	0.000194729	0.20132	1.09388	0.301487	0.0428825	2.83177e-12	1.45692	-1.38254	0.170309	8.30099e-16	1.11368	0.0557117	0.0455145	0.221083	1.14756	0.182484	0.238545	0.444372
Lower-middle and low income	Male	15	-0.0814027	0.0270226	0.00262553	1.51475	0.000235704	0.00019453	0.225792	1.09143	0.303737	0.0431251	2.60145e-12	1.44684	-1.36456	0.170986	2.47243e-15	1.11571	0.054952	0.0461856	0.234268	1.14334	0.284952	0.242267	0.239664
Lower-middle and low income	Male	16	-0.0722664	0.0288742	0.0124042	1.50296	0.000225474	0.000194819	0.247274	1.09047	0.306906	0.0433587	2.04034e-12	1.43607	-1.35336	0.171585	5.14308e-15	1.11712	0.055724	0.0468081	0.234006	1.13876	0.394403	0.24626	0.109416
Lower-middle and low income	Male	17	-0.056961	0.0307445	0.0640781	1.49589	0.000214618	0.000195936	0.273503	1.09141	0.311948	0.0435902	1.17981e-12	1.42652	-1.3492	0.172326	8.1034e-15	1.12305	0.0586996	0.0476533	0.218174	1.13813	0.48931	0.251625	0.0519708
Lower-middle and low income	Male	18	-0.04416	0.0327042	0.177089	1.49593	0.000206346	0.000198041	0.297577	1.09411	0.316286	0.0438521	7.94048e-13	1.42157	-1.35463	0.173383	9.24274e-15	1.12854	0.0612568	0.0484871	0.206616	1.13817	0.569779	0.257062	0.0267772
Lower-middle and low income	Male	19	-0.0391591	0.034654	0.258621	1.49571	0.000209784	0.000200389	0.29529	1.09777	0.322114	0.0441097	4.17647e-13	1.41599	-1.36586	0.174112	7.28165e-15	1.13395	0.0595866	0.0491892	0.225906	1.13979	0.643164	0.262343	0.0143138
Lower-middle and low income	Male	20	-0.0401669	0.0366181	0.272823	1.49306	0.000210994	0.000203159	0.299145	1.10132	0.325785	0.0444206	3.33892e-13	1.41147	-1.3717	0.174974	7.62779e-15	1.13933	0.0567552	0.0498721	0.255263	1.14271	0.688224	0.267678	0.0102164
Lower-middle and low income	Female	1	-0.000186897	0.00131392	0.886901	1.43414	-7.93738e-05	5.1594e-05	0.124089	1.12699	0.0762997	0.0122149	5.04116e-10	1.37631	-0.581535	0.0471201	7.2624e-34	1.09872	0.0421254	0.0122591	0.00060096	1.11344	0.253582	0.0619128	4.36235e-05
Lower-middle and low income	Female	2	-0.00169616	0.00198212	0.392242	1.44268	-7.23998e-05	5.2207e-05	0.165651	1.12276	0.0790681	0.0122937	1.55119e-10	1.38666	-0.582416	0.0475139	1.93781e-33	1.0987	0.0422447	0.012292	0.00059989	1.1151	0.258576	0.0626475	3.80764e-05
Lower-middle and low income	Female	3	-0.00339632	0.0024446	0.164882	1.44811	-6.19593e-05	5.28473e-05	0.241159	1.11836	0.0811619	0.012388	7.1055e-11	1.39395	-0.586685	0.0478792	2.06307e-33	1.09868	0.0421609	0.0123401	0.000645982	1.11635	0.258983	0.0633901	4.55951e-05
Lower-middle and low income	Female	4	-0.00560017	0.00285212	0.049717	1.45339	-5.10692e-05	5.35048e-05	0.339949	1.11447	0.0828476	0.0124335	3.40051e-11	1.39996	-0.592174	0.0481992	1.43728e-33	1.09739	0.0411806	0.0123904	0.000903727	1.11748	0.261957	0.0641101	4.5507e-05
Lower-middle and low income	Female	5	-0.00858229	0.00324314	0.00819827	1.45675	-3.58393e-05	5.41323e-05	0.507999	1.11008	0.0813282	0.0125157	1.01141e-10	1.40722	-0.605642	0.0487764	3.20839e-34	1.09676	0.0401055	0.0124446	0.00128908	1.12196	0.256483	0.0649731	8.15438e-05
Lower-middle and low income	Female	6	-0.010761	0.00360336	0.00285571	1.46577	-2.13251e-05	5.4856e-05	0.697503	1.10731	0.080459	0.0126	2.09515e-10	1.41556	-0.616039	0.049337	1.4503e-34	1.09601	0.0386515	0.0125299	0.00206391	1.12809	0.261142	0.0658576	7.57739e-05
Lower-middle and low income	Female	7	-0.0125199	0.00402938	0.00191441	1.47867	-8.27622e-06	5.58537e-05	0.882218	1.10584	0.0798029	0.0127149	4.20519e-10	1.42512	-0.622488	0.0499873	2.18677e-34	1.09603	0.0372091	0.0126648	0.00333973	1.13504	0.266899	0.0668067	6.69169e-05
Lower-middle and low income	Female	8	-0.0141484	0.00448135	0.00161601	1.49227	4.80625e-06	5.69535e-05	0.932755	1.10585	0.0807185	0.0128447	4.00821e-10	1.43499	-0.626838	0.0506266	5.11654e-34	1.0976	0.0362727	0.0128411	0.0047774	1.14251	0.273727	0.0679663	5.84347e-05
Lower-middle and low income	Female	9	-0.0157542	0.00498244	0.00159009	1.50595	1.57686e-05	5.80625e-05	0.785973	1.10456	0.0819652	0.0129668	3.17646e-10	1.44536	-0.629459	0.0512373	1.59172e-33	1.09967	0.0357197	0.0130518	0.00625819	1.14605	0.286875	0.0689759	3.3273e-05
Lower-middle and low income	Female	10	-0.0180184	0.00551479	0.00110388	1.51399	2.89861e-05	5.89408e-05	0.622926	1.1029	0.0843038	0.013079	1.43262e-10	1.45133	-0.634546	0.0517406	2.07158e-33	1.10315	0.0356636	0.0133095	0.00743139	1.14675	0.299113	0.0699452	1.98735e-05
Lower-middle and low income	Female	11	-0.0196808	0.00608762	0.00124505	1.5183	3.89588e-05	5.96712e-05	0.513901	1.10103	0.0868305	0.0131673	5.43701e-11	1.45458	-0.637793	0.0521885	3.46826e-33	1.1068	0.0354256	0.0135712	0.00911186	1.14701	0.311739	0.070981	1.18196e-05
Lower-middle and low income	Female	12	-0.0209796	0.00670867	0.00179	1.52764	5.09832e-05	6.05874e-05	0.400178	1.09881	0.0899274	0.0132861	1.70414e-11	1.46035	-0.64302	0.0527332	4.85079e-33	1.10926	0.035119	0.0138405	0.0112433	1.14914	0.319183	0.0723806	1.0897e-05
Lower-middle and low income	Female	13	-0.0204769	0.00732792	0.00525021	1.53341	5.79338e-05	6.11849e-05	0.343823	1.09673	0.0933678	0.0134117	4.55778e-12	1.46337	-0.647793	0.0533007	7.88901e-33	1.11118	0.035605	0.0141	0.0116417	1.15023	0.332604	0.0738541	7.0732e-06
Lower-middle and low income	Female	14	-0.0212131	0.00795174	0.00769962	1.52603	6.51434e-05	6.14327e-05	0.289093	1.09388	0.0956826	0.0135285	2.10752e-12	1.45692	-0.652074	0.0537287	9.85277e-33	1.11368	0.0355201	0.0143588	0.0134547	1.14756	0.346128	0.0752557	4.50951e-06
Lower-middle and low income	Female	15	-0.0209742	0.00854221	0.0141617	1.51475	6.87603e-05	6.14936e-05	0.263634	1.09143	0.0984551	0.0136324	7.32487e-13	1.44684	-0.65883	0.054051	5.56621e-33	1.11571	0.0360525	0.0145999	0.0136212	1.14334	0.362091	0.0765841	2.43082e-06
Lower-middle and low income	Female	16	-0.0193549	0.0091391	0.0343195	1.50296	6.84729e-05	6.16629e-05	0.266949	1.09047	0.100978	0.0137236	2.7565e-13	1.43607	-0.663425	0.0543092	4.22715e-33	1.11712	0.0369028	0.0148154	0.0128283	1.13876	0.383857	0.0779449	9.17355e-07
Lower-middle and low income	Female	17	-0.0167791	0.00973213	0.0848551	1.49589	6.94241e-05	6.20231e-05	0.263143	1.09141	0.103622	0.0137984	9.08057e-14	1.42652	-0.668364	0.0545497	2.8689e-33	1.12305	0.0382514	0.0150846	0.0112992	1.13813	0.410637	0.0796515	2.79488e-07
Lower-middle and low income	Female	18	-0.0144069	0.0103471	0.163979	1.49593	7.05463e-05	6.26569e-05	0.260347	1.09411	0.106006	0.0138741	3.43072e-14	1.42157	-0.673888	0.0548556	2.04596e-33	1.12854	0.0394712	0.0153405	0.0101584	1.13817	0.440695	0.0813303	6.78495e-08
Lower-middle and low income	Female	19	-0.0122081	0.0109748	0.266122	1.49571	7.21147e-05	6.34625e-05	0.255964	1.09777	0.108113	0.0139694	1.63367e-14	1.41599	-0.677721	0.0551407	1.97506e-33	1.13395	0.0396228	0.0155781	0.0110556	1.13979	0.468592	0.0830832	1.96301e-08
Lower-middle and low income	Female	20	-0.011639	0.0116113	0.316291	1.49306	7.4355e-05	6.44201e-05	0.24856	1.10132	0.10943	0.0140854	1.30911e-14	1.41147	-0.681092	0.0554829	2.42222e-33	1.13933	0.0393586	0.015814	0.0129044	1.14271	0.48904	0.0848785	9.75455e-09
