# Supplementary material for: Economic growth and suicide rates: Differential accumulated effects
Source: PLoS One. 2025 Jul 7;20(7):e0327630. doi: 10.1371/journal.pone.0327630 (PMC12233259; doi:10.1371/journal.pone.0327630)
Supplement: S3 File — (CSV) [file pone.0327630.s003.csv]

	sex	suicide	upper	lower	region	incgrp	lendgrp	other	ctrycodeyear	gdp	lag1	lag2	lag3	lag4	lag5	lag6	lag7	lag8	lag9	lag10	lag11	lag12	lag13	lag14	lag15	lag16	lag17	lag18	lag19	lag20	ctrycode	year	gdpgrowth	ctrycodeyearsex	unem	gini	pop65	eoh	femlab	baby	daly
1	MLE	10.46268841	10.97445082	10.05140421	Latin America & Caribbean	Upper middle income	IBRD		VEN1980	3886.573956	18.9724314381077	19.1983810481293	14.4439712154059	13.816609882413	13.2707661788612	11.3436467801329	16.0493704875441	16.330074556511	14.9466891891592	14.3344920387488	13.8389077958902	12.5543202420723	11.9615822230917	11.2183500138984	10.494233052741	9.77344066295287	7.93892443450852	7.79243699178549	7.67074729061445	7.35742894239297	VEN	1980	-7.07256373	VEN1980MLE	NA	NA	3.15727480267094	NA	NA	4.2	NA
2	FMLE	1.944229883	2.091567501	1.815166255	Latin America & Caribbean	Upper middle income	IBRD		VEN1980	3886.573956	18.9724314381077	19.1983810481293	14.4439712154059	13.816609882413	13.2707661788612	11.3436467801329	16.0493704875441	16.330074556511	14.9466891891592	14.3344920387488	13.8389077958902	12.5543202420723	11.9615822230917	11.2183500138984	10.494233052741	9.77344066295287	7.93892443450852	7.79243699178549	7.67074729061445	7.35742894239297	VEN	1980	-7.07256373	VEN1980FMLE	NA	NA	3.15727480267094	NA	NA	4.2	NA
3	BTSX	6.098611529	6.369418613	5.874581848	Latin America & Caribbean	Upper middle income	IBRD		VEN1980	3886.573956	18.9724314381077	19.1983810481293	14.4439712154059	13.816609882413	13.2707661788612	11.3436467801329	16.0493704875441	16.330074556511	14.9466891891592	14.3344920387488	13.8389077958902	12.5543202420723	11.9615822230917	11.2183500138984	10.494233052741	9.77344066295287	7.93892443450852	7.79243699178549	7.67074729061445	7.35742894239297	VEN	1980	-7.07256373	VEN1980BTSX	NA	NA	3.15727480267094	NA	NA	4.2	NA
4	MLE	21.84590981	27.76562867	15.81787643	Sub-Saharan Africa	Low income	IDA	HIPC	MWI1980	287.3864256	NA	NA	NA	NA	NA	NA	NA	NA	NA	NA	NA	NA	NA	NA	NA	NA	NA	NA	NA	NA	MWI	1980	-3.409815017	MWI1980MLE	NA	NA	3.02973225287996	NA	NA	7.567	NA
5	FMLE	6.853104616	8.792470656	5.209749085	Sub-Saharan Africa	Low income	IDA	HIPC	MWI1980	287.3864256	NA	NA	NA	NA	NA	NA	NA	NA	NA	NA	NA	NA	NA	NA	NA	NA	NA	NA	NA	NA	MWI	1980	-3.409815017	MWI1980FMLE	NA	NA	3.02973225287996	NA	NA	7.567	NA
6	BTSX	13.94526803	17.09305408	11.03305586	Sub-Saharan Africa	Low income	IDA	HIPC	MWI1980	287.3864256	NA	NA	NA	NA	NA	NA	NA	NA	NA	NA	NA	NA	NA	NA	NA	NA	NA	NA	NA	NA	MWI	1980	-3.409815017	MWI1980BTSX	NA	NA	3.02973225287996	NA	NA	7.567	NA
7	MLE	8.421643085	8.920360407	7.872345021	Sub-Saharan Africa	High income	IBRD		MUS1980	1187.351571	-8.11404913860838	3.78399820299538	9.43555002374987	10.8249641309318	9.48274007067107	7.65017803129966	14.2433344262742	15.5351051545715	16.53270837852	15.9062224028742	14.3087224901245	13.5386724099897	11.0446947962409	10.4324442974622	9.47292535248041	9.04052968635054	7.39406746355049	8.30680290569619	7.86615243382145	8.3329269625106	MUS	1980	-11.56492513	MUS1980MLE	NA	NA	4.2508626873956	NA	NA	2.782	NA
8	FMLE	1.922351399	2.072756818	1.781618331	Sub-Saharan Africa	High income	IBRD		MUS1980	1187.351571	-8.11404913860838	3.78399820299538	9.43555002374987	10.8249641309318	9.48274007067107	7.65017803129966	14.2433344262742	15.5351051545715	16.53270837852	15.9062224028742	14.3087224901245	13.5386724099897	11.0446947962409	10.4324442974622	9.47292535248041	9.04052968635054	7.39406746355049	8.30680290569619	7.86615243382145	8.3329269625106	MUS	1980	-11.56492513	MUS1980FMLE	NA	NA	4.2508626873956	NA	NA	2.782	NA
9	BTSX	5.043494186	5.306879583	4.775147923	Sub-Saharan Africa	High income	IBRD		MUS1980	1187.351571	-8.11404913860838	3.78399820299538	9.43555002374987	10.8249641309318	9.48274007067107	7.65017803129966	14.2433344262742	15.5351051545715	16.53270837852	15.9062224028742	14.3087224901245	13.5386724099897	11.0446947962409	10.4324442974622	9.47292535248041	9.04052968635054	7.39406746355049	8.30680290569619	7.86615243382145	8.3329269625106	MUS	1980	-11.56492513	MUS1980BTSX	NA	NA	4.2508626873956	NA	NA	2.782	NA
10	MLE	23.04401098	29.12997833	17.29961232	Sub-Saharan Africa	Low income	IDA	HIPC	MOZ1980	NA	NA	NA	NA	NA	NA	NA	NA	NA	NA	NA	NA	NA	NA	NA	NA	NA	NA	NA	NA	NA	MOZ	1980	NA	MOZ1980MLE	NA	NA	2.80768864303183	NA	NA	6.515	NA
11	FMLE	6.71646789	8.752193031	4.651405655	Sub-Saharan Africa	Low income	IDA	HIPC	MOZ1980	NA	NA	NA	NA	NA	NA	NA	NA	NA	NA	NA	NA	NA	NA	NA	NA	NA	NA	NA	NA	NA	MOZ	1980	NA	MOZ1980FMLE	NA	NA	2.80768864303183	NA	NA	6.515	NA
12	BTSX	14.28294128	17.89114305	10.95912215	Sub-Saharan Africa	Low income	IDA	HIPC	MOZ1980	NA	NA	NA	NA	NA	NA	NA	NA	NA	NA	NA	NA	NA	NA	NA	NA	NA	NA	NA	NA	NA	MOZ	1980	NA	MOZ1980BTSX	NA	NA	2.80768864303183	NA	NA	6.515	NA
13	MLE	18.12279198	34.08872668	9.231944085	Sub-Saharan Africa	Low income	IDA	HIPC	SOM1980	102.2560494	-6.18811503183264	-6.97611359710386	-3.00177529033778	-15.5515853674437	-10.5974848674177	-4.96063884871353	-2.28940458111708	-1.38305559825754	1.31828162483663	0.897056810237951	1.74836080677081	1.94328581318457	2.0081622337393	2.07112826603497	2.12553684677226	2.20812662182754	2.28229000445903	2.34854031400455	2.4079606038915	2.46252238521463	SOM	1980	-6.558372821	SOM1980MLE	NA	NA	3.33438641626544	NA	NA	7.178	NA
14	FMLE	9.810427655	13.64115344	6.310779009	Sub-Saharan Africa	Low income	IDA	HIPC	SOM1980	102.2560494	-6.18811503183264	-6.97611359710386	-3.00177529033778	-15.5515853674437	-10.5974848674177	-4.96063884871353	-2.28940458111708	-1.38305559825754	1.31828162483663	0.897056810237951	1.74836080677081	1.94328581318457	2.0081622337393	2.07112826603497	2.12553684677226	2.20812662182754	2.28229000445903	2.34854031400455	2.4079606038915	2.46252238521463	SOM	1980	-6.558372821	SOM1980FMLE	NA	NA	3.33438641626544	NA	NA	7.178	NA
15	BTSX	13.94637275	22.46450526	8.746370372	Sub-Saharan Africa	Low income	IDA	HIPC	SOM1980	102.2560494	-6.18811503183264	-6.97611359710386	-3.00177529033778	-15.5515853674437	-10.5974848674177	-4.96063884871353	-2.28940458111708	-1.38305559825754	1.31828162483663	0.897056810237951	1.74836080677081	1.94328581318457	2.0081622337393	2.07112826603497	2.12553684677226	2.20812662182754	2.28229000445903	2.34854031400455	2.4079606038915	2.46252238521463	SOM	1980	-6.558372821	SOM1980BTSX	NA	NA	3.33438641626544	NA	NA	7.178	NA
16	MLE	20.44020668	25.80680751	15.87713032	Sub-Saharan Africa	Lower middle income	IDA	HIPC	TZA1980	607.7946167	12.7583106185073	7.43575869050339	10.1010017499142	11.3672546344609	10.8831960358451	10.9130992450223	11.6132561361282	12.0513080181762	11.8113303583247	10.9391181521405	3.84330757379532	3.65696565643874	3.67700393836674	3.49787290084977	4.00228167343661	3.67177492332584	3.76632136327388	4.00977231643551	4.14362357292308	4.11300285235592	TZA	1980	-0.446875683	TZA1980MLE	NA	NA	2.85557693811462	NA	NA	6.906	NA
17	FMLE	5.927567011	7.55669187	4.49818153	Sub-Saharan Africa	Lower middle income	IDA	HIPC	TZA1980	607.7946167	12.7583106185073	7.43575869050339	10.1010017499142	11.3672546344609	10.8831960358451	10.9130992450223	11.6132561361282	12.0513080181762	11.8113303583247	10.9391181521405	3.84330757379532	3.65696565643874	3.67700393836674	3.49787290084977	4.00228167343661	3.67177492332584	3.76632136327388	4.00977231643551	4.14362357292308	4.11300285235592	TZA	1980	-0.446875683	TZA1980FMLE	NA	NA	2.85557693811462	NA	NA	6.906	NA
18	BTSX	12.83622476	15.86074924	10.30536412	Sub-Saharan Africa	Lower middle income	IDA	HIPC	TZA1980	607.7946167	12.7583106185073	7.43575869050339	10.1010017499142	11.3672546344609	10.8831960358451	10.9130992450223	11.6132561361282	12.0513080181762	11.8113303583247	10.9391181521405	3.84330757379532	3.65696565643874	3.67700393836674	3.49787290084977	4.00228167343661	3.67177492332584	3.76632136327388	4.00977231643551	4.14362357292308	4.11300285235592	TZA	1980	-0.446875683	TZA1980BTSX	NA	NA	2.85557693811462	NA	NA	6.906	NA
19	MLE	33.09090983	35.48972187	30.7589883	Europe & Central Asia	Lower middle income	IBRD		MDA1981	NA	NA	NA	NA	NA	NA	NA	NA	NA	NA	NA	NA	NA	NA	NA	NA	NA	NA	NA	NA	NA	MDA	1981	NA	MDA1981MLE	NA	NA	8.30113684950984	NA	NA	2.402	NA
20	FMLE	9.300917549	9.792933184	8.82602329	Europe & Central Asia	Lower middle income	IBRD		MDA1981	NA	NA	NA	NA	NA	NA	NA	NA	NA	NA	NA	NA	NA	NA	NA	NA	NA	NA	NA	NA	NA	MDA	1981	NA	MDA1981FMLE	NA	NA	8.30113684950984	NA	NA	2.402	NA
21	BTSX	20.04050176	21.3344071	18.90795663	Europe & Central Asia	Lower middle income	IBRD		MDA1981	NA	NA	NA	NA	NA	NA	NA	NA	NA	NA	NA	NA	NA	NA	NA	NA	NA	NA	NA	NA	NA	MDA	1981	NA	MDA1981BTSX	NA	NA	8.30113684950984	NA	NA	2.402	NA
22	MLE	24.54384262	39.57594274	16.89005767	Sub-Saharan Africa	Lower middle income	IDA		LSO1980	306.5646945	44.6437731553944	23.731179702903	27.0902520401044	27.0876980885792	20.0443014918476	15.6177581830524	16.270898267158	19.4952515114996	17.4365310512702	16.3963218859061	14.8611782353103	13.8745033429583	12.7402143229737	11.8568179767233	11.0319199483262	10.476179639638	10.2745140705581	10.2020796452008	10.3834970323767	9.84566364895461	LSO	1980	-5.422339126	LSO1980MLE	NA	NA	3.74955822465808	NA	NA	5.748	NA
23	FMLE	7.485458582	14.32045181	3.698915227	Sub-Saharan Africa	Lower middle income	IDA		LSO1980	306.5646945	44.6437731553944	23.731179702903	27.0902520401044	27.0876980885792	20.0443014918476	15.6177581830524	16.270898267158	19.4952515114996	17.4365310512702	16.3963218859061	14.8611782353103	13.8745033429583	12.7402143229737	11.8568179767233	11.0319199483262	10.476179639638	10.2745140705581	10.2020796452008	10.3834970323767	9.84566364895461	LSO	1980	-5.422339126	LSO1980FMLE	NA	NA	3.74955822465808	NA	NA	5.748	NA
24	BTSX	13.83085966	23.32926551	9.346120016	Sub-Saharan Africa	Lower middle income	IDA		LSO1980	306.5646945	44.6437731553944	23.731179702903	27.0902520401044	27.0876980885792	20.0443014918476	15.6177581830524	16.270898267158	19.4952515114996	17.4365310512702	16.3963218859061	14.8611782353103	13.8745033429583	12.7402143229737	11.8568179767233	11.0319199483262	10.476179639638	10.2745140705581	10.2020796452008	10.3834970323767	9.84566364895461	LSO	1980	-5.422339126	LSO1980BTSX	NA	NA	3.74955822465808	NA	NA	5.748	NA
25	MLE	23.75681525	25.39714425	22.40528001	East Asia & Pacific	High income	..		SGP1980	4928.139118	26.3452563870305	24.2168288202809	20.0785951929466	15.6072740473838	14.6303997717767	13.2031330653765	16.5645163230783	18.5361664696008	18.4776123208776	18.1997827883702	17.8041065918871	17.5411884562879	17.2006072328153	16.7049537607094	16.2266496878151	15.5857092571934	14.2582741143014	13.9180365266824	13.4363599265632	12.9949694867334	SGP	1980	8.724607403	SGP1980MLE	NA	NA	4.85673310065401	NA	NA	1.82	NA
26	FMLE	15.52975718	16.57381635	14.52292561	East Asia & Pacific	High income	..		SGP1980	4928.139118	26.3452563870305	24.2168288202809	20.0785951929466	15.6072740473838	14.6303997717767	13.2031330653765	16.5645163230783	18.5361664696008	18.4776123208776	18.1997827883702	17.8041065918871	17.5411884562879	17.2006072328153	16.7049537607094	16.2266496878151	15.5857092571934	14.2582741143014	13.9180365266824	13.4363599265632	12.9949694867334	SGP	1980	8.724607403	SGP1980FMLE	NA	NA	4.85673310065401	NA	NA	1.82	NA
27	BTSX	19.56669742	20.76994132	18.46825887	East Asia & Pacific	High income	..		SGP1980	4928.139118	26.3452563870305	24.2168288202809	20.0785951929466	15.6072740473838	14.6303997717767	13.2031330653765	16.5645163230783	18.5361664696008	18.4776123208776	18.1997827883702	17.8041065918871	17.5411884562879	17.2006072328153	16.7049537607094	16.2266496878151	15.5857092571934	14.2582741143014	13.9180365266824	13.4363599265632	12.9949694867334	SGP	1980	8.724607403	SGP1980BTSX	NA	NA	4.85673310065401	NA	NA	1.82	NA
28	MLE	27.24419676	39.04689301	19.06291732	Sub-Saharan Africa	Upper middle income	IBRD		BWA1981	1092.664572	-3.33105078279037	9.12346386834961	16.2736821250908	18.2064985235733	17.6188001506006	14.3818171934008	13.7828710286543	14.4393824507748	17.1720196987993	17.8769423243743	18.9153555301164	19.2706994790522	19.0129038487658	18.513435114146	18.1503949795423	17.7325646813785	17.1587579234194	16.5505762941337	15.8777385625593	15.3575654872645	BWA	1981	4.163000029	BWA1981MLE	NA	NA	2.76607305847792	NA	NA	6.128	NA
29	FMLE	7.770402246	11.55859194	5.440149225	Sub-Saharan Africa	Upper middle income	IBRD		BWA1981	1092.664572	-3.33105078279037	9.12346386834961	16.2736821250908	18.2064985235733	17.6188001506006	14.3818171934008	13.7828710286543	14.4393824507748	17.1720196987993	17.8769423243743	18.9153555301164	19.2706994790522	19.0129038487658	18.513435114146	18.1503949795423	17.7325646813785	17.1587579234194	16.5505762941337	15.8777385625593	15.3575654872645	BWA	1981	4.163000029	BWA1981FMLE	NA	NA	2.76607305847792	NA	NA	6.128	NA
30	BTSX	16.52865138	22.39712468	12.09017574	Sub-Saharan Africa	Upper middle income	IBRD		BWA1981	1092.664572	-3.33105078279037	9.12346386834961	16.2736821250908	18.2064985235733	17.6188001506006	14.3818171934008	13.7828710286543	14.4393824507748	17.1720196987993	17.8769423243743	18.9153555301164	19.2706994790522	19.0129038487658	18.513435114146	18.1503949795423	17.7325646813785	17.1587579234194	16.5505762941337	15.8777385625593	15.3575654872645	BWA	1981	4.163000029	BWA1981BTSX	NA	NA	2.76607305847792	NA	NA	6.128	NA
31	MLE	31.40012913	33.75317163	29.25957483	Europe & Central Asia	High income	..		CZE1983	NA	NA	NA	NA	NA	NA	NA	NA	NA	NA	NA	NA	NA	NA	NA	NA	NA	NA	NA	NA	NA	CZE	1983	NA	CZE1983MLE	NA	NA	12.1722328368435	NA	NA	1.97	NA
32	FMLE	10.48337185	11.03181656	9.882558791	Europe & Central Asia	High income	..		CZE1983	NA	NA	NA	NA	NA	NA	NA	NA	NA	NA	NA	NA	NA	NA	NA	NA	NA	NA	NA	NA	NA	CZE	1983	NA	CZE1983FMLE	NA	NA	12.1722328368435	NA	NA	1.97	NA
33	BTSX	20.03494759	21.20783857	18.90337188	Europe & Central Asia	High income	..		CZE1983	NA	NA	NA	NA	NA	NA	NA	NA	NA	NA	NA	NA	NA	NA	NA	NA	NA	NA	NA	NA	NA	CZE	1983	NA	CZE1983BTSX	NA	NA	12.1722328368435	NA	NA	1.97	NA
34	MLE	27.43633457	38.62365314	19.30607421	Sub-Saharan Africa	Upper middle income	IBRD		BWA1980	1130.315971	23.1825778913823	27.520098577192	26.4036082774648	23.5304949470317	18.2962535605469	16.9163376756906	17.2317619627431	20.0234291509373	20.5036440218336	21.4040102554536	21.570702699137	21.0931675777925	20.3853903923213	19.856073989072	19.289965203518	18.574893662807	17.8399390570283	17.0504145695927	16.4356666050622	15.8799544666673	BWA	1980	6.608397372	BWA1980MLE	NA	NA	2.80328177131694	NA	NA	6.253	NA
35	FMLE	7.849700715	11.60258966	5.491612078	Sub-Saharan Africa	Upper middle income	IBRD		BWA1980	1130.315971	23.1825778913823	27.520098577192	26.4036082774648	23.5304949470317	18.2962535605469	16.9163376756906	17.2317619627431	20.0234291509373	20.5036440218336	21.4040102554536	21.570702699137	21.0931675777925	20.3853903923213	19.856073989072	19.289965203518	18.574893662807	17.8399390570283	17.0504145695927	16.4356666050622	15.8799544666673	BWA	1980	6.608397372	BWA1980FMLE	NA	NA	2.80328177131694	NA	NA	6.253	NA
36	BTSX	16.66715379	22.51858008	12.19930371	Sub-Saharan Africa	Upper middle income	IBRD		BWA1980	1130.315971	23.1825778913823	27.520098577192	26.4036082774648	23.5304949470317	18.2962535605469	16.9163376756906	17.2317619627431	20.0234291509373	20.5036440218336	21.4040102554536	21.570702699137	21.0931675777925	20.3853903923213	19.856073989072	19.289965203518	18.574893662807	17.8399390570283	17.0504145695927	16.4356666050622	15.8799544666673	BWA	1980	6.608397372	BWA1980BTSX	NA	NA	2.80328177131694	NA	NA	6.253	NA
37	MLE	24.5833874	57.79678393	18.73616871	East Asia & Pacific	High income	..		KOR1980	1715.4224	-3.82367458081918	10.4638849228717	17.5579936474987	19.7522787193579	22.6741347899628	20.3922353724134	22.8201146491606	23.1532740314238	21.324815920093	19.9026147916678	19.4239030311512	19.6913469974421	19.9523803648873	20.0082495831588	20.1904459850552	17.8679249856139	15.5817787072726	16.7169595361374	16.5258450047432	12.6543733939861	KOR	1980	-3.166620522	KOR1980MLE	NA	NA	3.82748709533574	NA	NA	2.82	NA
38	FMLE	13.78706499	31.88426552	9.020823781	East Asia & Pacific	High income	..		KOR1980	1715.4224	-3.82367458081918	10.4638849228717	17.5579936474987	19.7522787193579	22.6741347899628	20.3922353724134	22.8201146491606	23.1532740314238	21.324815920093	19.9026147916678	19.4239030311512	19.6913469974421	19.9523803648873	20.0082495831588	20.1904459850552	17.8679249856139	15.5817787072726	16.7169595361374	16.5258450047432	12.6543733939861	KOR	1980	-3.166620522	KOR1980FMLE	NA	NA	3.82748709533574	NA	NA	2.82	NA
39	BTSX	18.6006436	41.62088737	13.78735787	East Asia & Pacific	High income	..		KOR1980	1715.4224	-3.82367458081918	10.4638849228717	17.5579936474987	19.7522787193579	22.6741347899628	20.3922353724134	22.8201146491606	23.1532740314238	21.324815920093	19.9026147916678	19.4239030311512	19.6913469974421	19.9523803648873	20.0082495831588	20.1904459850552	17.8679249856139	15.5817787072726	16.7169595361374	16.5258450047432	12.6543733939861	KOR	1980	-3.166620522	KOR1980BTSX	NA	NA	3.82748709533574	NA	NA	2.82	NA
40	MLE	30.64445434	32.01340018	29.17577725	Europe & Central Asia	High income	..		CHE1981	17665.0139	-8.91449571189609	-1.65766643346008	2.75438387076734	10.9829439219198	10.209004771779	9.35757273796341	10.1046803104784	10.6597345817849	12.9906945195335	13.8345464508739	14.341857181419	14.0241983068113	13.4792691789447	12.8855071479778	12.4354460609059	12.0397201028708	11.5981323966406	11.4537498353304	11.2495782889089	11.0909809928357	CHE	1981	1.047028065	CHE1981MLE	NA	NA	13.8765577051788	NA	NA	1.55	NA
41	FMLE	13.45260456	14.09876996	12.76124812	Europe & Central Asia	High income	..		CHE1981	17665.0139	-8.91449571189609	-1.65766643346008	2.75438387076734	10.9829439219198	10.209004771779	9.35757273796341	10.1046803104784	10.6597345817849	12.9906945195335	13.8345464508739	14.341857181419	14.0241983068113	13.4792691789447	12.8855071479778	12.4354460609059	12.0397201028708	11.5981323966406	11.4537498353304	11.2495782889089	11.0909809928357	CHE	1981	1.047028065	CHE1981FMLE	NA	NA	13.8765577051788	NA	NA	1.55	NA
42	BTSX	21.58601909	22.45438446	20.66818482	Europe & Central Asia	High income	..		CHE1981	17665.0139	-8.91449571189609	-1.65766643346008	2.75438387076734	10.9829439219198	10.209004771779	9.35757273796341	10.1046803104784	10.6597345817849	12.9906945195335	13.8345464508739	14.341857181419	14.0241983068113	13.4792691789447	12.8855071479778	12.4354460609059	12.0397201028708	11.5981323966406	11.4537498353304	11.2495782889089	11.0909809928357	CHE	1981	1.047028065	CHE1981BTSX	NA	NA	13.8765577051788	NA	NA	1.55	NA
43	MLE	10.37524326	14.90475258	7.201138648	East Asia & Pacific	Lower middle income	Blend	NA	TLS1980	NA	NA	NA	NA	NA	NA	NA	NA	NA	NA	NA	NA	NA	NA	NA	NA	NA	NA	NA	NA	NA	TLS	1980	NA	TLS1980MLE	NA	NA	2.16707877625252	NA	NA	5.219	NA
44	FMLE	4.401957775	6.414884395	2.141897059	East Asia & Pacific	Lower middle income	Blend	NA	TLS1980	NA	NA	NA	NA	NA	NA	NA	NA	NA	NA	NA	NA	NA	NA	NA	NA	NA	NA	NA	NA	NA	TLS	1980	NA	TLS1980FMLE	NA	NA	2.16707877625252	NA	NA	5.219	NA
45	BTSX	7.425398955	10.20201838	5.204958524	East Asia & Pacific	Lower middle income	Blend	NA	TLS1980	NA	NA	NA	NA	NA	NA	NA	NA	NA	NA	NA	NA	NA	NA	NA	NA	NA	NA	NA	NA	NA	TLS	1980	NA	TLS1980BTSX	NA	NA	2.16707877625252	NA	NA	5.219	NA
46	MLE	9.056578283	12.45172029	4.410150934	South Asia	Upper middle income	IDA	NA	MDV1983	322.4607433	17.460325874779	10.5306914365317	7.78266068868816	7.63143970408506	15.6022475412781	15.2807501930991	11.3538607697995	8.21517397519229	1.51873821591293	3.49498132495876	4.81611491324516	5.49390600279185	5.70143221328689	NA	NA	NA	NA	NA	NA	NA	MDV	1983	13.13432914	MDV1983MLE	NA	NA	2.54377869905961	NA	NA	7.153	NA
47	FMLE	2.774281232	4.056718514	0.693940723	South Asia	Upper middle income	IDA	NA	MDV1983	322.4607433	17.460325874779	10.5306914365317	7.78266068868816	7.63143970408506	15.6022475412781	15.2807501930991	11.3538607697995	8.21517397519229	1.51873821591293	3.49498132495876	4.81611491324516	5.49390600279185	5.70143221328689	NA	NA	NA	NA	NA	NA	NA	MDV	1983	13.13432914	MDV1983FMLE	NA	NA	2.54377869905961	NA	NA	7.153	NA
48	BTSX	6.314392899	8.290554561	2.88503013	South Asia	Upper middle income	IDA	NA	MDV1983	322.4607433	17.460325874779	10.5306914365317	7.78266068868816	7.63143970408506	15.6022475412781	15.2807501930991	11.3538607697995	8.21517397519229	1.51873821591293	3.49498132495876	4.81611491324516	5.49390600279185	5.70143221328689	NA	NA	NA	NA	NA	NA	NA	MDV	1983	13.13432914	MDV1983BTSX	NA	NA	2.54377869905961	NA	NA	7.153	NA
49	MLE	25.03305583	30.87558287	15.82763193	East Asia & Pacific	Upper middle income	IBRD		CHN1980	194.8047222	5.88182660781695	11.605701112043	1.65932340873398	4.17492484804001	1.78184792355862	3.31890653388702	3.12180010796588	4.99661056745142	5.66327400717543	5.58194661546965	6.23707762243342	6.50233353664147	5.54465175182783	4.56165843328526	4.65216307736256	5.28164044321067	5.83262290872975	5.77503482686843	5.09295430387073	3.96422449666061	CHN	1980	6.490112655	CHN1980MLE	NA	NA	4.38954159368713	NA	NA	2.739	NA
50	FMLE	27.27330803	34.8438051	15.65317795	East Asia & Pacific	Upper middle income	IBRD		CHN1980	194.8047222	5.88182660781695	11.605701112043	1.65932340873398	4.17492484804001	1.78184792355862	3.31890653388702	3.12180010796588	4.99661056745142	5.66327400717543	5.58194661546965	6.23707762243342	6.50233353664147	5.54465175182783	4.56165843328526	4.65216307736256	5.28164044321067	5.83262290872975	5.77503482686843	5.09295430387073	3.96422449666061	CHN	1980	6.490112655	CHN1980FMLE	NA	NA	4.38954159368713	NA	NA	2.739	NA
51	BTSX	25.81333617	31.18456901	17.49747774	East Asia & Pacific	Upper middle income	IBRD		CHN1980	194.8047222	5.88182660781695	11.605701112043	1.65932340873398	4.17492484804001	1.78184792355862	3.31890653388702	3.12180010796588	4.99661056745142	5.66327400717543	5.58194661546965	6.23707762243342	6.50233353664147	5.54465175182783	4.56165843328526	4.65216307736256	5.28164044321067	5.83262290872975	5.77503482686843	5.09295430387073	3.96422449666061	CHN	1980	6.490112655	CHN1980BTSX	NA	NA	4.38954159368713	NA	NA	2.739	NA
52	MLE	11.14188332	12.35825568	10.00282246	Europe & Central Asia	Upper middle income	IBRD		GEO1980	NA	NA	NA	NA	NA	NA	NA	NA	NA	NA	NA	NA	NA	NA	NA	NA	NA	NA	NA	NA	NA	GEO	1980	3.698676129	GEO1980MLE	NA	NA	8.65595698742101	NA	NA	2.327	NA
53	FMLE	2.620541823	2.9129946	2.343381221	Europe & Central Asia	Upper middle income	IBRD		GEO1980	NA	NA	NA	NA	NA	NA	NA	NA	NA	NA	NA	NA	NA	NA	NA	NA	NA	NA	NA	NA	NA	GEO	1980	3.698676129	GEO1980FMLE	NA	NA	8.65595698742101	NA	NA	2.327	NA
54	BTSX	6.324002367	7.010579146	5.655783153	Europe & Central Asia	Upper middle income	IBRD		GEO1980	NA	NA	NA	NA	NA	NA	NA	NA	NA	NA	NA	NA	NA	NA	NA	NA	NA	NA	NA	NA	NA	GEO	1980	3.698676129	GEO1980BTSX	NA	NA	8.65595698742101	NA	NA	2.327	NA
55	MLE	45.27872083	48.4453362	42.04024448	Europe & Central Asia	Upper middle income	IBRD		KAZ1980	NA	NA	NA	NA	NA	NA	NA	NA	NA	NA	NA	NA	NA	NA	NA	NA	NA	NA	NA	NA	NA	KAZ	1980	NA	KAZ1980MLE	NA	NA	5.96799391337317	NA	NA	2.9	NA
56	FMLE	10.6672504	11.66926738	9.806032043	Europe & Central Asia	Upper middle income	IBRD		KAZ1980	NA	NA	NA	NA	NA	NA	NA	NA	NA	NA	NA	NA	NA	NA	NA	NA	NA	NA	NA	NA	NA	KAZ	1980	NA	KAZ1980FMLE	NA	NA	5.96799391337317	NA	NA	2.9	NA
57	BTSX	26.56464554	28.28978993	24.81631437	Europe & Central Asia	Upper middle income	IBRD		KAZ1980	NA	NA	NA	NA	NA	NA	NA	NA	NA	NA	NA	NA	NA	NA	NA	NA	NA	NA	NA	NA	NA	KAZ	1980	NA	KAZ1980BTSX	NA	NA	5.96799391337317	NA	NA	2.9	NA
58	MLE	24.69175371	30.63527983	16.11902719	East Asia & Pacific	Upper middle income	IBRD		CHN1981	197.0714745	1.16360233694581	3.49583084193608	8.01042674540819	1.53516587368903	3.56557334879863	1.67854523124258	3.00821712488508	2.87496738736133	4.56364760699774	5.20444401513782	5.17242872236132	5.80474132786528	6.08184368959537	5.22552283236186	4.331612035289	4.43064589047784	5.03482788556713	5.56766927412251	5.52716914554716	4.89291024827698	CHN	1981	3.774903665	CHN1981MLE	NA	NA	4.48055790999121	NA	NA	2.792	NA
59	FMLE	26.97674361	35.38803167	16.17366599	East Asia & Pacific	Upper middle income	IBRD		CHN1981	197.0714745	1.16360233694581	3.49583084193608	8.01042674540819	1.53516587368903	3.56557334879863	1.67854523124258	3.00821712488508	2.87496738736133	4.56364760699774	5.20444401513782	5.17242872236132	5.80474132786528	6.08184368959537	5.22552283236186	4.331612035289	4.43064589047784	5.03482788556713	5.56766927412251	5.52716914554716	4.89291024827698	CHN	1981	3.774903665	CHN1981FMLE	NA	NA	4.48055790999121	NA	NA	2.792	NA
60	BTSX	25.50429278	30.51610807	17.35038927	East Asia & Pacific	Upper middle income	IBRD		CHN1981	197.0714745	1.16360233694581	3.49583084193608	8.01042674540819	1.53516587368903	3.56557334879863	1.67854523124258	3.00821712488508	2.87496738736133	4.56364760699774	5.20444401513782	5.17242872236132	5.80474132786528	6.08184368959537	5.22552283236186	4.331612035289	4.43064589047784	5.03482788556713	5.56766927412251	5.52716914554716	4.89291024827698	CHN	1981	3.774903665	CHN1981BTSX	NA	NA	4.48055790999121	NA	NA	2.792	NA
61	MLE	10.19843572	13.12902525	7.075903517	East Asia & Pacific	Lower middle income	IDA		KHM1980	120.0821186	0.411118579191028	-3.37058344882701	0.41977072918542	-1.06008513999377	1.5220664710524	NA	NA	NA	NA	NA	NA	NA	NA	NA	NA	NA	NA	NA	NA	NA	KHM	1980	-7.907651232	KHM1980MLE	NA	NA	2.99659967128354	NA	NA	5.774	NA
62	FMLE	4.926777372	6.863104807	3.031604025	East Asia & Pacific	Lower middle income	IDA		KHM1980	120.0821186	0.411118579191028	-3.37058344882701	0.41977072918542	-1.06008513999377	1.5220664710524	NA	NA	NA	NA	NA	NA	NA	NA	NA	NA	NA	NA	NA	NA	NA	KHM	1980	-7.907651232	KHM1980FMLE	NA	NA	2.99659967128354	NA	NA	5.774	NA
63	BTSX	7.28652744	9.377582837	5.032407672	East Asia & Pacific	Lower middle income	IDA		KHM1980	120.0821186	0.411118579191028	-3.37058344882701	0.41977072918542	-1.06008513999377	1.5220664710524	NA	NA	NA	NA	NA	NA	NA	NA	NA	NA	NA	NA	NA	NA	NA	KHM	1980	-7.907651232	KHM1980BTSX	NA	NA	2.99659967128354	NA	NA	5.774	NA
64	MLE	10.06041868	17.63782	5.453570498	Sub-Saharan Africa	Low income	IDA	HIPC	MLI1981	204.3011031	-14.4039339169761	-3.85908458218628	5.72635153577263	7.7839079027177	8.1681377486446	8.64553527033516	13.927609091191	11.2099373833487	11.5053827146378	12.4388990389387	12.0462671154236	11.3760311230821	10.2368466384048	11.1030231955692	NA	NA	NA	NA	NA	NA	MLI	1981	-0.65108279	MLI1981MLE	NA	NA	3.53623800987247	NA	NA	7.317	NA
65	FMLE	5.917843902	8.658587678	3.387455662	Sub-Saharan Africa	Low income	IDA	HIPC	MLI1981	204.3011031	-14.4039339169761	-3.85908458218628	5.72635153577263	7.7839079027177	8.1681377486446	8.64553527033516	13.927609091191	11.2099373833487	11.5053827146378	12.4388990389387	12.0462671154236	11.3760311230821	10.2368466384048	11.1030231955692	NA	NA	NA	NA	NA	NA	MLI	1981	-0.65108279	MLI1981FMLE	NA	NA	3.53623800987247	NA	NA	7.317	NA
66	BTSX	7.901522397	12.10239915	4.704008675	Sub-Saharan Africa	Low income	IDA	HIPC	MLI1981	204.3011031	-14.4039339169761	-3.85908458218628	5.72635153577263	7.7839079027177	8.1681377486446	8.64553527033516	13.927609091191	11.2099373833487	11.5053827146378	12.4388990389387	12.0462671154236	11.3760311230821	10.2368466384048	11.1030231955692	NA	NA	NA	NA	NA	NA	MLI	1981	-0.65108279	MLI1981BTSX	NA	NA	3.53623800987247	NA	NA	7.317	NA
67	MLE	15.22058474	20.88688737	10.52991895	East Asia & Pacific	Low income	..		PRK1980	NA	NA	NA	NA	NA	NA	NA	NA	NA	NA	NA	NA	NA	NA	NA	NA	NA	NA	NA	NA	NA	PRK	1980	NA	PRK1980MLE	NA	NA	3.40947154836465	NA	NA	2.841	NA
68	FMLE	11.27420169	17.09893332	7.475658284	East Asia & Pacific	Low income	..		PRK1980	NA	NA	NA	NA	NA	NA	NA	NA	NA	NA	NA	NA	NA	NA	NA	NA	NA	NA	NA	NA	NA	PRK	1980	NA	PRK1980FMLE	NA	NA	3.40947154836465	NA	NA	2.841	NA
69	BTSX	12.7894564	17.87530456	9.133753546	East Asia & Pacific	Low income	..		PRK1980	NA	NA	NA	NA	NA	NA	NA	NA	NA	NA	NA	NA	NA	NA	NA	NA	NA	NA	NA	NA	NA	PRK	1980	NA	PRK1980BTSX	NA	NA	3.40947154836465	NA	NA	2.841	NA
70	MLE	30.24838466	40.0147315	17.94171666	East Asia & Pacific	Upper middle income	IDA		MHL1980	835.0210358	1.01182390985239	6.01274428623715	6.10501594059263	6.49597781276181	6.23442385094388	6.21940900589031	9.06789247462072	9.71853450046438	9.48522549664115	9.05936191041763	NA	NA	NA	NA	NA	NA	NA	NA	NA	NA	MHL	1980	-10.34596643	MHL1980MLE	NA	NA	3.08558030480657	NA	NA	7.439	NA
71	FMLE	9.100780972	12.11855354	5.368177967	East Asia & Pacific	Upper middle income	IDA		MHL1980	835.0210358	1.01182390985239	6.01274428623715	6.10501594059263	6.49597781276181	6.23442385094388	6.21940900589031	9.06789247462072	9.71853450046438	9.48522549664115	9.05936191041763	NA	NA	NA	NA	NA	NA	NA	NA	NA	NA	MHL	1980	-10.34596643	MHL1980FMLE	NA	NA	3.08558030480657	NA	NA	7.439	NA
72	BTSX	19.81292714	25.52201911	12.68170686	East Asia & Pacific	Upper middle income	IDA		MHL1980	835.0210358	1.01182390985239	6.01274428623715	6.10501594059263	6.49597781276181	6.23442385094388	6.21940900589031	9.06789247462072	9.71853450046438	9.48522549664115	9.05936191041763	NA	NA	NA	NA	NA	NA	NA	NA	NA	NA	MHL	1980	-10.34596643	MHL1980BTSX	NA	NA	3.08558030480657	NA	NA	7.439	NA
73	MLE	9.690009253	13.75939207	4.556273039	East Asia & Pacific	Lower middle income	IDA	NA	MMR1980	31.02348536	6.92884165703984	3.31785602435617	3.86842112927006	-5.5204458454417	-2.36588171199136	-4.61572665809889	3.32280743672266	3.70294116179684	4.40676508485294	4.15169969386573	3.41149360425694	3.10281196331892	4.9651704998412	7.15330885439589	4.91128925818611	3.70576038849364	1.08881652105206	0.580643463657271	0.680131687876617	1.06585862309851	MMR	1980	5.861412362	MMR1980MLE	NA	NA	4.09170190888418	NA	NA	4.828	NA
74	FMLE	2.71876054	3.766434018	1.20771365	East Asia & Pacific	Lower middle income	IDA	NA	MMR1980	31.02348536	6.92884165703984	3.31785602435617	3.86842112927006	-5.5204458454417	-2.36588171199136	-4.61572665809889	3.32280743672266	3.70294116179684	4.40676508485294	4.15169969386573	3.41149360425694	3.10281196331892	4.9651704998412	7.15330885439589	4.91128925818611	3.70576038849364	1.08881652105206	0.580643463657271	0.680131687876617	1.06585862309851	MMR	1980	5.861412362	MMR1980FMLE	NA	NA	4.09170190888418	NA	NA	4.828	NA
75	BTSX	6.107881875	8.387666913	3.22051007	East Asia & Pacific	Lower middle income	IDA	NA	MMR1980	31.02348536	6.92884165703984	3.31785602435617	3.86842112927006	-5.5204458454417	-2.36588171199136	-4.61572665809889	3.32280743672266	3.70294116179684	4.40676508485294	4.15169969386573	3.41149360425694	3.10281196331892	4.9651704998412	7.15330885439589	4.91128925818611	3.70576038849364	1.08881652105206	0.580643463657271	0.680131687876617	1.06585862309851	MMR	1980	5.861412362	MMR1980BTSX	NA	NA	4.09170190888418	NA	NA	4.828	NA
76	MLE	26.31403588	34.13462705	19.19253186	Sub-Saharan Africa	Low income	IDA	HIPC	COD1980	NA	NA	NA	NA	NA	NA	NA	NA	NA	NA	NA	NA	NA	NA	NA	NA	NA	NA	NA	NA	NA	COD	1980	-0.888785668	COD1980MLE	NA	NA	2.84331092058758	NA	NA	6.465	NA
77	FMLE	6.806732832	8.992733334	4.690617112	Sub-Saharan Africa	Low income	IDA	HIPC	COD1980	NA	NA	NA	NA	NA	NA	NA	NA	NA	NA	NA	NA	NA	NA	NA	NA	NA	NA	NA	NA	NA	COD	1980	-0.888785668	COD1980FMLE	NA	NA	2.84331092058758	NA	NA	6.465	NA
78	BTSX	16.8649907	21.64603399	12.8231746	Sub-Saharan Africa	Low income	IDA	HIPC	COD1980	NA	NA	NA	NA	NA	NA	NA	NA	NA	NA	NA	NA	NA	NA	NA	NA	NA	NA	NA	NA	NA	COD	1980	-0.888785668	COD1980BTSX	NA	NA	2.84331092058758	NA	NA	6.465	NA
79	MLE	26.08457335	27.24736117	24.75750541	Europe & Central Asia	High income	IBRD		POL1980	NA	NA	NA	NA	NA	NA	NA	NA	NA	NA	NA	NA	NA	NA	NA	NA	NA	NA	NA	NA	NA	POL	1980	NA	POL1980MLE	NA	NA	10.1223447401286	NA	NA	2.28	NA
80	FMLE	5.393151324	5.515642344	5.267860897	Europe & Central Asia	High income	IBRD		POL1980	NA	NA	NA	NA	NA	NA	NA	NA	NA	NA	NA	NA	NA	NA	NA	NA	NA	NA	NA	NA	NA	POL	1980	NA	POL1980FMLE	NA	NA	10.1223447401286	NA	NA	2.28	NA
81	BTSX	15.28977625	15.86959903	14.62683161	Europe & Central Asia	High income	IBRD		POL1980	NA	NA	NA	NA	NA	NA	NA	NA	NA	NA	NA	NA	NA	NA	NA	NA	NA	NA	NA	NA	NA	POL	1980	NA	POL1980BTSX	NA	NA	10.1223447401286	NA	NA	2.28	NA
82	MLE	10.22198083	12.81711407	8.099484894	East Asia & Pacific	Upper middle income	IBRD		MYS1980	1852.96365	12.4623080157455	19.2019722088258	19.8874712763963	18.8782844653991	18.2806954284207	14.1451833166457	15.0926569449186	18.8036025818729	18.4982889376833	17.3255220916668	15.9387968187945	15.2025154129364	14.1195913723647	12.957462563685	12.3004989036365	11.9903345499703	11.4691311314342	12.0133623207128	11.4675584609028	10.6546179993583	MYS	1980	4.672016536	MYS1980MLE	NA	NA	3.25574345949647	NA	NA	4.056	NA
83	FMLE	5.626039273	7.401402829	3.117319481	East Asia & Pacific	Upper middle income	IBRD		MYS1980	1852.96365	12.4623080157455	19.2019722088258	19.8874712763963	18.8782844653991	18.2806954284207	14.1451833166457	15.0926569449186	18.8036025818729	18.4982889376833	17.3255220916668	15.9387968187945	15.2025154129364	14.1195913723647	12.957462563685	12.3004989036365	11.9903345499703	11.4691311314342	12.0133623207128	11.4675584609028	10.6546179993583	MYS	1980	4.672016536	MYS1980FMLE	NA	NA	3.25574345949647	NA	NA	4.056	NA
84	BTSX	7.88976552	9.734845965	6.213971725	East Asia & Pacific	Upper middle income	IBRD		MYS1980	1852.96365	12.4623080157455	19.2019722088258	19.8874712763963	18.8782844653991	18.2806954284207	14.1451833166457	15.0926569449186	18.8036025818729	18.4982889376833	17.3255220916668	15.9387968187945	15.2025154129364	14.1195913723647	12.957462563685	12.3004989036365	11.9903345499703	11.4691311314342	12.0133623207128	11.4675584609028	10.6546179993583	MYS	1980	4.672016536	MYS1980BTSX	NA	NA	3.25574345949647	NA	NA	4.056	NA
85	MLE	15.1465796	20.70843624	10.59073094	East Asia & Pacific	Low income	..		PRK1981	NA	NA	NA	NA	NA	NA	NA	NA	NA	NA	NA	NA	NA	NA	NA	NA	NA	NA	NA	NA	NA	PRK	1981	NA	PRK1981MLE	NA	NA	3.46202078095925	NA	NA	2.84	NA
86	FMLE	11.21786612	16.96406663	7.463575349	East Asia & Pacific	Low income	..		PRK1981	NA	NA	NA	NA	NA	NA	NA	NA	NA	NA	NA	NA	NA	NA	NA	NA	NA	NA	NA	NA	NA	PRK	1981	NA	PRK1981FMLE	NA	NA	3.46202078095925	NA	NA	2.84	NA
87	BTSX	12.72572319	17.88181282	9.11291338	East Asia & Pacific	Low income	..		PRK1981	NA	NA	NA	NA	NA	NA	NA	NA	NA	NA	NA	NA	NA	NA	NA	NA	NA	NA	NA	NA	NA	PRK	1981	NA	PRK1981BTSX	NA	NA	3.46202078095925	NA	NA	2.84	NA
88	MLE	28.95544573	39.96041473	20.22602299	Sub-Saharan Africa	Lower middle income	IBRD		SWZ1980	905.4618263	27.2393911741669	22.0335028497164	17.3250976512294	14.9450459253468	9.86009457226937	9.18650377979486	10.1006234556994	14.1604315191877	13.0601641289657	13.5894803261533	12.6441064753825	13.9047547995814	13.1117676853262	11.6861688758486	11.3307149372498	10.9524155546993	11.3100255393131	11.5204948360909	11.1311150399621	11.55461097805	SWZ	1980	8.790762677	SWZ1980MLE	NA	NA	2.8025407475224	NA	NA	6.543	NA
89	FMLE	7.408765193	10.27327027	5.270375867	Sub-Saharan Africa	Lower middle income	IBRD		SWZ1980	905.4618263	27.2393911741669	22.0335028497164	17.3250976512294	14.9450459253468	9.86009457226937	9.18650377979486	10.1006234556994	14.1604315191877	13.0601641289657	13.5894803261533	12.6441064753825	13.9047547995814	13.1117676853262	11.6861688758486	11.3307149372498	10.9524155546993	11.3100255393131	11.5204948360909	11.1311150399621	11.55461097805	SWZ	1980	8.790762677	SWZ1980FMLE	NA	NA	2.8025407475224	NA	NA	6.543	NA
90	BTSX	16.9981647	22.4369533	12.47791686	Sub-Saharan Africa	Lower middle income	IBRD		SWZ1980	905.4618263	27.2393911741669	22.0335028497164	17.3250976512294	14.9450459253468	9.86009457226937	9.18650377979486	10.1006234556994	14.1604315191877	13.0601641289657	13.5894803261533	12.6441064753825	13.9047547995814	13.1117676853262	11.6861688758486	11.3307149372498	10.9524155546993	11.3100255393131	11.5204948360909	11.1311150399621	11.55461097805	SWZ	1980	8.790762677	SWZ1980BTSX	NA	NA	2.8025407475224	NA	NA	6.543	NA
91	MLE	28.75757636	39.51873972	20.32109618	Sub-Saharan Africa	Lower middle income	IBRD		SWZ1981	926.2667351	2.29771241544388	14.0889944133574	15.0645011579208	13.3730091359875	12.2962854690658	8.56194797841363	8.17469234882302	9.09360573917872	12.7771701430031	11.9348296448512	12.5134073773476	11.7433263164143	12.9669484017104	12.3027815810282	11.0343008598671	10.7434835989917	10.4236266152437	10.7891298200456	11.0149825163861	10.6718537428131	SWZ	1981	11.35852962	SWZ1981MLE	NA	NA	2.7972629438527	NA	NA	6.472	NA
92	FMLE	7.340423798	9.995649872	5.267871302	Sub-Saharan Africa	Lower middle income	IBRD		SWZ1981	926.2667351	2.29771241544388	14.0889944133574	15.0645011579208	13.3730091359875	12.2962854690658	8.56194797841363	8.17469234882302	9.09360573917872	12.7771701430031	11.9348296448512	12.5134073773476	11.7433263164143	12.9669484017104	12.3027815810282	11.0343008598671	10.7434835989917	10.4236266152437	10.7891298200456	11.0149825163861	10.6718537428131	SWZ	1981	11.35852962	SWZ1981FMLE	NA	NA	2.7972629438527	NA	NA	6.472	NA
93	BTSX	16.88590873	22.23434672	12.5839314	Sub-Saharan Africa	Lower middle income	IBRD		SWZ1981	926.2667351	2.29771241544388	14.0889944133574	15.0645011579208	13.3730091359875	12.2962854690658	8.56194797841363	8.17469234882302	9.09360573917872	12.7771701430031	11.9348296448512	12.5134073773476	11.7433263164143	12.9669484017104	12.3027815810282	11.0343008598671	10.7434835989917	10.4236266152437	10.7891298200456	11.0149825163861	10.6718537428131	SWZ	1981	11.35852962	SWZ1981BTSX	NA	NA	2.7972629438527	NA	NA	6.472	NA
94	MLE	7.201760186	8.609716507	5.648113788	East Asia & Pacific	Upper middle income	IDA		TON1981	642.6905947	16.6977688263745	17.8378276754149	14.1602979885025	15.8993991762463	15.2240735634082	10.7785164994086	NA	NA	NA	NA	NA	NA	NA	NA	NA	NA	NA	NA	NA	NA	TON	1981	NA	TON1981MLE	NA	NA	3.59438487074774	NA	NA	5.532	NA
95	FMLE	5.143322252	6.81699525	3.719691939	East Asia & Pacific	Upper middle income	IDA		TON1981	642.6905947	16.6977688263745	17.8378276754149	14.1602979885025	15.8993991762463	15.2240735634082	10.7785164994086	NA	NA	NA	NA	NA	NA	NA	NA	NA	NA	NA	NA	NA	NA	TON	1981	NA	TON1981FMLE	NA	NA	3.59438487074774	NA	NA	5.532	NA
96	BTSX	6.137401638	7.279457667	4.952372203	East Asia & Pacific	Upper middle income	IDA		TON1981	642.6905947	16.6977688263745	17.8378276754149	14.1602979885025	15.8993991762463	15.2240735634082	10.7785164994086	NA	NA	NA	NA	NA	NA	NA	NA	NA	NA	NA	NA	NA	NA	TON	1981	NA	TON1981BTSX	NA	NA	3.59438487074774	NA	NA	5.532	NA
97	MLE	10.50459434	14.97018196	4.690491123	South Asia	Upper middle income	IDA	NA	MDV1980	257.531377	7.17904855434521	28.408077528652	23.3004574220766	14.1096999232176	8.47551459068039	-1.47535771570235	1.71002088272325	3.72483256605363	4.74183952693814	5.0849358272492	NA	NA	NA	NA	NA	NA	NA	NA	NA	NA	MDV	1980	15.29297014	MDV1980MLE	NA	NA	2.59147959353859	NA	NA	7.174	NA
98	FMLE	2.935395602	4.286237059	0.677127189	South Asia	Upper middle income	IDA	NA	MDV1980	257.531377	7.17904855434521	28.408077528652	23.3004574220766	14.1096999232176	8.47551459068039	-1.47535771570235	1.71002088272325	3.72483256605363	4.74183952693814	5.0849358272492	NA	NA	NA	NA	NA	NA	NA	NA	NA	NA	MDV	1980	15.29297014	MDV1980FMLE	NA	NA	2.59147959353859	NA	NA	7.174	NA
99	BTSX	7.184456054	9.488637424	2.995130908	South Asia	Upper middle income	IDA	NA	MDV1980	257.531377	7.17904855434521	28.408077528652	23.3004574220766	14.1096999232176	8.47551459068039	-1.47535771570235	1.71002088272325	3.72483256605363	4.74183952693814	5.0849358272492	NA	NA	NA	NA	NA	NA	NA	NA	NA	NA	MDV	1980	15.29297014	MDV1980BTSX	NA	NA	2.59147959353859	NA	NA	7.174	NA
100	MLE	9.398906627	12.92267093	4.38000688	East Asia & Pacific	Lower middle income	IDA	NA	MMR1983	39.0007734	-8.51881484582947	9.42609827647662	7.92636347646856	7.67611398382027	6.05879305623025	5.87795319387556	0.0241462659862579	1.3733583724677	-0.60595506352632	4.68286543314795	4.83811459477319	5.27575529194912	5.01088700608743	4.36279032340561	4.04995983385437	5.51413722808372	7.28932676415264	5.407887772872	4.36102919311407	2.08613858875537	MMR	1983	2.382274472	MMR1983MLE	NA	NA	4.21579148516618	NA	NA	4.615	NA
101	FMLE	2.651268319	3.64459968	1.211664692	East Asia & Pacific	Lower middle income	IDA	NA	MMR1983	39.0007734	-8.51881484582947	9.42609827647662	7.92636347646856	7.67611398382027	6.05879305623025	5.87795319387556	0.0241462659862579	1.3733583724677	-0.60595506352632	4.68286543314795	4.83811459477319	5.27575529194912	5.01088700608743	4.36279032340561	4.04995983385437	5.51413722808372	7.28932676415264	5.407887772872	4.36102919311407	2.08613858875537	MMR	1983	2.382274472	MMR1983FMLE	NA	NA	4.21579148516618	NA	NA	4.615	NA
102	BTSX	5.918777823	8.015921011	3.130951156	East Asia & Pacific	Lower middle income	IDA	NA	MMR1983	39.0007734	-8.51881484582947	9.42609827647662	7.92636347646856	7.67611398382027	6.05879305623025	5.87795319387556	0.0241462659862579	1.3733583724677	-0.60595506352632	4.68286543314795	4.83811459477319	5.27575529194912	5.01088700608743	4.36279032340561	4.04995983385437	5.51413722808372	7.28932676415264	5.407887772872	4.36102919311407	2.08613858875537	MMR	1983	2.382274472	MMR1983BTSX	NA	NA	4.21579148516618	NA	NA	4.615	NA
103	MLE	23.22424359	24.4574069	22.02494495	East Asia & Pacific	High income	..		SGP1983	6633.236674	9.14175501467134	8.86822861899257	10.4114664334804	14.1958624382946	15.7392548364094	15.1436224135992	13.3512120210503	13.0297315495918	12.2648215887295	14.6834395155804	16.2628242908652	16.407446968229	16.3550754728686	16.1793895740884	16.079331312494	15.8965934994652	15.5688366469838	15.2366069374187	14.7528872876681	13.672820870102	SGP	1983	7.153752205	SGP1983MLE	NA	NA	5.14142967038409	NA	NA	1.61	NA
104	FMLE	13.6307354	14.47289856	12.85438539	East Asia & Pacific	High income	..		SGP1983	6633.236674	9.14175501467134	8.86822861899257	10.4114664334804	14.1958624382946	15.7392548364094	15.1436224135992	13.3512120210503	13.0297315495918	12.2648215887295	14.6834395155804	16.2628242908652	16.407446968229	16.3550754728686	16.1793895740884	16.079331312494	15.8965934994652	15.5688366469838	15.2366069374187	14.7528872876681	13.672820870102	SGP	1983	7.153752205	SGP1983FMLE	NA	NA	5.14142967038409	NA	NA	1.61	NA
105	BTSX	18.41230887	19.37847311	17.47578987	East Asia & Pacific	High income	..		SGP1983	6633.236674	9.14175501467134	8.86822861899257	10.4114664334804	14.1958624382946	15.7392548364094	15.1436224135992	13.3512120210503	13.0297315495918	12.2648215887295	14.6834395155804	16.2628242908652	16.407446968229	16.3550754728686	16.1793895740884	16.079331312494	15.8965934994652	15.5688366469838	15.2366069374187	14.7528872876681	13.672820870102	SGP	1983	7.153752205	SGP1983BTSX	NA	NA	5.14142967038409	NA	NA	1.61	NA
106	MLE	26.3470116	33.77749987	18.81288798	Sub-Saharan Africa	Lower middle income	Blend		ZWE1980	947.3671355	21.787868456139	19.4080800002495	11.8888280791217	8.37631527195426	5.73187842163723	5.82425145244485	7.27951011063672	8.75831916136462	9.86571512485483	10.0940084680329	9.57362435262408	9.97142699856024	9.38814216360329	9.11511200051585	8.09116492253361	7.85879796766884	7.48923381082711	7.09249302613157	6.63888873631311	6.34814106098194	ZWE	1980	8.024533001	ZWE1980MLE	NA	NA	3.41004997782955	NA	NA	6.614	NA
107	FMLE	10.3088429	13.31791771	4.89795768	Sub-Saharan Africa	Lower middle income	Blend		ZWE1980	947.3671355	21.787868456139	19.4080800002495	11.8888280791217	8.37631527195426	5.73187842163723	5.82425145244485	7.27951011063672	8.75831916136462	9.86571512485483	10.0940084680329	9.57362435262408	9.97142699856024	9.38814216360329	9.11511200051585	8.09116492253361	7.85879796766884	7.48923381082711	7.09249302613157	6.63888873631311	6.34814106098194	ZWE	1980	8.024533001	ZWE1980FMLE	NA	NA	3.41004997782955	NA	NA	6.614	NA
108	BTSX	18.02835881	22.20334488	11.81004036	Sub-Saharan Africa	Lower middle income	Blend		ZWE1980	947.3671355	21.787868456139	19.4080800002495	11.8888280791217	8.37631527195426	5.73187842163723	5.82425145244485	7.27951011063672	8.75831916136462	9.86571512485483	10.0940084680329	9.57362435262408	9.97142699856024	9.38814216360329	9.11511200051585	8.09116492253361	7.85879796766884	7.48923381082711	7.09249302613157	6.63888873631311	6.34814106098194	ZWE	1980	8.024533001	ZWE1980BTSX	NA	NA	3.41004997782955	NA	NA	6.614	NA
109	MLE	9.551935709	9.884062083	9.215147477	Europe & Central Asia	High income	..	EMU	ITA1980	8456.918974	20.9810186234636	22.7737086990672	22.472393516527	20.3353740313431	15.5413993383127	15.1845842956226	14.8663589367459	15.4953487066608	15.5351256628904	14.9099319787138	14.636849807074	14.2234512381535	13.7087204522124	13.3923470351434	12.9904961593825	12.5866889111273	12.3464892487926	12.4217786818378	12.378330979502	12.2733726414137	ITA	1980	3.217170144	ITA1980MLE	NA	32.9	13.2790683812868	NA	NA	1.64	NA
110	FMLE	3.860160607	4.002678054	3.719387728	Europe & Central Asia	High income	..	EMU	ITA1980	8456.918974	20.9810186234636	22.7737086990672	22.472393516527	20.3353740313431	15.5413993383127	15.1845842956226	14.8663589367459	15.4953487066608	15.5351256628904	14.9099319787138	14.636849807074	14.2234512381535	13.7087204522124	13.3923470351434	12.9904961593825	12.5866889111273	12.3464892487926	12.4217786818378	12.378330979502	12.2733726414137	ITA	1980	3.217170144	ITA1980FMLE	NA	32.9	13.2790683812868	NA	NA	1.64	NA
111	BTSX	6.43502382	6.66484401	6.215911375	Europe & Central Asia	High income	..	EMU	ITA1980	8456.918974	20.9810186234636	22.7737086990672	22.472393516527	20.3353740313431	15.5413993383127	15.1845842956226	14.8663589367459	15.4953487066608	15.5351256628904	14.9099319787138	14.636849807074	14.2234512381535	13.7087204522124	13.3923470351434	12.9904961593825	12.5866889111273	12.3464892487926	12.4217786818378	12.378330979502	12.2733726414137	ITA	1980	3.217170144	ITA1980BTSX	NA	32.9	13.2790683812868	NA	NA	1.64	NA
112	MLE	7.171915506	8.581885901	5.742436539	Middle East & North Africa	Upper middle income	IBRD		IRN1981	2482.920485	1.35803228270659	1.092149982114	4.64262498473598	1.80989548430952	4.30592279336299	7.8723169553379	7.99996324007723	13.9395151545919	17.7709755435532	18.1330074205149	18.4425882426202	17.6671327316646	17.0462814059212	16.6023303782854	16.0184956459834	15.3930706957208	15.1809875306277	14.6514153066727	13.9512850472338	13.3829824476874	IRN	1981	-10.25299322	IRN1981MLE	NA	NA	3.21445280079851	NA	NA	6.558	NA
113	FMLE	4.74772647	5.602013341	3.319677019	Middle East & North Africa	Upper middle income	IBRD		IRN1981	2482.920485	1.35803228270659	1.092149982114	4.64262498473598	1.80989548430952	4.30592279336299	7.8723169553379	7.99996324007723	13.9395151545919	17.7709755435532	18.1330074205149	18.4425882426202	17.6671327316646	17.0462814059212	16.6023303782854	16.0184956459834	15.3930706957208	15.1809875306277	14.6514153066727	13.9512850472338	13.3829824476874	IRN	1981	-10.25299322	IRN1981FMLE	NA	NA	3.21445280079851	NA	NA	6.558	NA
114	BTSX	6.004352519	6.808563459	4.762158521	Middle East & North Africa	Upper middle income	IBRD		IRN1981	2482.920485	1.35803228270659	1.092149982114	4.64262498473598	1.80989548430952	4.30592279336299	7.8723169553379	7.99996324007723	13.9395151545919	17.7709755435532	18.1330074205149	18.4425882426202	17.6671327316646	17.0462814059212	16.6023303782854	16.0184956459834	15.3930706957208	15.1809875306277	14.6514153066727	13.9512850472338	13.3829824476874	IRN	1981	-10.25299322	IRN1981BTSX	NA	NA	3.21445280079851	NA	NA	6.558	NA
115	MLE	59.55674487	60.60531975	58.4167445	Europe & Central Asia	Upper middle income	IBRD		RUS1981	NA	NA	NA	NA	NA	NA	NA	NA	NA	NA	NA	NA	NA	NA	NA	NA	NA	NA	NA	NA	NA	RUS	1981	NA	RUS1981MLE	NA	NA	10.1370641030497	NA	NA	1.91	NA
116	FMLE	11.41523835	11.67359867	11.15507941	Europe & Central Asia	Upper middle income	IBRD		RUS1981	NA	NA	NA	NA	NA	NA	NA	NA	NA	NA	NA	NA	NA	NA	NA	NA	NA	NA	NA	NA	NA	RUS	1981	NA	RUS1981FMLE	NA	NA	10.1370641030497	NA	NA	1.91	NA
117	BTSX	32.86552555	33.41903559	32.24952224	Europe & Central Asia	Upper middle income	IBRD		RUS1981	NA	NA	NA	NA	NA	NA	NA	NA	NA	NA	NA	NA	NA	NA	NA	NA	NA	NA	NA	NA	NA	RUS	1981	NA	RUS1981BTSX	NA	NA	10.1370641030497	NA	NA	1.91	NA
118	MLE	8.06823951	14.06727998	4.799131329	Sub-Saharan Africa	Lower middle income	IDA	HIPC	MRT1981	712.4469572	2.43475894215728	4.65954192353653	7.97673845916156	5.34687146991033	4.28213988947563	4.72572476180777	5.65229632061675	7.41957303130172	8.97332123212562	9.39725526376696	9.01375416147452	8.38852502029972	7.02418552233468	7.01591779459791	6.73645091893826	6.39040778404052	6.62593576314936	7.79284100344213	7.34160346485637	6.98071941352847	MRT	1981	0.450624939	MRT1981MLE	NA	NA	2.91392529550096	NA	NA	6.576	NA
119	FMLE	3.617559904	5.388829069	2.0464716	Sub-Saharan Africa	Lower middle income	IDA	HIPC	MRT1981	712.4469572	2.43475894215728	4.65954192353653	7.97673845916156	5.34687146991033	4.28213988947563	4.72572476180777	5.65229632061675	7.41957303130172	8.97332123212562	9.39725526376696	9.01375416147452	8.38852502029972	7.02418552233468	7.01591779459791	6.73645091893826	6.39040778404052	6.62593576314936	7.79284100344213	7.34160346485637	6.98071941352847	MRT	1981	0.450624939	MRT1981FMLE	NA	NA	2.91392529550096	NA	NA	6.576	NA
120	BTSX	5.649279044	8.530023169	3.696682231	Sub-Saharan Africa	Lower middle income	IDA	HIPC	MRT1981	712.4469572	2.43475894215728	4.65954192353653	7.97673845916156	5.34687146991033	4.28213988947563	4.72572476180777	5.65229632061675	7.41957303130172	8.97332123212562	9.39725526376696	9.01375416147452	8.38852502029972	7.02418552233468	7.01591779459791	6.73645091893826	6.39040778404052	6.62593576314936	7.79284100344213	7.34160346485637	6.98071941352847	MRT	1981	0.450624939	MRT1981BTSX	NA	NA	2.91392529550096	NA	NA	6.576	NA
121	MLE	30.51138667	39.94409008	21.54937864	Sub-Saharan Africa	Lower middle income	IBRD	NA	AGO1982	NA	NA	NA	NA	NA	NA	NA	NA	NA	NA	NA	NA	NA	NA	NA	NA	NA	NA	NA	NA	NA	AGO	1982	-3.528441229	AGO1982MLE	NA	NA	2.3234376704453	NA	NA	7.461	NA
122	FMLE	6.446629437	8.800468713	4.409235754	Sub-Saharan Africa	Lower middle income	IBRD	NA	AGO1982	NA	NA	NA	NA	NA	NA	NA	NA	NA	NA	NA	NA	NA	NA	NA	NA	NA	NA	NA	NA	NA	AGO	1982	-3.528441229	AGO1982FMLE	NA	NA	2.3234376704453	NA	NA	7.461	NA
123	BTSX	18.67458961	24.25897434	13.61464544	Sub-Saharan Africa	Lower middle income	IBRD	NA	AGO1982	NA	NA	NA	NA	NA	NA	NA	NA	NA	NA	NA	NA	NA	NA	NA	NA	NA	NA	NA	NA	NA	AGO	1982	-3.528441229	AGO1982BTSX	NA	NA	2.3234376704453	NA	NA	7.461	NA
124	MLE	7.285857051	8.714340227	5.596408862	East Asia & Pacific	Upper middle income	IDA		TON1980	550.7308333	18.9890241339602	12.9123286626808	15.6344915705151	14.8585668347464	9.6311938325196	NA	NA	NA	NA	NA	NA	NA	NA	NA	NA	NA	NA	NA	NA	NA	TON	1980	NA	TON1980MLE	NA	NA	3.50746577325557	NA	NA	5.553	NA
125	FMLE	5.282794136	6.910249744	3.79600014	East Asia & Pacific	Upper middle income	IDA		TON1980	550.7308333	18.9890241339602	12.9123286626808	15.6344915705151	14.8585668347464	9.6311938325196	NA	NA	NA	NA	NA	NA	NA	NA	NA	NA	NA	NA	NA	NA	NA	TON	1980	NA	TON1980FMLE	NA	NA	3.50746577325557	NA	NA	5.553	NA
126	BTSX	6.254994705	7.475159206	4.953964084	East Asia & Pacific	Upper middle income	IDA		TON1980	550.7308333	18.9890241339602	12.9123286626808	15.6344915705151	14.8585668347464	9.6311938325196	NA	NA	NA	NA	NA	NA	NA	NA	NA	NA	NA	NA	NA	NA	NA	TON	1980	NA	TON1980BTSX	NA	NA	3.50746577325557	NA	NA	5.553	NA
127	MLE	13.63439062	13.81277082	13.43014576	Europe & Central Asia	High income	..		GBR1981	9599.306222	-4.31372787118958	10.9021814231769	17.1081250119252	19.6644358497355	18.3276801320075	14.3227985721271	14.7422540375763	13.7436562114037	13.6677458792754	13.7372308241221	13.6586171578389	13.4985215689901	13.0359118172298	11.6244290707993	11.0724836388103	10.7511265177351	10.5369459478058	10.4146765444439	10.1639315666527	9.8274531329408	GBR	1981	-0.822285301	GBR1981MLE	NA	29.7	15.0078179959583	NA	NA	1.82	NA
128	FMLE	7.056982071	7.156675747	6.954221575	Europe & Central Asia	High income	..		GBR1981	9599.306222	-4.31372787118958	10.9021814231769	17.1081250119252	19.6644358497355	18.3276801320075	14.3227985721271	14.7422540375763	13.7436562114037	13.6677458792754	13.7372308241221	13.6586171578389	13.4985215689901	13.0359118172298	11.6244290707993	11.0724836388103	10.7511265177351	10.5369459478058	10.4146765444439	10.1639315666527	9.8274531329408	GBR	1981	-0.822285301	GBR1981FMLE	NA	29.7	15.0078179959583	NA	NA	1.82	NA
129	BTSX	10.24810189	10.37166003	10.11035627	Europe & Central Asia	High income	..		GBR1981	9599.306222	-4.31372787118958	10.9021814231769	17.1081250119252	19.6644358497355	18.3276801320075	14.3227985721271	14.7422540375763	13.7436562114037	13.6677458792754	13.7372308241221	13.6586171578389	13.4985215689901	13.0359118172298	11.6244290707993	11.0724836388103	10.7511265177351	10.5369459478058	10.4146765444439	10.1639315666527	9.8274531329408	GBR	1981	-0.822285301	GBR1981BTSX	NA	29.7	15.0078179959583	NA	NA	1.82	NA
130	MLE	8.99547882	11.13259953	6.534551984	Middle East & North Africa	Upper middle income	IBRD		IRQ1981	2688.725452	-30.1676639608751	-2.99914077398393	13.1997608594293	13.8593008171985	12.6879545388118	15.0653112968216	14.7815234726955	24.2858852556645	23.8730021726187	21.5915758858584	20.8629902200715	19.4896227733429	17.8935408421437	17.2892857540034	15.8517095585205	15.1238946730661	14.5485772227835	14.5419012712683	13.5990194639295	13.0745798570219	IRQ	1981	-3.649515653	IRQ1981MLE	NA	NA	4.42892574673391	NA	NA	6.514	NA
131	FMLE	3.774576603	4.747729308	2.746829343	Middle East & North Africa	Upper middle income	IBRD		IRQ1981	2688.725452	-30.1676639608751	-2.99914077398393	13.1997608594293	13.8593008171985	12.6879545388118	15.0653112968216	14.7815234726955	24.2858852556645	23.8730021726187	21.5915758858584	20.8629902200715	19.4896227733429	17.8935408421437	17.2892857540034	15.8517095585205	15.1238946730661	14.5485772227835	14.5419012712683	13.5990194639295	13.0745798570219	IRQ	1981	-3.649515653	IRQ1981FMLE	NA	NA	4.42892574673391	NA	NA	6.514	NA
132	BTSX	6.415948665	7.773873836	4.983936409	Middle East & North Africa	Upper middle income	IBRD		IRQ1981	2688.725452	-30.1676639608751	-2.99914077398393	13.1997608594293	13.8593008171985	12.6879545388118	15.0653112968216	14.7815234726955	24.2858852556645	23.8730021726187	21.5915758858584	20.8629902200715	19.4896227733429	17.8935408421437	17.2892857540034	15.8517095585205	15.1238946730661	14.5485772227835	14.5419012712683	13.5990194639295	13.0745798570219	IRQ	1981	-3.649515653	IRQ1981BTSX	NA	NA	4.42892574673391	NA	NA	6.514	NA
133	MLE	14.83456862	15.84848236	13.8554705	East Asia & Pacific	High income	..		NZL1980	7467.168038	11.9827947801108	12.1488893492085	14.6831748446788	14.3071070138577	12.3484587664852	8.36778851942235	8.12030892476858	10.7690286568317	11.6354402334041	12.4436868386184	12.2387892243716	12.069497288554	9.82410762584995	9.08108147879956	8.58414870046282	6.22980647632063	6.29225057054401	6.33637732486743	6.2386711409733	5.98673378539822	NZL	1980	1.15727442	NZL1980MLE	NA	NA	9.75006891117171	NA	NA	2.03	NA
134	FMLE	6.397797586	6.821255803	5.972785949	East Asia & Pacific	High income	..		NZL1980	7467.168038	11.9827947801108	12.1488893492085	14.6831748446788	14.3071070138577	12.3484587664852	8.36778851942235	8.12030892476858	10.7690286568317	11.6354402334041	12.4436868386184	12.2387892243716	12.069497288554	9.82410762584995	9.08108147879956	8.58414870046282	6.22980647632063	6.29225057054401	6.33637732486743	6.2386711409733	5.98673378539822	NZL	1980	1.15727442	NZL1980FMLE	NA	NA	9.75006891117171	NA	NA	2.03	NA
135	BTSX	10.49157193	11.10857434	9.883998423	East Asia & Pacific	High income	..		NZL1980	7467.168038	11.9827947801108	12.1488893492085	14.6831748446788	14.3071070138577	12.3484587664852	8.36778851942235	8.12030892476858	10.7690286568317	11.6354402334041	12.4436868386184	12.2387892243716	12.069497288554	9.82410762584995	9.08108147879956	8.58414870046282	6.22980647632063	6.29225057054401	6.33637732486743	6.2386711409733	5.98673378539822	NZL	1980	1.15727442	NZL1980BTSX	NA	NA	9.75006891117171	NA	NA	2.03	NA
136	MLE	2.656691156	3.287337762	1.888942823	East Asia & Pacific	Upper middle income	IBRD		IDN1981	563.7833645	15.2553638938609	25.9788596774831	15.6706941741394	14.1304008743417	15.2684814938204	15.9357817258871	15.8196590597642	20.0720664290985	22.537019429159	21.7369391907502	19.504282687826	18.3921925676846	18.1005454317049	18.3445161299807	NA	NA	NA	NA	NA	NA	IDN	1981	5.383028057	IDN1981MLE	NA	NA	3.7050202484618	NA	NA	4.359	NA
137	FMLE	1.444960877	1.947796402	0.919615104	East Asia & Pacific	Upper middle income	IBRD		IDN1981	563.7833645	15.2553638938609	25.9788596774831	15.6706941741394	14.1304008743417	15.2684814938204	15.9357817258871	15.8196590597642	20.0720664290985	22.537019429159	21.7369391907502	19.504282687826	18.3921925676846	18.1005454317049	18.3445161299807	NA	NA	NA	NA	NA	NA	IDN	1981	5.383028057	IDN1981FMLE	NA	NA	3.7050202484618	NA	NA	4.359	NA
138	BTSX	2.030382412	2.418760885	1.491462517	East Asia & Pacific	Upper middle income	IBRD		IDN1981	563.7833645	15.2553638938609	25.9788596774831	15.6706941741394	14.1304008743417	15.2684814938204	15.9357817258871	15.8196590597642	20.0720664290985	22.537019429159	21.7369391907502	19.504282687826	18.3921925676846	18.1005454317049	18.3445161299807	NA	NA	NA	NA	NA	NA	IDN	1981	5.383028057	IDN1981BTSX	NA	NA	3.7050202484618	NA	NA	4.359	NA
139	MLE	19.09660646	24.42114446	14.66831133	East Asia & Pacific	Upper middle income	IBRD		THA1983	822.7313241	7.25555616299378	5.03586405567136	5.16481501708865	7.69908177294023	8.46602719216187	10.1089129021855	10.6338392691133	10.738449023909	10.1941196776814	11.427761997243	12.920585397907	12.4915366348615	11.5796820068388	10.9340812838808	10.6673655691838	10.2886296746946	9.88952198376818	10.2585745157508	10.2170019835436	10.0310988616116	THA	1983	3.479430666	THA1983MLE	NA	NA	3.54441433395714	NA	NA	2.827	NA
140	FMLE	7.967332316	10.30684332	5.557715537	East Asia & Pacific	Upper middle income	IBRD		THA1983	822.7313241	7.25555616299378	5.03586405567136	5.16481501708865	7.69908177294023	8.46602719216187	10.1089129021855	10.6338392691133	10.738449023909	10.1941196776814	11.427761997243	12.920585397907	12.4915366348615	11.5796820068388	10.9340812838808	10.6673655691838	10.2886296746946	9.88952198376818	10.2585745157508	10.2170019835436	10.0310988616116	THA	1983	3.479430666	THA1983FMLE	NA	NA	3.54441433395714	NA	NA	2.827	NA
141	BTSX	13.30198077	15.91140044	11.23334099	East Asia & Pacific	Upper middle income	IBRD		THA1983	822.7313241	7.25555616299378	5.03586405567136	5.16481501708865	7.69908177294023	8.46602719216187	10.1089129021855	10.6338392691133	10.738449023909	10.1941196776814	11.427761997243	12.920585397907	12.4915366348615	11.5796820068388	10.9340812838808	10.6673655691838	10.2886296746946	9.88952198376818	10.2585745157508	10.2170019835436	10.0310988616116	THA	1983	3.479430666	THA1983BTSX	NA	NA	3.54441433395714	NA	NA	2.827	NA
142	MLE	21.32277449	22.41961559	20.17669569	North America	High income	..		CAN1980	11208.20274	11.220042375836	10.6502139000787	7.79171431567289	6.11673050901749	8.26124653040823	8.01621795398679	9.71138358597681	10.3250314472496	10.5752399841418	10.4834988294608	10.395984279577	10.2554655996361	10.052913806368	9.72870969101731	9.74770069815045	9.66388658806896	9.54244212603474	9.26506196796706	8.82849796645648	8.32379892577937	CAN	1980	0.867987042	CAN1980MLE	NA	NA	9.39335253914085	NA	NA	1.74	NA
143	FMLE	7.236152382	7.595497052	6.892368142	North America	High income	..		CAN1980	11208.20274	11.220042375836	10.6502139000787	7.79171431567289	6.11673050901749	8.26124653040823	8.01621795398679	9.71138358597681	10.3250314472496	10.5752399841418	10.4834988294608	10.395984279577	10.2554655996361	10.052913806368	9.72870969101731	9.74770069815045	9.66388658806896	9.54244212603474	9.26506196796706	8.82849796645648	8.32379892577937	CAN	1980	0.867987042	CAN1980FMLE	NA	NA	9.39335253914085	NA	NA	1.74	NA
144	BTSX	14.09738554	14.74689513	13.40524397	North America	High income	..		CAN1980	11208.20274	11.220042375836	10.6502139000787	7.79171431567289	6.11673050901749	8.26124653040823	8.01621795398679	9.71138358597681	10.3250314472496	10.5752399841418	10.4834988294608	10.395984279577	10.2554655996361	10.052913806368	9.72870969101731	9.74770069815045	9.66388658806896	9.54244212603474	9.26506196796706	8.82849796645648	8.32379892577937	CAN	1980	0.867987042	CAN1980BTSX	NA	NA	9.39335253914085	NA	NA	1.74	NA
145	MLE	60.72182582	63.13316879	58.31957541	Europe & Central Asia	High income	..		HUN1983	2043.029975	-9.1060773705791	-3.76102501283228	-1.70474572991227	2.39360330073755	4.84544401367617	6.7079498966357	7.3354177464928	8.29523988509084	8.84546316933792	8.87291591966304	10.1227606302543	10.6753407435697	10.5082050914441	10.1845943987976	10.2163549947457	NA	NA	NA	NA	NA	HUN	1983	0.874406548	HUN1983MLE	NA	NA	12.3593226358435	NA	NA	1.75	NA
146	FMLE	20.48085722	21.31198649	19.71171477	Europe & Central Asia	High income	..		HUN1983	2043.029975	-9.1060773705791	-3.76102501283228	-1.70474572991227	2.39360330073755	4.84544401367617	6.7079498966357	7.3354177464928	8.29523988509084	8.84546316933792	8.87291591966304	10.1227606302543	10.6753407435697	10.5082050914441	10.1845943987976	10.2163549947457	NA	NA	NA	NA	NA	HUN	1983	0.874406548	HUN1983FMLE	NA	NA	12.3593226358435	NA	NA	1.75	NA
147	BTSX	39.17394568	40.57571249	37.73827382	Europe & Central Asia	High income	..		HUN1983	2043.029975	-9.1060773705791	-3.76102501283228	-1.70474572991227	2.39360330073755	4.84544401367617	6.7079498966357	7.3354177464928	8.29523988509084	8.84546316933792	8.87291591966304	10.1227606302543	10.6753407435697	10.5082050914441	10.1845943987976	10.2163549947457	NA	NA	NA	NA	NA	HUN	1983	0.874406548	HUN1983BTSX	NA	NA	12.3593226358435	NA	NA	1.75	NA
148	MLE	10.54089009	13.0637843	7.538066004	Europe & Central Asia	Low income	IDA		TJK1980	NA	NA	NA	NA	NA	NA	NA	NA	NA	NA	NA	NA	NA	NA	NA	NA	NA	NA	NA	NA	NA	TJK	1980	NA	TJK1980MLE	NA	NA	3.95213502835541	NA	NA	6.11	NA
149	FMLE	3.879102519	4.884997393	2.888222268	Europe & Central Asia	Low income	IDA		TJK1980	NA	NA	NA	NA	NA	NA	NA	NA	NA	NA	NA	NA	NA	NA	NA	NA	NA	NA	NA	NA	NA	TJK	1980	NA	TJK1980FMLE	NA	NA	3.95213502835541	NA	NA	6.11	NA
150	BTSX	7.114749033	8.554901581	5.358077871	Europe & Central Asia	Low income	IDA		TJK1980	NA	NA	NA	NA	NA	NA	NA	NA	NA	NA	NA	NA	NA	NA	NA	NA	NA	NA	NA	NA	NA	TJK	1980	NA	TJK1980BTSX	NA	NA	3.95213502835541	NA	NA	6.11	NA
151	MLE	21.50814323	26.41533851	16.69554862	East Asia & Pacific	Upper middle income	IBRD		THA1980	707.3700142	15.6742295524203	13.6131602403592	15.2854469294792	14.921457380105	14.223436260797	12.7982595116806	14.2247942900692	15.9742620962534	15.0455023929024	13.5793859766382	12.5617331966108	12.0874138776833	11.5060668557126	10.9292567707258	11.3065586653718	11.190963420615	10.9129388189824	10.5047841178211	10.252435330133	10.0708358730604	THA	1980	2.925416258	THA1980MLE	NA	NA	3.38568115287954	NA	NA	3.362	NA
152	FMLE	8.819617372	11.15488005	6.197486783	East Asia & Pacific	Upper middle income	IBRD		THA1980	707.3700142	15.6742295524203	13.6131602403592	15.2854469294792	14.921457380105	14.223436260797	12.7982595116806	14.2247942900692	15.9742620962534	15.0455023929024	13.5793859766382	12.5617331966108	12.0874138776833	11.5060668557126	10.9292567707258	11.3065586653718	11.190963420615	10.9129388189824	10.5047841178211	10.252435330133	10.0708358730604	THA	1980	2.925416258	THA1980FMLE	NA	NA	3.38568115287954	NA	NA	3.362	NA
153	BTSX	14.92175792	17.99101676	12.12219816	East Asia & Pacific	Upper middle income	IBRD		THA1980	707.3700142	15.6742295524203	13.6131602403592	15.2854469294792	14.921457380105	14.223436260797	12.7982595116806	14.2247942900692	15.9742620962534	15.0455023929024	13.5793859766382	12.5617331966108	12.0874138776833	11.5060668557126	10.9292567707258	11.3065586653718	11.190963420615	10.9129388189824	10.5047841178211	10.252435330133	10.0708358730604	THA	1980	2.925416258	THA1980BTSX	NA	NA	3.38568115287954	NA	NA	3.362	NA
154	MLE	2.666850854	3.355291788	1.883693441	East Asia & Pacific	Upper middle income	IBRD		IDN1980	489.1601965	37.70008223005	15.8789202288869	13.7578585884596	15.2717611270783	16.0723465625738	15.9139764964239	20.776406752715	23.4789941751774	22.4792490823076	19.9376959838191	18.6815577140465	18.3407906262916	18.5855447852674	NA	NA	NA	NA	NA	NA	NA	IDN	1980	7.413628689	IDN1980MLE	NA	NA	3.67442651190843	NA	NA	4.493	NA
155	FMLE	1.441177387	1.965322993	0.909433311	East Asia & Pacific	Upper middle income	IBRD		IDN1980	489.1601965	37.70008223005	15.8789202288869	13.7578585884596	15.2717611270783	16.0723465625738	15.9139764964239	20.776406752715	23.4789941751774	22.4792490823076	19.9376959838191	18.6815577140465	18.3407906262916	18.5855447852674	NA	NA	NA	NA	NA	NA	NA	IDN	1980	7.413628689	IDN1980FMLE	NA	NA	3.67442651190843	NA	NA	4.493	NA
156	BTSX	2.032988161	2.441126788	1.525275228	East Asia & Pacific	Upper middle income	IBRD		IDN1980	489.1601965	37.70008223005	15.8789202288869	13.7578585884596	15.2717611270783	16.0723465625738	15.9139764964239	20.776406752715	23.4789941751774	22.4792490823076	19.9376959838191	18.6815577140465	18.3407906262916	18.5855447852674	NA	NA	NA	NA	NA	NA	NA	IDN	1980	7.413628689	IDN1980BTSX	NA	NA	3.67442651190843	NA	NA	4.493	NA
157	MLE	25.54604572	32.2676665	18.45378593	Sub-Saharan Africa	Lower middle income	Blend		ZWE1981	1067.25452	12.6547966472075	17.1323505912145	17.113161802888	12.0798305812156	9.21881055189639	6.85542383415507	6.7740818392853	7.93713714655668	9.18451892643499	10.1414873822695	10.3243818991311	9.82713774528201	10.1755511857118	9.61830026426009	9.34759153061169	8.37089635726815	8.13517672255752	7.76989301046394	7.3782772138197	6.93190763675031	ZWE	1981	5.680832695	ZWE1981MLE	NA	NA	3.28901145483277	NA	NA	6.511	NA
158	FMLE	10.11126317	13.00376387	4.785511101	Sub-Saharan Africa	Lower middle income	Blend		ZWE1981	1067.25452	12.6547966472075	17.1323505912145	17.113161802888	12.0798305812156	9.21881055189639	6.85542383415507	6.7740818392853	7.93713714655668	9.18451892643499	10.1414873822695	10.3243818991311	9.82713774528201	10.1755511857118	9.61830026426009	9.34759153061169	8.37089635726815	8.13517672255752	7.76989301046394	7.3782772138197	6.93190763675031	ZWE	1981	5.680832695	ZWE1981FMLE	NA	NA	3.28901145483277	NA	NA	6.511	NA
159	BTSX	17.53329578	21.58841341	11.61121451	Sub-Saharan Africa	Lower middle income	Blend		ZWE1981	1067.25452	12.6547966472075	17.1323505912145	17.113161802888	12.0798305812156	9.21881055189639	6.85542383415507	6.7740818392853	7.93713714655668	9.18451892643499	10.1414873822695	10.3243818991311	9.82713774528201	10.1755511857118	9.61830026426009	9.34759153061169	8.37089635726815	8.13517672255752	7.76989301046394	7.3782772138197	6.93190763675031	ZWE	1981	5.680832695	ZWE1981BTSX	NA	NA	3.28901145483277	NA	NA	6.511	NA
160	MLE	7.05132281	8.563120972	5.539871802	Middle East & North Africa	Upper middle income	IBRD		IRN1980	2449.653401	0.826965143737035	6.32462333493624	1.96096376366743	5.05619552713492	9.22457767034428	9.14851896525739	15.8600799076719	20.0012542258756	20.1604659175704	20.3020037453294	19.2740063534104	18.4584124604517	17.8658322407687	17.143414031221	16.3950472758996	16.1050104575195	15.4855718029133	14.6950939293197	14.0539925409489	13.4505407917321	IRN	1980	-24.27736798	IRN1980MLE	NA	NA	3.27978765786867	NA	NA	6.584	NA
161	FMLE	4.614460174	5.518383566	2.546769655	Middle East & North Africa	Upper middle income	IBRD		IRN1980	2449.653401	0.826965143737035	6.32462333493624	1.96096376366743	5.05619552713492	9.22457767034428	9.14851896525739	15.8600799076719	20.0012542258756	20.1604659175704	20.3020037453294	19.2740063534104	18.4584124604517	17.8658322407687	17.143414031221	16.3950472758996	16.1050104575195	15.4855718029133	14.6950939293197	14.0539925409489	13.4505407917321	IRN	1980	-24.27736798	IRN1980FMLE	NA	NA	3.27978765786867	NA	NA	6.584	NA
162	BTSX	5.878443715	6.78091924	4.483682406	Middle East & North Africa	Upper middle income	IBRD		IRN1980	2449.653401	0.826965143737035	6.32462333493624	1.96096376366743	5.05619552713492	9.22457767034428	9.14851896525739	15.8600799076719	20.0012542258756	20.1604659175704	20.3020037453294	19.2740063534104	18.4584124604517	17.8658322407687	17.143414031221	16.3950472758996	16.1050104575195	15.4855718029133	14.6950939293197	14.0539925409489	13.4505407917321	IRN	1980	-24.27736798	IRN1980BTSX	NA	NA	3.27978765786867	NA	NA	6.584	NA
163	MLE	5.49152778	6.81746657	3.502417112	Middle East & North Africa	Upper middle income	IBRD		LBY1981	11688.36072	-15.4431715073325	3.83761411325279	12.2148728386812	7.2815115234135	8.11769244480816	10.5052928720091	7.74437163709012	13.857750051923	15.7667475412052	15.841353617787	15.4343642202736	14.2955790255312	14.0481890006524	15.6139522480273	15.59685845277	16.1740922566476	16.9853263063236	18.3938399487272	19.3801001248907	20.0930938409462	LBY	1981	-23.0669301	LBY1981MLE	NA	NA	2.61581280684495	NA	NA	7.023	NA
164	FMLE	3.202939231	4.295744368	1.614987202	Middle East & North Africa	Upper middle income	IBRD		LBY1981	11688.36072	-15.4431715073325	3.83761411325279	12.2148728386812	7.2815115234135	8.11769244480816	10.5052928720091	7.74437163709012	13.857750051923	15.7667475412052	15.841353617787	15.4343642202736	14.2955790255312	14.0481890006524	15.6139522480273	15.59685845277	16.1740922566476	16.9853263063236	18.3938399487272	19.3801001248907	20.0930938409462	LBY	1981	-23.0669301	LBY1981FMLE	NA	NA	2.61581280684495	NA	NA	7.023	NA
165	BTSX	4.461924895	5.452190777	2.84667348	Middle East & North Africa	Upper middle income	IBRD		LBY1981	11688.36072	-15.4431715073325	3.83761411325279	12.2148728386812	7.2815115234135	8.11769244480816	10.5052928720091	7.74437163709012	13.857750051923	15.7667475412052	15.841353617787	15.4343642202736	14.2955790255312	14.0481890006524	15.6139522480273	15.59685845277	16.1740922566476	16.9853263063236	18.3938399487272	19.3801001248907	20.0930938409462	LBY	1981	-23.0669301	LBY1981BTSX	NA	NA	2.61581280684495	NA	NA	7.023	NA
166	MLE	6.940436011	7.621194428	6.336381801	Europe & Central Asia	Upper middle income	IBRD		ARM1980	NA	NA	NA	NA	NA	NA	NA	NA	NA	NA	NA	NA	NA	NA	NA	NA	NA	NA	NA	NA	NA	ARM	1980	NA	ARM1980MLE	NA	NA	5.57541123585901	NA	NA	2.505	NA
167	FMLE	2.674568634	2.93122845	2.433774341	Europe & Central Asia	Upper middle income	IBRD		ARM1980	NA	NA	NA	NA	NA	NA	NA	NA	NA	NA	NA	NA	NA	NA	NA	NA	NA	NA	NA	NA	NA	ARM	1980	NA	ARM1980FMLE	NA	NA	5.57541123585901	NA	NA	2.505	NA
168	BTSX	4.643472008	5.015549684	4.270718168	Europe & Central Asia	Upper middle income	IBRD		ARM1980	NA	NA	NA	NA	NA	NA	NA	NA	NA	NA	NA	NA	NA	NA	NA	NA	NA	NA	NA	NA	NA	ARM	1980	NA	ARM1980BTSX	NA	NA	5.57541123585901	NA	NA	2.505	NA
169	MLE	60.52510531	64.68153593	57.00028127	Europe & Central Asia	High income	..	EMU	LTU1980	NA	NA	NA	NA	NA	NA	NA	NA	NA	NA	NA	NA	NA	NA	NA	NA	NA	NA	NA	NA	NA	LTU	1980	NA	LTU1980MLE	NA	NA	11.2577054565964	NA	NA	1.99	NA
170	FMLE	11.6152307	12.36260312	10.85262657	Europe & Central Asia	High income	..	EMU	LTU1980	NA	NA	NA	NA	NA	NA	NA	NA	NA	NA	NA	NA	NA	NA	NA	NA	NA	NA	NA	NA	NA	LTU	1980	NA	LTU1980FMLE	NA	NA	11.2577054565964	NA	NA	1.99	NA
171	BTSX	34.06675646	36.25222475	32.34298171	Europe & Central Asia	High income	..	EMU	LTU1980	NA	NA	NA	NA	NA	NA	NA	NA	NA	NA	NA	NA	NA	NA	NA	NA	NA	NA	NA	NA	NA	LTU	1980	NA	LTU1980BTSX	NA	NA	11.2577054565964	NA	NA	1.99	NA
172	MLE	35.67977304	58.5387443	24.3275533	Sub-Saharan Africa	Low income	IDA	HIPC	BDI1980	213.2534354	12.7573690033803	18.8124059685698	15.2207365934569	16.1794756565016	13.6878365388302	14.5614169725084	14.0017941231827	15.1571808896535	13.0715582947923	11.8810973707805	13.0094090310383	12.0152538743137	11.0727086886154	10.6349687173068	10.0087330460838	5.8427182805517	6.01943743686078	6.06102550403185	5.87440085364443	5.62628161612675	BDI	1980	-3.116110978	BDI1980MLE	NA	NA	3.23921541621873	NA	NA	7.353	NA
173	FMLE	9.540237737	13.29232465	5.702871941	Sub-Saharan Africa	Low income	IDA	HIPC	BDI1980	213.2534354	12.7573690033803	18.8124059685698	15.2207365934569	16.1794756565016	13.6878365388302	14.5614169725084	14.0017941231827	15.1571808896535	13.0715582947923	11.8810973707805	13.0094090310383	12.0152538743137	11.0727086886154	10.6349687173068	10.0087330460838	5.8427182805517	6.01943743686078	6.06102550403185	5.87440085364443	5.62628161612675	BDI	1980	-3.116110978	BDI1980FMLE	NA	NA	3.23921541621873	NA	NA	7.353	NA
174	BTSX	21.28608818	31.64783327	14.95916861	Sub-Saharan Africa	Low income	IDA	HIPC	BDI1980	213.2534354	12.7573690033803	18.8124059685698	15.2207365934569	16.1794756565016	13.6878365388302	14.5614169725084	14.0017941231827	15.1571808896535	13.0715582947923	11.8810973707805	13.0094090310383	12.0152538743137	11.0727086886154	10.6349687173068	10.0087330460838	5.8427182805517	6.01943743686078	6.06102550403185	5.87440085364443	5.62628161612675	BDI	1980	-3.116110978	BDI1980BTSX	NA	NA	3.23921541621873	NA	NA	7.353	NA
175	MLE	6.067995332	7.271380322	4.594965275	Europe & Central Asia	Upper middle income	IBRD		AZE1980	NA	NA	NA	NA	NA	NA	NA	NA	NA	NA	NA	NA	NA	NA	NA	NA	NA	NA	NA	NA	NA	AZE	1980	NA	AZE1980MLE	NA	NA	5.05229506320597	NA	NA	3.497	NA
176	FMLE	1.98898511	2.37652057	1.470455708	Europe & Central Asia	Upper middle income	IBRD		AZE1980	NA	NA	NA	NA	NA	NA	NA	NA	NA	NA	NA	NA	NA	NA	NA	NA	NA	NA	NA	NA	NA	AZE	1980	NA	AZE1980FMLE	NA	NA	5.05229506320597	NA	NA	3.497	NA
177	BTSX	3.857650208	4.598061645	3.045871172	Europe & Central Asia	Upper middle income	IBRD		AZE1980	NA	NA	NA	NA	NA	NA	NA	NA	NA	NA	NA	NA	NA	NA	NA	NA	NA	NA	NA	NA	NA	AZE	1980	NA	AZE1980BTSX	NA	NA	5.05229506320597	NA	NA	3.497	NA
178	MLE	7.332477501	9.198011367	5.32868009	East Asia & Pacific	High income	..		BRN1983	18526.29427	-12.8341020187778	-9.24875237697834	-10.9417753101631	4.7122931716238	10.9471195566712	10.5323773457248	11.5477124768351	12.3120121633746	11.4966044289418	20.3533143066836	23.1073008183738	23.8353299459759	22.3686954281704	21.1722941467737	19.3168061330281	18.768018843641	17.5893562900344	17.2329202049871	NA	NA	BRN	1983	-2.836750063	BRN1983MLE	NA	NA	2.69680951027115	NA	NA	3.751	NA
179	FMLE	3.205078829	4.224996134	1.973362527	East Asia & Pacific	High income	..		BRN1983	18526.29427	-12.8341020187778	-9.24875237697834	-10.9417753101631	4.7122931716238	10.9471195566712	10.5323773457248	11.5477124768351	12.3120121633746	11.4966044289418	20.3533143066836	23.1073008183738	23.8353299459759	22.3686954281704	21.1722941467737	19.3168061330281	18.768018843641	17.5893562900344	17.2329202049871	NA	NA	BRN	1983	-2.836750063	BRN1983FMLE	NA	NA	2.69680951027115	NA	NA	3.751	NA
180	BTSX	5.448776331	6.596742061	3.971460749	East Asia & Pacific	High income	..		BRN1983	18526.29427	-12.8341020187778	-9.24875237697834	-10.9417753101631	4.7122931716238	10.9471195566712	10.5323773457248	11.5477124768351	12.3120121633746	11.4966044289418	20.3533143066836	23.1073008183738	23.8353299459759	22.3686954281704	21.1722941467737	19.3168061330281	18.768018843641	17.5893562900344	17.2329202049871	NA	NA	BRN	1983	-2.836750063	BRN1983BTSX	NA	NA	2.69680951027115	NA	NA	3.751	NA
181	MLE	15.50027933	20.04255834	11.97305638	Sub-Saharan Africa	Lower middle income	Blend	HIPC	CMR1982	730.7688952	-2.40427227066534	-3.41816977271883	0.58785621411277	5.86067479483765	10.9124269420958	11.4452370786277	9.53766071899633	11.7782600659687	11.6213293437182	12.7537099069152	13.2109039022893	12.4684861034463	11.6182969276859	10.9435814932953	10.8114084963729	10.5896276593432	10.0678774378529	9.62444281145454	9.40972094256554	8.97899533408566	CMR	1982	4.926183546	CMR1982MLE	NA	NA	3.77573812980367	NA	NA	6.617	NA
182	FMLE	6.047620473	7.800969481	4.237018931	Sub-Saharan Africa	Lower middle income	Blend	HIPC	CMR1982	730.7688952	-2.40427227066534	-3.41816977271883	0.58785621411277	5.86067479483765	10.9124269420958	11.4452370786277	9.53766071899633	11.7782600659687	11.6213293437182	12.7537099069152	13.2109039022893	12.4684861034463	11.6182969276859	10.9435814932953	10.8114084963729	10.5896276593432	10.0678774378529	9.62444281145454	9.40972094256554	8.97899533408566	CMR	1982	4.926183546	CMR1982FMLE	NA	NA	3.77573812980367	NA	NA	6.617	NA
183	BTSX	10.57332633	13.14733596	8.286030774	Sub-Saharan Africa	Lower middle income	Blend	HIPC	CMR1982	730.7688952	-2.40427227066534	-3.41816977271883	0.58785621411277	5.86067479483765	10.9124269420958	11.4452370786277	9.53766071899633	11.7782600659687	11.6213293437182	12.7537099069152	13.2109039022893	12.4684861034463	11.6182969276859	10.9435814932953	10.8114084963729	10.5896276593432	10.0678774378529	9.62444281145454	9.40972094256554	8.97899533408566	CMR	1982	4.926183546	CMR1982BTSX	NA	NA	3.77573812980367	NA	NA	6.617	NA
184	MLE	8.714322958	9.261690176	8.159556799	Latin America & Caribbean	Upper middle income	IBRD		CRI1981	1057.416332	-47.1602726575368	-21.5417443099974	-11.7987817863686	-6.44772535891323	-1.0200278542902	2.19044440783451	3.88684814997768	4.17907546441021	5.86320494927497	6.46274466616681	6.46759181778487	6.94008483416437	6.96611440798913	7.00188571020797	6.85355502921807	6.78351053606003	6.72175659447376	6.47909632443968	6.30121344209089	5.66581526603431	CRI	1981	-4.90196873	CRI1981MLE	NA	47.5	4.17829599354702	NA	NA	3.559	NA
185	FMLE	1.657221374	1.788453989	1.52803291	Latin America & Caribbean	Upper middle income	IBRD		CRI1981	1057.416332	-47.1602726575368	-21.5417443099974	-11.7987817863686	-6.44772535891323	-1.0200278542902	2.19044440783451	3.88684814997768	4.17907546441021	5.86320494927497	6.46274466616681	6.46759181778487	6.94008483416437	6.96611440798913	7.00188571020797	6.85355502921807	6.78351053606003	6.72175659447376	6.47909632443968	6.30121344209089	5.66581526603431	CRI	1981	-4.90196873	CRI1981FMLE	NA	47.5	4.17829599354702	NA	NA	3.559	NA
186	BTSX	5.147164404	5.458565579	4.841396712	Latin America & Caribbean	Upper middle income	IBRD		CRI1981	1057.416332	-47.1602726575368	-21.5417443099974	-11.7987817863686	-6.44772535891323	-1.0200278542902	2.19044440783451	3.88684814997768	4.17907546441021	5.86320494927497	6.46274466616681	6.46759181778487	6.94008483416437	6.96611440798913	7.00188571020797	6.85355502921807	6.78351053606003	6.72175659447376	6.47909632443968	6.30121344209089	5.66581526603431	CRI	1981	-4.90196873	CRI1981BTSX	NA	47.5	4.17829599354702	NA	NA	3.559	NA
187	MLE	32.87138341	37.54785626	28.63937706	Europe & Central Asia	Upper middle income	IBRD		SRB1980	NA	NA	NA	NA	NA	NA	NA	NA	NA	NA	NA	NA	NA	NA	NA	NA	NA	NA	NA	NA	NA	SRB	1980	NA	SRB1980MLE	NA	NA	9.96891478858842	NA	NA	1.87	NA
188	FMLE	11.87152488	14.96229714	9.683694603	Europe & Central Asia	Upper middle income	IBRD		SRB1980	NA	NA	NA	NA	NA	NA	NA	NA	NA	NA	NA	NA	NA	NA	NA	NA	NA	NA	NA	NA	NA	SRB	1980	NA	SRB1980FMLE	NA	NA	9.96891478858842	NA	NA	1.87	NA
189	BTSX	21.82195612	24.59124965	19.32882601	Europe & Central Asia	Upper middle income	IBRD		SRB1980	NA	NA	NA	NA	NA	NA	NA	NA	NA	NA	NA	NA	NA	NA	NA	NA	NA	NA	NA	NA	NA	SRB	1980	NA	SRB1980BTSX	NA	NA	9.96891478858842	NA	NA	1.87	NA
190	MLE	10.74534241	14.79509837	7.353736719	Middle East & North Africa	High income	..		SAU1981	17258.63631	6.6915069107061	22.2225763693129	25.5796962923497	19.4630264939107	17.5378226974884	19.5134806086614	16.1040582023104	30.0547571362564	31.8082063165537	31.4178781179538	31.0610453408579	29.6169502433721	27.3179680261821	27.0375774225308	25.6088459044998	24.294509328141	23.2391399884395	22.0538126691363	20.7768980161353	20.0549392336552	SAU	1981	-2.892543444	SAU1981MLE	NA	NA	2.70650673600662	NA	NA	7.126	NA
191	FMLE	5.634409595	7.757013239	3.463512948	Middle East & North Africa	High income	..		SAU1981	17258.63631	6.6915069107061	22.2225763693129	25.5796962923497	19.4630264939107	17.5378226974884	19.5134806086614	16.1040582023104	30.0547571362564	31.8082063165537	31.4178781179538	31.0610453408579	29.6169502433721	27.3179680261821	27.0375774225308	25.6088459044998	24.294509328141	23.2391399884395	22.0538126691363	20.7768980161353	20.0549392336552	SAU	1981	-2.892543444	SAU1981FMLE	NA	NA	2.70650673600662	NA	NA	7.126	NA
192	BTSX	8.620523418	11.41617657	6.017623786	Middle East & North Africa	High income	..		SAU1981	17258.63631	6.6915069107061	22.2225763693129	25.5796962923497	19.4630264939107	17.5378226974884	19.5134806086614	16.1040582023104	30.0547571362564	31.8082063165537	31.4178781179538	31.0610453408579	29.6169502433721	27.3179680261821	27.0375774225308	25.6088459044998	24.294509328141	23.2391399884395	22.0538126691363	20.7768980161353	20.0549392336552	SAU	1981	-2.892543444	SAU1981BTSX	NA	NA	2.70650673600662	NA	NA	7.126	NA
193	MLE	23.71100185	29.01699723	15.83089289	East Asia & Pacific	Upper middle income	IBRD		CHN1983	225.4319289	10.8672968983077	6.95370423609987	4.98775495850401	5.21056259491179	7.58649061054628	3.31013568514695	4.52250717824807	2.97242738754555	3.87222083174661	3.67807727351535	4.99419532729868	5.49398785206952	5.4445276721389	5.96812008970253	6.19767985443265	5.44000906229025	4.6367260767924	4.70802047071208	5.23518283921112	5.70546061724357	CHN	1983	9.18113705	CHN1983MLE	NA	NA	4.64037271066038	NA	NA	2.559	NA
194	FMLE	24.86887992	31.85779845	14.43553707	East Asia & Pacific	Upper middle income	IBRD		CHN1983	225.4319289	10.8672968983077	6.95370423609987	4.98775495850401	5.21056259491179	7.58649061054628	3.31013568514695	4.52250717824807	2.97242738754555	3.87222083174661	3.67807727351535	4.99419532729868	5.49398785206952	5.4445276721389	5.96812008970253	6.19767985443265	5.44000906229025	4.6367260767924	4.70802047071208	5.23518283921112	5.70546061724357	CHN	1983	9.18113705	CHN1983FMLE	NA	NA	4.64037271066038	NA	NA	2.559	NA
195	BTSX	23.98000486	28.49660114	16.56384682	East Asia & Pacific	Upper middle income	IBRD		CHN1983	225.4319289	10.8672968983077	6.95370423609987	4.98775495850401	5.21056259491179	7.58649061054628	3.31013568514695	4.52250717824807	2.97242738754555	3.87222083174661	3.67807727351535	4.99419532729868	5.49398785206952	5.4445276721389	5.96812008970253	6.19767985443265	5.44000906229025	4.6367260767924	4.70802047071208	5.23518283921112	5.70546061724357	CHN	1983	9.18113705	CHN1983BTSX	NA	NA	4.64037271066038	NA	NA	2.559	NA
196	MLE	18.46868155	19.58789477	17.42057415	Latin America & Caribbean	High income	..		PRI1981	4920.722937	9.28046865731331	10.5752633003708	11.3127022572973	11.2813883068869	10.8014936803749	10.2620722710404	9.45467138967939	9.20660911543223	9.10290952303929	9.18123575634096	9.28817170716552	9.46771593792968	9.67819516612689	9.76435260463893	9.81676407428367	9.74854374028322	9.78518311723213	9.68610035144522	9.6503768374911	9.66660175663412	PRI	1981	0.007746616	PRI1981MLE	NA	NA	8.12566249775652	NA	NA	2.711	NA
197	FMLE	2.492010846	2.691081085	2.335416458	Latin America & Caribbean	High income	..		PRI1981	4920.722937	9.28046865731331	10.5752633003708	11.3127022572973	11.2813883068869	10.8014936803749	10.2620722710404	9.45467138967939	9.20660911543223	9.10290952303929	9.18123575634096	9.28817170716552	9.46771593792968	9.67819516612689	9.76435260463893	9.81676407428367	9.74854374028322	9.78518311723213	9.68610035144522	9.6503768374911	9.66660175663412	PRI	1981	0.007746616	PRI1981FMLE	NA	NA	8.12566249775652	NA	NA	2.711	NA
198	BTSX	9.952942999	10.55792125	9.411825893	Latin America & Caribbean	High income	..		PRI1981	4920.722937	9.28046865731331	10.5752633003708	11.3127022572973	11.2813883068869	10.8014936803749	10.2620722710404	9.45467138967939	9.20660911543223	9.10290952303929	9.18123575634096	9.28817170716552	9.46771593792968	9.67819516612689	9.76435260463893	9.81676407428367	9.74854374028322	9.78518311723213	9.68610035144522	9.6503768374911	9.66660175663412	PRI	1981	0.007746616	PRI1981BTSX	NA	NA	8.12566249775652	NA	NA	2.711	NA
199	MLE	26.54836908	36.25034572	18.61825286	East Asia & Pacific	Lower middle income	IBRD		MNG1982	1432.487502	7.84872150323472	NA	NA	NA	NA	NA	NA	NA	NA	NA	NA	NA	NA	NA	NA	NA	NA	NA	NA	NA	MNG	1982	5.753303163	MNG1982MLE	NA	NA	4.60248838672419	NA	NA	5.845	NA
200	FMLE	7.64481849	11.12628526	4.8144655	East Asia & Pacific	Lower middle income	IBRD		MNG1982	1432.487502	7.84872150323472	NA	NA	NA	NA	NA	NA	NA	NA	NA	NA	NA	NA	NA	NA	NA	NA	NA	NA	NA	MNG	1982	5.753303163	MNG1982FMLE	NA	NA	4.60248838672419	NA	NA	5.845	NA
201	BTSX	16.89405708	22.26156328	12.36446872	East Asia & Pacific	Lower middle income	IBRD		MNG1982	1432.487502	7.84872150323472	NA	NA	NA	NA	NA	NA	NA	NA	NA	NA	NA	NA	NA	NA	NA	NA	NA	NA	NA	MNG	1982	5.753303163	MNG1982BTSX	NA	NA	4.60248838672419	NA	NA	5.845	NA
202	MLE	34.53197913	35.75231436	33.35005591	Europe & Central Asia	High income	..		DNK1983	11857.89214	0.452874360828348	-0.930970666026665	-5.12201041297878	-3.63697688613237	0.0538460563102472	3.25623133198192	4.37370578374143	5.0438691976032	6.42439515412974	6.83906451744614	8.87370947633246	9.83847622489444	9.92730500858399	9.92843694029415	10.1635164347151	9.68764991549187	9.62269292644957	9.58146674207489	9.67946792460015	9.86248807967329	DNK	1983	2.666544948	DNK1983MLE	NA	NA	14.8363254797236	NA	NA	1.38	NA
203	FMLE	18.13710996	19.01050825	17.39846664	Europe & Central Asia	High income	..		DNK1983	11857.89214	0.452874360828348	-0.930970666026665	-5.12201041297878	-3.63697688613237	0.0538460563102472	3.25623133198192	4.37370578374143	5.0438691976032	6.42439515412974	6.83906451744614	8.87370947633246	9.83847622489444	9.92730500858399	9.92843694029415	10.1635164347151	9.68764991549187	9.62269292644957	9.58146674207489	9.67946792460015	9.86248807967329	DNK	1983	2.666544948	DNK1983FMLE	NA	NA	14.8363254797236	NA	NA	1.38	NA
204	BTSX	26.08847178	26.91246988	25.29120243	Europe & Central Asia	High income	..		DNK1983	11857.89214	0.452874360828348	-0.930970666026665	-5.12201041297878	-3.63697688613237	0.0538460563102472	3.25623133198192	4.37370578374143	5.0438691976032	6.42439515412974	6.83906451744614	8.87370947633246	9.83847622489444	9.92730500858399	9.92843694029415	10.1635164347151	9.68764991549187	9.62269292644957	9.58146674207489	9.67946792460015	9.86248807967329	DNK	1983	2.666544948	DNK1983BTSX	NA	NA	14.8363254797236	NA	NA	1.38	NA
205	MLE	5.613525239	8.753435811	3.685403953	Middle East & North Africa	High income	..		ARE1981	44841.22974	4.29365905065362	14.2178390383221	14.9444054796489	6.24932703496801	7.46683489601043	8.76199778090243	9.54762775282802	21.2755295901357	32.3185966496572	32.3062754042051	30.992218805801	NA	NA	NA	NA	NA	NA	NA	NA	NA	ARE	1981	-3.534486368	ARE1981MLE	NA	NA	1.17017215364758	NA	NA	5.812	NA
206	FMLE	3.927057817	5.731393082	2.530386726	Middle East & North Africa	High income	..		ARE1981	44841.22974	4.29365905065362	14.2178390383221	14.9444054796489	6.24932703496801	7.46683489601043	8.76199778090243	9.54762775282802	21.2755295901357	32.3185966496572	32.3062754042051	30.992218805801	NA	NA	NA	NA	NA	NA	NA	NA	NA	ARE	1981	-3.534486368	ARE1981FMLE	NA	NA	1.17017215364758	NA	NA	5.812	NA
207	BTSX	5.118684209	7.396639783	3.501524828	Middle East & North Africa	High income	..		ARE1981	44841.22974	4.29365905065362	14.2178390383221	14.9444054796489	6.24932703496801	7.46683489601043	8.76199778090243	9.54762775282802	21.2755295901357	32.3185966496572	32.3062754042051	30.992218805801	NA	NA	NA	NA	NA	NA	NA	NA	NA	ARE	1981	-3.534486368	ARE1981BTSX	NA	NA	1.17017215364758	NA	NA	5.812	NA
208	MLE	8.592230705	12.35696679	4.662188627	Middle East & North Africa	Low income	IDA	NA	YEM1981	NA	NA	NA	NA	NA	NA	NA	NA	NA	NA	NA	NA	NA	NA	NA	NA	NA	NA	NA	NA	NA	YEM	1981	NA	YEM1981MLE	NA	NA	3.11665681089672	NA	NA	8.752	NA
209	FMLE	4.347666771	7.086624891	1.180271825	Middle East & North Africa	Low income	IDA	NA	YEM1981	NA	NA	NA	NA	NA	NA	NA	NA	NA	NA	NA	NA	NA	NA	NA	NA	NA	NA	NA	NA	NA	YEM	1981	NA	YEM1981FMLE	NA	NA	3.11665681089672	NA	NA	8.752	NA
210	BTSX	6.422049806	9.292875923	3.134655683	Middle East & North Africa	Low income	IDA	NA	YEM1981	NA	NA	NA	NA	NA	NA	NA	NA	NA	NA	NA	NA	NA	NA	NA	NA	NA	NA	NA	NA	NA	YEM	1981	NA	YEM1981BTSX	NA	NA	3.11665681089672	NA	NA	8.752	NA
211	MLE	8.839700977	10.91295246	6.384850415	Middle East & North Africa	Upper middle income	IBRD		IRQ1980	3850.258497	34.7393947313136	44.1252185617661	34.0106025771241	27.0084825346755	27.1516458398101	24.6927550025266	34.954780397768	33.0735292093344	29.3195711401543	27.6782763754621	25.4691288898131	23.1523769054207	22.0623016146047	20.1173448473704	19.0253316762468	18.1470874353088	17.9250377561589	16.7117207944547	15.9794954198909	15.4657668367971	IRQ	1980	20.92031007	IRQ1980MLE	NA	NA	4.46847237734776	NA	NA	6.567	NA
212	FMLE	3.831858262	4.794092676	2.756175498	Middle East & North Africa	Upper middle income	IBRD		IRQ1980	3850.258497	34.7393947313136	44.1252185617661	34.0106025771241	27.0084825346755	27.1516458398101	24.6927550025266	34.954780397768	33.0735292093344	29.3195711401543	27.6782763754621	25.4691288898131	23.1523769054207	22.0623016146047	20.1173448473704	19.0253316762468	18.1470874353088	17.9250377561589	16.7117207944547	15.9794954198909	15.4657668367971	IRQ	1980	20.92031007	IRQ1980FMLE	NA	NA	4.46847237734776	NA	NA	6.567	NA
213	BTSX	6.36182465	7.708327129	4.913850939	Middle East & North Africa	Upper middle income	IBRD		IRQ1980	3850.258497	34.7393947313136	44.1252185617661	34.0106025771241	27.0084825346755	27.1516458398101	24.6927550025266	34.954780397768	33.0735292093344	29.3195711401543	27.6782763754621	25.4691288898131	23.1523769054207	22.0623016146047	20.1173448473704	19.0253316762468	18.1470874353088	17.9250377561589	16.7117207944547	15.9794954198909	15.4657668367971	IRQ	1980	20.92031007	IRQ1980BTSX	NA	NA	4.46847237734776	NA	NA	6.567	NA
214	MLE	18.43516019	19.37541561	17.55604009	Latin America & Caribbean	High income	IBRD		URY1983	1704.56591	-44.6757646987367	-32.3537738299776	-20.8721144499025	-8.59633779512114	0.310701080061793	3.16136492136641	4.30995299759398	4.14269911790726	1.94071270935983	2.00474609079455	7.41791212157823	4.53900798608082	6.3471299756007	6.3219565796621	7.47343639687443	6.91666424207407	5.67453698135476	5.01660366038854	4.46762873914663	5.42821207886406	URY	1983	-10.69714549	URY1983MLE	NA	NA	10.6790180889862	NA	NA	2.492	NA
215	FMLE	4.47070371	4.768277447	4.180631559	Latin America & Caribbean	High income	IBRD		URY1983	1704.56591	-44.6757646987367	-32.3537738299776	-20.8721144499025	-8.59633779512114	0.310701080061793	3.16136492136641	4.30995299759398	4.14269911790726	1.94071270935983	2.00474609079455	7.41791212157823	4.53900798608082	6.3471299756007	6.3219565796621	7.47343639687443	6.91666424207407	5.67453698135476	5.01660366038854	4.46762873914663	5.42821207886406	URY	1983	-10.69714549	URY1983FMLE	NA	NA	10.6790180889862	NA	NA	2.492	NA
216	BTSX	11.00092005	11.54042835	10.49601093	Latin America & Caribbean	High income	IBRD		URY1983	1704.56591	-44.6757646987367	-32.3537738299776	-20.8721144499025	-8.59633779512114	0.310701080061793	3.16136492136641	4.30995299759398	4.14269911790726	1.94071270935983	2.00474609079455	7.41791212157823	4.53900798608082	6.3471299756007	6.3219565796621	7.47343639687443	6.91666424207407	5.67453698135476	5.01660366038854	4.46762873914663	5.42821207886406	URY	1983	-10.69714549	URY1983BTSX	NA	NA	10.6790180889862	NA	NA	2.492	NA
217	MLE	12.02225304	14.10877578	8.81756884	Europe & Central Asia	High income	..	EMU	CYP1980	4232.022949	65.3612112854979	48.1025270327947	42.0563312538306	38.2818063045329	34.0879958981313	NA	NA	NA	NA	NA	NA	NA	NA	NA	NA	NA	NA	NA	NA	NA	CYP	1980	4.610639066	CYP1980MLE	NA	NA	9.71983321740987	NA	NA	2.298	NA
218	FMLE	4.6597726	5.905571317	2.784473258	Europe & Central Asia	High income	..	EMU	CYP1980	4232.022949	65.3612112854979	48.1025270327947	42.0563312538306	38.2818063045329	34.0879958981313	NA	NA	NA	NA	NA	NA	NA	NA	NA	NA	NA	NA	NA	NA	NA	CYP	1980	4.610639066	CYP1980FMLE	NA	NA	9.71983321740987	NA	NA	2.298	NA
219	BTSX	7.7542489	9.040874831	5.606304195	Europe & Central Asia	High income	..	EMU	CYP1980	4232.022949	65.3612112854979	48.1025270327947	42.0563312538306	38.2818063045329	34.0879958981313	NA	NA	NA	NA	NA	NA	NA	NA	NA	NA	NA	NA	NA	NA	NA	CYP	1980	4.610639066	CYP1980BTSX	NA	NA	9.71983321740987	NA	NA	2.298	NA
220	MLE	19.95206071	24.4304567	15.01042868	Sub-Saharan Africa	Lower middle income	IDA	HIPC	SEN1981	699.909857	-11.4834084002541	-2.35644609157474	5.04925779936058	6.0436496009403	4.79118527760369	3.7651340611867	7.29899387301842	7.56724395169883	8.0107282802029	8.9221591769647	8.10317242416776	7.50707699341819	6.256567519679	5.9460206362149	5.32969652551833	4.99469743248646	4.62654522621258	4.53547056160404	4.31944601151004	4.08077071417707	SEN	1981	2.517306635	SEN1981MLE	NA	NA	2.84509892595362	NA	NA	7.279	NA
221	FMLE	5.419797869	7.103369309	3.871846658	Sub-Saharan Africa	Lower middle income	IDA	HIPC	SEN1981	699.909857	-11.4834084002541	-2.35644609157474	5.04925779936058	6.0436496009403	4.79118527760369	3.7651340611867	7.29899387301842	7.56724395169883	8.0107282802029	8.9221591769647	8.10317242416776	7.50707699341819	6.256567519679	5.9460206362149	5.32969652551833	4.99469743248646	4.62654522621258	4.53547056160404	4.31944601151004	4.08077071417707	SEN	1981	2.517306635	SEN1981FMLE	NA	NA	2.84509892595362	NA	NA	7.279	NA
222	BTSX	12.60679396	15.35744155	9.775231651	Sub-Saharan Africa	Lower middle income	IDA	HIPC	SEN1981	699.909857	-11.4834084002541	-2.35644609157474	5.04925779936058	6.0436496009403	4.79118527760369	3.7651340611867	7.29899387301842	7.56724395169883	8.0107282802029	8.9221591769647	8.10317242416776	7.50707699341819	6.256567519679	5.9460206362149	5.32969652551833	4.99469743248646	4.62654522621258	4.53547056160404	4.31944601151004	4.08077071417707	SEN	1981	2.517306635	SEN1981BTSX	NA	NA	2.84509892595362	NA	NA	7.279	NA
223	MLE	6.347571614	6.926167002	5.853542354	Europe & Central Asia	Upper middle income	IBRD		ARM1983	NA	NA	NA	NA	NA	NA	NA	NA	NA	NA	NA	NA	NA	NA	NA	NA	NA	NA	NA	NA	NA	ARM	1983	NA	ARM1983MLE	NA	NA	5.27183937453428	NA	NA	2.572	NA
224	FMLE	2.265212806	2.437456667	2.090845149	Europe & Central Asia	Upper middle income	IBRD		ARM1983	NA	NA	NA	NA	NA	NA	NA	NA	NA	NA	NA	NA	NA	NA	NA	NA	NA	NA	NA	NA	NA	ARM	1983	NA	ARM1983FMLE	NA	NA	5.27183937453428	NA	NA	2.572	NA
225	BTSX	4.169579321	4.46693696	3.884808822	Europe & Central Asia	Upper middle income	IBRD		ARM1983	NA	NA	NA	NA	NA	NA	NA	NA	NA	NA	NA	NA	NA	NA	NA	NA	NA	NA	NA	NA	NA	ARM	1983	NA	ARM1983BTSX	NA	NA	5.27183937453428	NA	NA	2.572	NA
226	MLE	33.7680308	35.10863006	32.46273525	Europe & Central Asia	High income	..	EMU	FRA1983	9998.975219	-4.78625613253996	-5.1610674643192	-7.75443278062337	-2.82418565352062	1.46041141556201	4.75510284250069	5.44441136352416	5.09788253197694	7.20493249686904	7.21018168951848	9.02305957371789	10.016255054104	10.0768860780044	9.60904923189889	9.52566879743801	9.43293428655081	9.28840871048664	9.17231131853116	9.04650677805618	9.07777041380498	FRA	1983	0.701053709	FRA1983MLE	NA	NA	13.0996727583533	NA	NA	1.86	NA
227	FMLE	11.737245	12.21211907	11.31269006	Europe & Central Asia	High income	..	EMU	FRA1983	9998.975219	-4.78625613253996	-5.1610674643192	-7.75443278062337	-2.82418565352062	1.46041141556201	4.75510284250069	5.44441136352416	5.09788253197694	7.20493249686904	7.21018168951848	9.02305957371789	10.016255054104	10.0768860780044	9.60904923189889	9.52566879743801	9.43293428655081	9.28840871048664	9.17231131853116	9.04650677805618	9.07777041380498	FRA	1983	0.701053709	FRA1983FMLE	NA	NA	13.0996727583533	NA	NA	1.86	NA
228	BTSX	21.80852657	22.58050509	21.05934789	Europe & Central Asia	High income	..	EMU	FRA1983	9998.975219	-4.78625613253996	-5.1610674643192	-7.75443278062337	-2.82418565352062	1.46041141556201	4.75510284250069	5.44441136352416	5.09788253197694	7.20493249686904	7.21018168951848	9.02305957371789	10.016255054104	10.0768860780044	9.60904923189889	9.52566879743801	9.43293428655081	9.28840871048664	9.17231131853116	9.04650677805618	9.07777041380498	FRA	1983	0.701053709	FRA1983BTSX	NA	NA	13.0996727583533	NA	NA	1.86	NA
229	MLE	19.25913046	19.71351033	18.76476165	North America	High income	..		USA1980	12574.79151	7.71454179855089	9.0979801662437	9.98079732103423	9.98879077591439	10.0183224449071	9.67396998029644	9.34961302460666	9.47743981288058	9.38404262277395	9.16018070966436	8.70619483385631	8.57648540046703	8.55443369596738	8.26597524088426	8.27016670523424	8.19636859980999	8.06050638783196	7.83245016935219	7.72349779393504	7.4286096356087	USA	1980	-1.209324073	USA1980MLE	NA	34.7	11.2785903333574	NA	NA	1.8395	NA
230	FMLE	5.758871441	5.88990885	5.624962771	North America	High income	..		USA1980	12574.79151	7.71454179855089	9.0979801662437	9.98079732103423	9.98879077591439	10.0183224449071	9.67396998029644	9.34961302460666	9.47743981288058	9.38404262277395	9.16018070966436	8.70619483385631	8.57648540046703	8.55443369596738	8.26597524088426	8.27016670523424	8.19636859980999	8.06050638783196	7.83245016935219	7.72349779393504	7.4286096356087	USA	1980	-1.209324073	USA1980FMLE	NA	34.7	11.2785903333574	NA	NA	1.8395	NA
231	BTSX	12.10926111	12.38982551	11.81485872	North America	High income	..		USA1980	12574.79151	7.71454179855089	9.0979801662437	9.98079732103423	9.98879077591439	10.0183224449071	9.67396998029644	9.34961302460666	9.47743981288058	9.38404262277395	9.16018070966436	8.70619483385631	8.57648540046703	8.55443369596738	8.26597524088426	8.27016670523424	8.19636859980999	8.06050638783196	7.83245016935219	7.72349779393504	7.4286096356087	USA	1980	-1.209324073	USA1980BTSX	NA	34.7	11.2785903333574	NA	NA	1.8395	NA
232	MLE	27.12795826	35.88273996	19.7591293	Sub-Saharan Africa	Upper middle income	IBRD		GAB1982	4582.163847	-8.77787123570751	-10.4438708934094	3.35755529897643	8.10167406858098	2.53716815055238	0.548034432584621	5.01769207850984	8.53489314218601	16.7417178945536	20.8114550734388	19.8363518125394	19.4653709402956	17.8096829497964	16.9239585960453	16.213444790109	15.732389113098	15.1964340075187	14.5149304648216	15.6335358113742	13.7612255029639	GAB	1982	-5.635613422	GAB1982MLE	NA	NA	6.47852986062299	NA	NA	5.74	NA
233	FMLE	5.234917746	6.803444798	3.642082879	Sub-Saharan Africa	Upper middle income	IBRD		GAB1982	4582.163847	-8.77787123570751	-10.4438708934094	3.35755529897643	8.10167406858098	2.53716815055238	0.548034432584621	5.01769207850984	8.53489314218601	16.7417178945536	20.8114550734388	19.8363518125394	19.4653709402956	17.8096829497964	16.9239585960453	16.213444790109	15.732389113098	15.1964340075187	14.5149304648216	15.6335358113742	13.7612255029639	GAB	1982	-5.635613422	GAB1982FMLE	NA	NA	6.47852986062299	NA	NA	5.74	NA
234	BTSX	15.01276935	19.32670972	11.34424555	Sub-Saharan Africa	Upper middle income	IBRD		GAB1982	4582.163847	-8.77787123570751	-10.4438708934094	3.35755529897643	8.10167406858098	2.53716815055238	0.548034432584621	5.01769207850984	8.53489314218601	16.7417178945536	20.8114550734388	19.8363518125394	19.4653709402956	17.8096829497964	16.9239585960453	16.213444790109	15.732389113098	15.1964340075187	14.5149304648216	15.6335358113742	13.7612255029639	GAB	1982	-5.635613422	GAB1982BTSX	NA	NA	6.47852986062299	NA	NA	5.74	NA
235	MLE	15.64514103	20.60708998	11.84127799	Sub-Saharan Africa	Lower middle income	Blend	HIPC	CMR1981	748.7713983	-4.42153414828627	2.11814686880274	8.76836703944202	14.5163662578232	14.4425835744241	11.6654716030862	13.966030557324	13.5106833918499	14.5770168428944	14.9036972101804	13.9280996171043	12.8740497574941	12.0429655430386	11.8211676396881	11.5150033559128	10.8983164386689	10.3764978841274	10.1064753497525	9.61361069091202	9.3404481234618	CMR	1981	12.98292758	CMR1981MLE	NA	NA	3.79232845942167	NA	NA	6.636	NA
236	FMLE	6.117198178	8.044177796	4.13003947	Sub-Saharan Africa	Lower middle income	Blend	HIPC	CMR1981	748.7713983	-4.42153414828627	2.11814686880274	8.76836703944202	14.5163662578232	14.4425835744241	11.6654716030862	13.966030557324	13.5106833918499	14.5770168428944	14.9036972101804	13.9280996171043	12.8740497574941	12.0429655430386	11.8211676396881	11.5150033559128	10.8983164386689	10.3764978841274	10.1064753497525	9.61361069091202	9.3404481234618	CMR	1981	12.98292758	CMR1981FMLE	NA	NA	3.79232845942167	NA	NA	6.636	NA
237	BTSX	10.67148162	13.30920179	8.25078123	Sub-Saharan Africa	Lower middle income	Blend	HIPC	CMR1981	748.7713983	-4.42153414828627	2.11814686880274	8.76836703944202	14.5163662578232	14.4425835744241	11.6654716030862	13.966030557324	13.5106833918499	14.5770168428944	14.9036972101804	13.9280996171043	12.8740497574941	12.0429655430386	11.8211676396881	11.5150033559128	10.8983164386689	10.3764978841274	10.1064753497525	9.61361069091202	9.3404481234618	CMR	1981	12.98292758	CMR1981BTSX	NA	NA	3.79232845942167	NA	NA	6.636	NA
238	MLE	27.8287496	33.86623523	21.71070559	Latin America & Caribbean	Upper middle income	IDA	HIPC	GUY1983	628.6625589	1.68669061685216	-7.29669081458648	-6.74373193461458	-2.1190525417672	-0.960300044607376	1.03849582815827	0.595664550173769	-0.674236579648735	0.740933207293781	4.0987321129814	4.30870743160836	3.94675647155289	3.95439083851954	4.09903775060378	4.28639217950049	3.35815663444219	3.59573126797741	3.68133098855661	3.85742195396785	4.06850842386124	GUY	1983	-6.640667401	GUY1983MLE	NA	NA	3.69341157350754	NA	NA	3.548	NA
239	FMLE	12.33672552	15.12876142	9.31945915	Latin America & Caribbean	Upper middle income	IDA	HIPC	GUY1983	628.6625589	1.68669061685216	-7.29669081458648	-6.74373193461458	-2.1190525417672	-0.960300044607376	1.03849582815827	0.595664550173769	-0.674236579648735	0.740933207293781	4.0987321129814	4.30870743160836	3.94675647155289	3.95439083851954	4.09903775060378	4.28639217950049	3.35815663444219	3.59573126797741	3.68133098855661	3.85742195396785	4.06850842386124	GUY	1983	-6.640667401	GUY1983FMLE	NA	NA	3.69341157350754	NA	NA	3.548	NA
240	BTSX	19.84970633	24.07474224	15.45003188	Latin America & Caribbean	Upper middle income	IDA	HIPC	GUY1983	628.6625589	1.68669061685216	-7.29669081458648	-6.74373193461458	-2.1190525417672	-0.960300044607376	1.03849582815827	0.595664550173769	-0.674236579648735	0.740933207293781	4.0987321129814	4.30870743160836	3.94675647155289	3.95439083851954	4.09903775060378	4.28639217950049	3.35815663444219	3.59573126797741	3.68133098855661	3.85742195396785	4.06850842386124	GUY	1983	-6.640667401	GUY1983BTSX	NA	NA	3.69341157350754	NA	NA	3.548	NA
241	MLE	6.581314718	6.93895394	6.201196162	Europe & Central Asia	High income	..	EMU	PRT1980	3368.366669	22.236049387769	17.0791127007177	14.1034890190979	11.5772678841073	9.62367185483748	9.07279087360406	9.8239946986062	12.6133676997782	13.6538773937869	13.6850686946445	13.5540241944013	13.3102871323541	13.1442896316425	13.0973859995249	12.9145105168092	12.8015245769945	12.5368632216879	12.1660560506339	11.8640080533781	11.5720102817348	PRT	1980	3.464371113	PRT1980MLE	NA	NA	11.4567622508221	NA	NA	2.25	NA
242	FMLE	3.63351249	3.899582239	3.419914993	Europe & Central Asia	High income	..	EMU	PRT1980	3368.366669	22.236049387769	17.0791127007177	14.1034890190979	11.5772678841073	9.62367185483748	9.07279087360406	9.8239946986062	12.6133676997782	13.6538773937869	13.6850686946445	13.5540241944013	13.3102871323541	13.1442896316425	13.0973859995249	12.9145105168092	12.8015245769945	12.5368632216879	12.1660560506339	11.8640080533781	11.5720102817348	PRT	1980	3.464371113	PRT1980FMLE	NA	NA	11.4567622508221	NA	NA	2.25	NA
243	BTSX	4.984742719	5.244144198	4.736883325	Europe & Central Asia	High income	..	EMU	PRT1980	3368.366669	22.236049387769	17.0791127007177	14.1034890190979	11.5772678841073	9.62367185483748	9.07279087360406	9.8239946986062	12.6133676997782	13.6538773937869	13.6850686946445	13.5540241944013	13.3102871323541	13.1442896316425	13.0973859995249	12.9145105168092	12.8015245769945	12.5368632216879	12.1660560506339	11.8640080533781	11.5720102817348	PRT	1980	3.464371113	PRT1980BTSX	NA	NA	11.4567622508221	NA	NA	2.25	NA
244	MLE	28.36183167	33.21819054	23.28108131	Europe & Central Asia	Upper middle income	IBRD		BIH1980	NA	NA	NA	NA	NA	NA	NA	NA	NA	NA	NA	NA	NA	NA	NA	NA	NA	NA	NA	NA	NA	BIH	1980	NA	BIH1980MLE	NA	NA	6.44725250129768	NA	NA	2.034	NA
245	FMLE	8.800935146	10.51503907	6.972725081	Europe & Central Asia	Upper middle income	IBRD		BIH1980	NA	NA	NA	NA	NA	NA	NA	NA	NA	NA	NA	NA	NA	NA	NA	NA	NA	NA	NA	NA	NA	BIH	1980	NA	BIH1980FMLE	NA	NA	6.44725250129768	NA	NA	2.034	NA
246	BTSX	18.13288195	20.48492264	15.36129346	Europe & Central Asia	Upper middle income	IBRD		BIH1980	NA	NA	NA	NA	NA	NA	NA	NA	NA	NA	NA	NA	NA	NA	NA	NA	NA	NA	NA	NA	NA	BIH	1980	NA	BIH1980BTSX	NA	NA	6.44725250129768	NA	NA	2.034	NA
247	MLE	10.13618778	12.93994739	7.493200904	East Asia & Pacific	Lower middle income	IDA		KHM1982	130.7485491	2.08449378795259	4.34683201633197	3.01807901211306	0.414010460201308	1.97254129286286	0.710351324985514	2.32124742511082	NA	NA	NA	NA	NA	NA	NA	NA	NA	NA	NA	NA	NA	KHM	1982	-3.855568055	KHM1982MLE	NA	NA	3.01485739647245	NA	NA	6.193	NA
248	FMLE	4.866872527	6.618075486	3.031327055	East Asia & Pacific	Lower middle income	IDA		KHM1982	130.7485491	2.08449378795259	4.34683201633197	3.01807901211306	0.414010460201308	1.97254129286286	0.710351324985514	2.32124742511082	NA	NA	NA	NA	NA	NA	NA	NA	NA	NA	NA	NA	NA	KHM	1982	-3.855568055	KHM1982FMLE	NA	NA	3.01485739647245	NA	NA	6.193	NA
249	BTSX	7.20061805	9.105131917	5.272477517	East Asia & Pacific	Lower middle income	IDA		KHM1982	130.7485491	2.08449378795259	4.34683201633197	3.01807901211306	0.414010460201308	1.97254129286286	0.710351324985514	2.32124742511082	NA	NA	NA	NA	NA	NA	NA	NA	NA	NA	NA	NA	NA	KHM	1982	-3.855568055	KHM1982BTSX	NA	NA	3.01485739647245	NA	NA	6.193	NA
250	MLE	29.90252062	38.08909817	21.62204262	East Asia & Pacific	Lower middle income	IDA		KIR1983	477.6939959	-7.31737180725736	-8.91121003340326	-4.18037470532535	-9.52709507691251	-8.87632779987671	-4.92875150313169	-4.95242822511957	-7.71271858675972	-11.2961429548191	-0.90761476921456	3.7775908750501	5.16552884327537	5.14307712183188	NA	NA	NA	NA	NA	NA	NA	KIR	1983	-11.41313405	KIR1983MLE	NA	NA	3.56978548536762	NA	NA	4.954	NA
251	FMLE	5.608572738	7.271637192	4.041585601	East Asia & Pacific	Lower middle income	IDA		KIR1983	477.6939959	-7.31737180725736	-8.91121003340326	-4.18037470532535	-9.52709507691251	-8.87632779987671	-4.92875150313169	-4.95242822511957	-7.71271858675972	-11.2961429548191	-0.90761476921456	3.7775908750501	5.16552884327537	5.14307712183188	NA	NA	NA	NA	NA	NA	NA	KIR	1983	-11.41313405	KIR1983FMLE	NA	NA	3.56978548536762	NA	NA	4.954	NA
252	BTSX	17.32023638	21.48934037	12.86262833	East Asia & Pacific	Lower middle income	IDA		KIR1983	477.6939959	-7.31737180725736	-8.91121003340326	-4.18037470532535	-9.52709507691251	-8.87632779987671	-4.92875150313169	-4.95242822511957	-7.71271858675972	-11.2961429548191	-0.90761476921456	3.7775908750501	5.16552884327537	5.14307712183188	NA	NA	NA	NA	NA	NA	NA	KIR	1983	-11.41313405	KIR1983BTSX	NA	NA	3.56978548536762	NA	NA	4.954	NA
253	MLE	7.128427593	8.946507416	5.341617336	East Asia & Pacific	High income	..		BRN1981	22494.86284	-14.2336571070328	20.8210865244192	26.8503440589084	21.9854308156507	21.1445536906959	20.5824423216577	18.2516149416467	29.1544626817203	31.7385763847151	31.7780139344413	29.2032841534841	27.1535387886444	24.4474733482754	23.4218146587004	21.7222768698843	21.0456551904228	NA	NA	NA	NA	BRN	1981	-22.3785608	BRN1981MLE	NA	NA	2.74911964801377	NA	NA	3.943	NA
254	FMLE	3.284006525	4.402371218	1.931093478	East Asia & Pacific	High income	..		BRN1981	22494.86284	-14.2336571070328	20.8210865244192	26.8503440589084	21.9854308156507	21.1445536906959	20.5824423216577	18.2516149416467	29.1544626817203	31.7385763847151	31.7780139344413	29.2032841534841	27.1535387886444	24.4474733482754	23.4218146587004	21.7222768698843	21.0456551904228	NA	NA	NA	NA	BRN	1981	-22.3785608	BRN1981FMLE	NA	NA	2.74911964801377	NA	NA	3.943	NA
255	BTSX	5.380340927	6.532688752	3.947178781	East Asia & Pacific	High income	..		BRN1981	22494.86284	-14.2336571070328	20.8210865244192	26.8503440589084	21.9854308156507	21.1445536906959	20.5824423216577	18.2516149416467	29.1544626817203	31.7385763847151	31.7780139344413	29.2032841534841	27.1535387886444	24.4474733482754	23.4218146587004	21.7222768698843	21.0456551904228	NA	NA	NA	NA	BRN	1981	-22.3785608	BRN1981BTSX	NA	NA	2.74911964801377	NA	NA	3.943	NA
256	MLE	9.584142198	13.52010993	6.588537525	East Asia & Pacific	Lower middle income	Blend	NA	TLS1983	NA	NA	NA	NA	NA	NA	NA	NA	NA	NA	NA	NA	NA	NA	NA	NA	NA	NA	NA	NA	NA	TLS	1983	NA	TLS1983MLE	NA	NA	2.29879591553293	NA	NA	5.586	NA
257	FMLE	4.339510321	6.272784084	2.177936496	East Asia & Pacific	Lower middle income	Blend	NA	TLS1983	NA	NA	NA	NA	NA	NA	NA	NA	NA	NA	NA	NA	NA	NA	NA	NA	NA	NA	NA	NA	NA	TLS	1983	NA	TLS1983FMLE	NA	NA	2.29879591553293	NA	NA	5.586	NA
258	BTSX	6.990629419	9.471373542	4.817040458	East Asia & Pacific	Lower middle income	Blend	NA	TLS1983	NA	NA	NA	NA	NA	NA	NA	NA	NA	NA	NA	NA	NA	NA	NA	NA	NA	NA	NA	NA	NA	TLS	1983	NA	TLS1983BTSX	NA	NA	2.29879591553293	NA	NA	5.586	NA
259	MLE	19.43468356	21.68508051	17.38756217	Europe & Central Asia	Upper middle income	IBRD		TKM1980	NA	NA	NA	NA	NA	NA	NA	NA	NA	NA	NA	NA	NA	NA	NA	NA	NA	NA	NA	NA	NA	TKM	1980	NA	TKM1980MLE	NA	NA	4.4203550695998	NA	NA	5.253	NA
260	FMLE	6.224271332	7.0712347	5.449651308	Europe & Central Asia	Upper middle income	IBRD		TKM1980	NA	NA	NA	NA	NA	NA	NA	NA	NA	NA	NA	NA	NA	NA	NA	NA	NA	NA	NA	NA	NA	TKM	1980	NA	TKM1980FMLE	NA	NA	4.4203550695998	NA	NA	5.253	NA
261	BTSX	12.48485588	13.98758087	11.08506119	Europe & Central Asia	Upper middle income	IBRD		TKM1980	NA	NA	NA	NA	NA	NA	NA	NA	NA	NA	NA	NA	NA	NA	NA	NA	NA	NA	NA	NA	NA	TKM	1980	NA	TKM1980BTSX	NA	NA	4.4203550695998	NA	NA	5.253	NA
262	MLE	5.393536247	6.315682373	4.186605947	Europe & Central Asia	Upper middle income	IBRD		AZE1983	NA	NA	NA	NA	NA	NA	NA	NA	NA	NA	NA	NA	NA	NA	NA	NA	NA	NA	NA	NA	NA	AZE	1983	NA	AZE1983MLE	NA	NA	4.71230609836713	NA	NA	3.293	NA
263	FMLE	1.819648063	2.144612054	1.376791273	Europe & Central Asia	Upper middle income	IBRD		AZE1983	NA	NA	NA	NA	NA	NA	NA	NA	NA	NA	NA	NA	NA	NA	NA	NA	NA	NA	NA	NA	NA	AZE	1983	NA	AZE1983FMLE	NA	NA	4.71230609836713	NA	NA	3.293	NA
264	BTSX	3.440712508	4.013815494	2.79552663	Europe & Central Asia	Upper middle income	IBRD		AZE1983	NA	NA	NA	NA	NA	NA	NA	NA	NA	NA	NA	NA	NA	NA	NA	NA	NA	NA	NA	NA	NA	AZE	1983	NA	AZE1983BTSX	NA	NA	4.71230609836713	NA	NA	3.293	NA
265	MLE	6.850196762	7.371990347	6.391740044	Europe & Central Asia	Upper middle income	IBRD		ARM1981	NA	NA	NA	NA	NA	NA	NA	NA	NA	NA	NA	NA	NA	NA	NA	NA	NA	NA	NA	NA	NA	ARM	1981	NA	ARM1981MLE	NA	NA	5.48719307712911	NA	NA	2.499	NA
266	FMLE	2.600927227	2.803587194	2.412775678	Europe & Central Asia	Upper middle income	IBRD		ARM1981	NA	NA	NA	NA	NA	NA	NA	NA	NA	NA	NA	NA	NA	NA	NA	NA	NA	NA	NA	NA	NA	ARM	1981	NA	ARM1981FMLE	NA	NA	5.48719307712911	NA	NA	2.499	NA
267	BTSX	4.567026479	4.847660936	4.283717398	Europe & Central Asia	Upper middle income	IBRD		ARM1981	NA	NA	NA	NA	NA	NA	NA	NA	NA	NA	NA	NA	NA	NA	NA	NA	NA	NA	NA	NA	NA	ARM	1981	NA	ARM1981BTSX	NA	NA	5.48719307712911	NA	NA	2.499	NA
268	MLE	0.823087228	0.882384444	0.76602947	Middle East & North Africa	High income	..		KWT1981	15929.81956	-16.9063551995455	-4.6579926631498	10.9454641612208	8.87959023312361	7.23133086693837	6.41489706666789	3.37988288406181	14.0288247362252	14.0729009574927	13.427768783096	14.5363914834566	12.8684609759005	11.4115774195296	10.5131847485384	9.24459393775257	8.88359290494993	7.79303040779371	7.24809190337217	6.47775934003079	NA	KWT	1981	-23.00450735	KWT1981MLE	NA	NA	1.21263055644644	NA	NA	5.226	NA
269	FMLE	0.684573198	0.736966724	0.632774503	Middle East & North Africa	High income	..		KWT1981	15929.81956	-16.9063551995455	-4.6579926631498	10.9454641612208	8.87959023312361	7.23133086693837	6.41489706666789	3.37988288406181	14.0288247362252	14.0729009574927	13.427768783096	14.5363914834566	12.8684609759005	11.4115774195296	10.5131847485384	9.24459393775257	8.88359290494993	7.79303040779371	7.24809190337217	6.47775934003079	NA	KWT	1981	-23.00450735	KWT1981FMLE	NA	NA	1.21263055644644	NA	NA	5.226	NA
270	BTSX	0.764390729	0.807516024	0.719596288	Middle East & North Africa	High income	..		KWT1981	15929.81956	-16.9063551995455	-4.6579926631498	10.9454641612208	8.87959023312361	7.23133086693837	6.41489706666789	3.37988288406181	14.0288247362252	14.0729009574927	13.427768783096	14.5363914834566	12.8684609759005	11.4115774195296	10.5131847485384	9.24459393775257	8.88359290494993	7.79303040779371	7.24809190337217	6.47775934003079	NA	KWT	1981	-23.00450735	KWT1981BTSX	NA	NA	1.21263055644644	NA	NA	5.226	NA
271	MLE	14.09471899	18.46930173	10.0735277	East Asia & Pacific	Lower middle income	IBRD	NA	VNM1980	NA	NA	NA	NA	NA	NA	NA	NA	NA	NA	NA	NA	NA	NA	NA	NA	NA	NA	NA	NA	NA	VNM	1980	NA	VNM1980MLE	NA	NA	5.54101168058738	NA	NA	4.858	NA
272	FMLE	8.444626275	11.35861022	5.311397636	East Asia & Pacific	Lower middle income	IBRD	NA	VNM1980	NA	NA	NA	NA	NA	NA	NA	NA	NA	NA	NA	NA	NA	NA	NA	NA	NA	NA	NA	NA	NA	VNM	1980	NA	VNM1980FMLE	NA	NA	5.54101168058738	NA	NA	4.858	NA
273	BTSX	10.95073329	14.11775935	7.834986721	East Asia & Pacific	Lower middle income	IBRD	NA	VNM1980	NA	NA	NA	NA	NA	NA	NA	NA	NA	NA	NA	NA	NA	NA	NA	NA	NA	NA	NA	NA	NA	VNM	1980	NA	VNM1980BTSX	NA	NA	5.54101168058738	NA	NA	4.858	NA
274	MLE	15.21101993	19.38843333	11.77600512	Sub-Saharan Africa	Lower middle income	IDA	HIPC	BEN1980	366.5295266	15.3259848337699	19.7982596678335	20.1169796384437	16.0858397959637	12.8419871528193	13.8836373057512	12.9500351338427	13.8337015787967	14.4839183759679	12.7547543714665	11.4078604553462	10.3452031782765	9.88038764976056	9.07523632151399	8.62486787362036	8.42515503645975	8.182763092538	8.03624112431385	7.52337897970261	7.27158048814147	BEN	1980	3.953561799	BEN1980MLE	NA	NA	4.36086807339241	NA	NA	6.99	NA
275	FMLE	5.089895374	6.638067988	3.544329677	Sub-Saharan Africa	Lower middle income	IDA	HIPC	BEN1980	366.5295266	15.3259848337699	19.7982596678335	20.1169796384437	16.0858397959637	12.8419871528193	13.8836373057512	12.9500351338427	13.8337015787967	14.4839183759679	12.7547543714665	11.4078604553462	10.3452031782765	9.88038764976056	9.07523632151399	8.62486787362036	8.42515503645975	8.182763092538	8.03624112431385	7.52337897970261	7.27158048814147	BEN	1980	3.953561799	BEN1980FMLE	NA	NA	4.36086807339241	NA	NA	6.99	NA
276	BTSX	9.782947006	12.02591823	7.825508904	Sub-Saharan Africa	Lower middle income	IDA	HIPC	BEN1980	366.5295266	15.3259848337699	19.7982596678335	20.1169796384437	16.0858397959637	12.8419871528193	13.8836373057512	12.9500351338427	13.8337015787967	14.4839183759679	12.7547543714665	11.4078604553462	10.3452031782765	9.88038764976056	9.07523632151399	8.62486787362036	8.42515503645975	8.182763092538	8.03624112431385	7.52337897970261	7.27158048814147	BEN	1980	3.953561799	BEN1980BTSX	NA	NA	4.36086807339241	NA	NA	6.99	NA
277	MLE	31.96627157	46.6388718	8.689406425	East Asia & Pacific	Lower middle income	IDA		SLB1981	801.1948237	2.38525315286326	9.35328738378463	16.3365616639138	16.0592966472616	14.4952554753259	13.3802154379246	8.94069571702036	13.2610989282937	15.2543432522952	10.9914404805026	15.1430317213405	13.720117659673	13.3100986733689	NA	NA	NA	NA	NA	NA	NA	SLB	1981	-5.110289264	SLB1981MLE	NA	NA	3.20042840543033	NA	NA	6.613	NA
278	FMLE	9.990035755	15.66577048	2.837480062	East Asia & Pacific	Lower middle income	IDA		SLB1981	801.1948237	2.38525315286326	9.35328738378463	16.3365616639138	16.0592966472616	14.4952554753259	13.3802154379246	8.94069571702036	13.2610989282937	15.2543432522952	10.9914404805026	15.1430317213405	13.720117659673	13.3100986733689	NA	NA	NA	NA	NA	NA	NA	SLB	1981	-5.110289264	SLB1981FMLE	NA	NA	3.20042840543033	NA	NA	6.613	NA
279	BTSX	21.41585279	31.13127501	6.061006687	East Asia & Pacific	Lower middle income	IDA		SLB1981	801.1948237	2.38525315286326	9.35328738378463	16.3365616639138	16.0592966472616	14.4952554753259	13.3802154379246	8.94069571702036	13.2610989282937	15.2543432522952	10.9914404805026	15.1430317213405	13.720117659673	13.3100986733689	NA	NA	NA	NA	NA	NA	NA	SLB	1981	-5.110289264	SLB1981BTSX	NA	NA	3.20042840543033	NA	NA	6.613	NA
280	MLE	31.69747065	34.44987223	28.98439235	Europe & Central Asia	High income	IBRD		HRV1981	NA	NA	NA	NA	NA	NA	NA	NA	NA	NA	NA	NA	NA	NA	NA	NA	NA	NA	NA	NA	NA	HRV	1981	NA	HRV1981MLE	NA	NA	11.6757086552239	NA	NA	1.913	NA
281	FMLE	10.83477351	11.66815235	10.0346204	Europe & Central Asia	High income	IBRD		HRV1981	NA	NA	NA	NA	NA	NA	NA	NA	NA	NA	NA	NA	NA	NA	NA	NA	NA	NA	NA	NA	NA	HRV	1981	NA	HRV1981FMLE	NA	NA	11.6757086552239	NA	NA	1.913	NA
282	BTSX	20.06415799	21.65499334	18.49817098	Europe & Central Asia	High income	IBRD		HRV1981	NA	NA	NA	NA	NA	NA	NA	NA	NA	NA	NA	NA	NA	NA	NA	NA	NA	NA	NA	NA	NA	HRV	1981	NA	HRV1981BTSX	NA	NA	11.6757086552239	NA	NA	1.913	NA
283	MLE	36.93767718	38.60386016	35.39818753	Europe & Central Asia	High income	..	EMU	FIN1981	10926.81797	-2.64719567809143	8.20660770590085	12.7229107713873	11.5019102065924	10.146511821087	9.74163595810269	10.8960997116801	12.7855376845484	14.7093167123605	14.9352790957777	14.4928779207861	14.2853745474959	14.279422570278	12.6745465126968	11.8701035279093	11.5467880905475	11.4685663214718	11.5071236555595	11.3108114108172	11.0572979473167	FIN	1981	0.884671018	FIN1981MLE	NA	NA	12.1133290089066	NA	NA	1.64	NA
284	FMLE	10.27594244	10.74840948	9.806394338	Europe & Central Asia	High income	..	EMU	FIN1981	10926.81797	-2.64719567809143	8.20660770590085	12.7229107713873	11.5019102065924	10.146511821087	9.74163595810269	10.8960997116801	12.7855376845484	14.7093167123605	14.9352790957777	14.4928779207861	14.2853745474959	14.279422570278	12.6745465126968	11.8701035279093	11.5467880905475	11.4685663214718	11.5071236555595	11.3108114108172	11.0572979473167	FIN	1981	0.884671018	FIN1981FMLE	NA	NA	12.1133290089066	NA	NA	1.64	NA
285	BTSX	22.99484397	23.87100505	22.07591159	Europe & Central Asia	High income	..	EMU	FIN1981	10926.81797	-2.64719567809143	8.20660770590085	12.7229107713873	11.5019102065924	10.146511821087	9.74163595810269	10.8960997116801	12.7855376845484	14.7093167123605	14.9352790957777	14.4928779207861	14.2853745474959	14.279422570278	12.6745465126968	11.8701035279093	11.5467880905475	11.4685663214718	11.5071236555595	11.3108114108172	11.0572979473167	FIN	1981	0.884671018	FIN1981BTSX	NA	NA	12.1133290089066	NA	NA	1.64	NA
286	MLE	17.33051608	18.42480136	16.41200488	Latin America & Caribbean	High income	IBRD		URY1981	3725.003216	8.26835430306048	23.5047383643403	30.4416831388032	27.395425237196	24.039103952244	20.2515218483923	14.6131764878669	13.0354273582487	19.0436658014318	14.0473858079968	15.4648539155232	14.6444032024893	15.4072434981648	14.1420482281892	12.1503390829644	10.9519062252166	9.94771975907214	10.7565519419455	9.36152358399427	9.33824775340932	URY	1981	1.137512945	URY1981MLE	NA	43.6	10.5087833218029	NA	NA	2.562	NA
287	FMLE	4.266234583	4.562983103	3.952636189	Latin America & Caribbean	High income	IBRD		URY1981	3725.003216	8.26835430306048	23.5047383643403	30.4416831388032	27.395425237196	24.039103952244	20.2515218483923	14.6131764878669	13.0354273582487	19.0436658014318	14.0473858079968	15.4648539155232	14.6444032024893	15.4072434981648	14.1420482281892	12.1503390829644	10.9519062252166	9.94771975907214	10.7565519419455	9.36152358399427	9.33824775340932	URY	1981	1.137512945	URY1981FMLE	NA	43.6	10.5087833218029	NA	NA	2.562	NA
288	BTSX	10.37234393	10.97665386	9.881009854	Latin America & Caribbean	High income	IBRD		URY1981	3725.003216	8.26835430306048	23.5047383643403	30.4416831388032	27.395425237196	24.039103952244	20.2515218483923	14.6131764878669	13.0354273582487	19.0436658014318	14.0473858079968	15.4648539155232	14.6444032024893	15.4072434981648	14.1420482281892	12.1503390829644	10.9519062252166	9.94771975907214	10.7565519419455	9.36152358399427	9.33824775340932	URY	1981	1.137512945	URY1981BTSX	NA	43.6	10.5087833218029	NA	NA	2.562	NA
289	MLE	6.635035552	7.533318845	5.684362002	East Asia & Pacific	Lower middle income	IBRD		PHL1980	761.0166543	14.9491168130912	16.4308117853582	15.0982317187214	14.3042846261757	13.8388771205521	12.4142417559568	15.2112286952109	16.1289915451573	14.9030061639775	14.1880828497192	10.1636538894312	9.98545822669672	9.89650387831467	9.51113090150315	9.36659382599787	9.18519452574424	8.9462466309028	8.89567601631023	5.43363495690423	5.43939683014363	PHL	1980	2.451574758	PHL1980MLE	NA	NA	3.34601240732423	NA	NA	5.108	NA
290	FMLE	1.875655347	2.191518247	1.414444399	East Asia & Pacific	Lower middle income	IBRD		PHL1980	761.0166543	14.9491168130912	16.4308117853582	15.0982317187214	14.3042846261757	13.8388771205521	12.4142417559568	15.2112286952109	16.1289915451573	14.9030061639775	14.1880828497192	10.1636538894312	9.98545822669672	9.89650387831467	9.51113090150315	9.36659382599787	9.18519452574424	8.9462466309028	8.89567601631023	5.43363495690423	5.43939683014363	PHL	1980	2.451574758	PHL1980FMLE	NA	NA	3.34601240732423	NA	NA	5.108	NA
291	BTSX	4.248776834	4.693853805	3.71631539	East Asia & Pacific	Lower middle income	IBRD		PHL1980	761.0166543	14.9491168130912	16.4308117853582	15.0982317187214	14.3042846261757	13.8388771205521	12.4142417559568	15.2112286952109	16.1289915451573	14.9030061639775	14.1880828497192	10.1636538894312	9.98545822669672	9.89650387831467	9.51113090150315	9.36659382599787	9.18519452574424	8.9462466309028	8.89567601631023	5.43363495690423	5.43939683014363	PHL	1980	2.451574758	PHL1980BTSX	NA	NA	3.34601240732423	NA	NA	5.108	NA
292	MLE	15.47529	16.33668229	14.58617851	Europe & Central Asia	High income	IBRD		ROU1983	NA	NA	NA	NA	NA	NA	NA	NA	NA	NA	NA	NA	NA	NA	NA	NA	NA	NA	NA	NA	NA	ROU	1983	NA	ROU1983MLE	NA	NA	9.9978789276551	NA	NA	2.06	NA
293	FMLE	4.28286809	4.483809542	4.092579062	Europe & Central Asia	High income	IBRD		ROU1983	NA	NA	NA	NA	NA	NA	NA	NA	NA	NA	NA	NA	NA	NA	NA	NA	NA	NA	NA	NA	NA	ROU	1983	NA	ROU1983FMLE	NA	NA	9.9978789276551	NA	NA	2.06	NA
294	BTSX	9.689367797	10.15038371	9.20839868	Europe & Central Asia	High income	IBRD		ROU1983	NA	NA	NA	NA	NA	NA	NA	NA	NA	NA	NA	NA	NA	NA	NA	NA	NA	NA	NA	NA	NA	ROU	1983	NA	ROU1983BTSX	NA	NA	9.9978789276551	NA	NA	2.06	NA
295	MLE	36.35301824	47.27216668	28.00912251	Sub-Saharan Africa	Low income	IDA	HIPC	CAF1980	330.0029473	12.5649681416185	13.0814925933101	15.0668200651081	14.1151552657628	14.7598884988571	17.4586023621403	15.0750715068542	15.1250224099347	14.782559336042	13.6901020639031	12.2006059935732	10.7338873300841	11.0137990529889	10.3035215957759	9.77821732621447	9.39937770719705	9.29416947720605	8.87325661216183	8.34313179389672	8.31704192034071	CAF	1980	-5.465263729	CAF1980MLE	NA	NA	3.78393686351723	NA	NA	6.106	NA
296	FMLE	8.574514422	11.12256852	5.576753568	Sub-Saharan Africa	Low income	IDA	HIPC	CAF1980	330.0029473	12.5649681416185	13.0814925933101	15.0668200651081	14.1151552657628	14.7598884988571	17.4586023621403	15.0750715068542	15.1250224099347	14.782559336042	13.6901020639031	12.2006059935732	10.7338873300841	11.0137990529889	10.3035215957759	9.77821732621447	9.39937770719705	9.29416947720605	8.87325661216183	8.34313179389672	8.31704192034071	CAF	1980	-5.465263729	CAF1980FMLE	NA	NA	3.78393686351723	NA	NA	6.106	NA
297	BTSX	21.02940791	26.51814277	16.5860354	Sub-Saharan Africa	Low income	IDA	HIPC	CAF1980	330.0029473	12.5649681416185	13.0814925933101	15.0668200651081	14.1151552657628	14.7598884988571	17.4586023621403	15.0750715068542	15.1250224099347	14.782559336042	13.6901020639031	12.2006059935732	10.7338873300841	11.0137990529889	10.3035215957759	9.77821732621447	9.39937770719705	9.29416947720605	8.87325661216183	8.34313179389672	8.31704192034071	CAF	1980	-5.465263729	CAF1980BTSX	NA	NA	3.78393686351723	NA	NA	6.106	NA
298	MLE	10.7730143	13.90994837	7.729461148	Middle East & North Africa	High income	..		QAT1980	28218.29253	30.4311850114828	30.2538773075444	21.0113940212251	16.034812757068	16.9772918663435	13.224545174377	28.6095148804336	30.0914298925885	28.6996553575191	27.1373568319522	NA	NA	NA	NA	NA	NA	NA	NA	NA	NA	QAT	1980	-7.110627882	QAT1980MLE	NA	NA	1.31176552213818	NA	NA	5.514	NA
299	FMLE	3.432423574	4.837331549	2.397301525	Middle East & North Africa	High income	..		QAT1980	28218.29253	30.4311850114828	30.2538773075444	21.0113940212251	16.034812757068	16.9772918663435	13.224545174377	28.6095148804336	30.0914298925885	28.6996553575191	27.1373568319522	NA	NA	NA	NA	NA	NA	NA	NA	NA	NA	QAT	1980	-7.110627882	QAT1980FMLE	NA	NA	1.31176552213818	NA	NA	5.514	NA
300	BTSX	8.413516528	10.547591	6.359057264	Middle East & North Africa	High income	..		QAT1980	28218.29253	30.4311850114828	30.2538773075444	21.0113940212251	16.034812757068	16.9772918663435	13.224545174377	28.6095148804336	30.0914298925885	28.6996553575191	27.1373568319522	NA	NA	NA	NA	NA	NA	NA	NA	NA	NA	QAT	1980	-7.110627882	QAT1980BTSX	NA	NA	1.31176552213818	NA	NA	5.514	NA
301	MLE	16.35161586	17.73246271	15.12232235	Europe & Central Asia	Lower middle income	Blend		UZB1980	NA	NA	NA	NA	NA	NA	NA	NA	NA	NA	NA	NA	NA	NA	NA	NA	NA	NA	NA	NA	NA	UZB	1980	NA	UZB1980MLE	NA	NA	4.41896455409107	NA	NA	5.047	NA
302	FMLE	5.198875835	5.537046754	4.8763383	Europe & Central Asia	Lower middle income	Blend		UZB1980	NA	NA	NA	NA	NA	NA	NA	NA	NA	NA	NA	NA	NA	NA	NA	NA	NA	NA	NA	NA	NA	UZB	1980	NA	UZB1980FMLE	NA	NA	4.41896455409107	NA	NA	5.047	NA
303	BTSX	10.52991891	11.16852444	9.923882592	Europe & Central Asia	Lower middle income	Blend		UZB1980	NA	NA	NA	NA	NA	NA	NA	NA	NA	NA	NA	NA	NA	NA	NA	NA	NA	NA	NA	NA	NA	UZB	1980	NA	UZB1980BTSX	NA	NA	4.41896455409107	NA	NA	5.047	NA
304	MLE	5.399032342	5.923514948	4.953078723	Latin America & Caribbean	High income	..		BHS1980	5967.767886	14.8871136398279	24.1581734751047	20.7855213934373	17.6439787424259	15.1073563653533	10.9589439171843	8.07143672186796	8.42936920222515	7.51434097060542	7.09899850387361	6.26895712904263	6.86918818093818	7.03294669131003	7.22664327360445	7.30070835462711	7.34000409887743	7.33163390139229	7.29423170917118	7.24022429198612	7.20955285744951	BHS	1980	4.436312215	BHS1980MLE	NA	NA	4.21514843409571	NA	NA	2.901	NA
305	FMLE	1.345026531	1.478775731	1.227599044	Latin America & Caribbean	High income	..		BHS1980	5967.767886	14.8871136398279	24.1581734751047	20.7855213934373	17.6439787424259	15.1073563653533	10.9589439171843	8.07143672186796	8.42936920222515	7.51434097060542	7.09899850387361	6.26895712904263	6.86918818093818	7.03294669131003	7.22664327360445	7.30070835462711	7.34000409887743	7.33163390139229	7.29423170917118	7.24022429198612	7.20955285744951	BHS	1980	4.436312215	BHS1980FMLE	NA	NA	4.21514843409571	NA	NA	2.901	NA
306	BTSX	3.202553175	3.475267651	2.956561375	Latin America & Caribbean	High income	..		BHS1980	5967.767886	14.8871136398279	24.1581734751047	20.7855213934373	17.6439787424259	15.1073563653533	10.9589439171843	8.07143672186796	8.42936920222515	7.51434097060542	7.09899850387361	6.26895712904263	6.86918818093818	7.03294669131003	7.22664327360445	7.30070835462711	7.34000409887743	7.33163390139229	7.29423170917118	7.24022429198612	7.20955285744951	BHS	1980	4.436312215	BHS1980BTSX	NA	NA	4.21514843409571	NA	NA	2.901	NA
307	MLE	34.07554566	45.30862824	20.37590053	East Asia & Pacific	Upper middle income	IDA	NA	TUV1981	606.1744389	11.4168289266703	6.11195156367985	5.20406877515134	3.63969317949946	0.646608622159328	-0.61869897160538	-1.54110053018665	0.662650812332077	2.07451018902247	2.70609953830958	2.85439807901002	NA	NA	NA	NA	NA	NA	NA	NA	NA	TUV	1981	0.736972225	TUV1981MLE	NA	NA	4.35610871221743	NA	NA	3.748	NA
308	FMLE	14.52787074	20.02453168	7.490188477	East Asia & Pacific	Upper middle income	IDA	NA	TUV1981	606.1744389	11.4168289266703	6.11195156367985	5.20406877515134	3.63969317949946	0.646608622159328	-0.61869897160538	-1.54110053018665	0.662650812332077	2.07451018902247	2.70609953830958	2.85439807901002	NA	NA	NA	NA	NA	NA	NA	NA	NA	TUV	1981	0.736972225	TUV1981FMLE	NA	NA	4.35610871221743	NA	NA	3.748	NA
309	BTSX	23.05062841	29.74454411	14.49190682	East Asia & Pacific	Upper middle income	IDA	NA	TUV1981	606.1744389	11.4168289266703	6.11195156367985	5.20406877515134	3.63969317949946	0.646608622159328	-0.61869897160538	-1.54110053018665	0.662650812332077	2.07451018902247	2.70609953830958	2.85439807901002	NA	NA	NA	NA	NA	NA	NA	NA	NA	TUV	1981	0.736972225	TUV1981BTSX	NA	NA	4.35610871221743	NA	NA	3.748	NA
310	MLE	5.933656066	7.075834358	4.477994504	Europe & Central Asia	Upper middle income	IBRD		AZE1981	NA	NA	NA	NA	NA	NA	NA	NA	NA	NA	NA	NA	NA	NA	NA	NA	NA	NA	NA	NA	NA	AZE	1981	NA	AZE1981MLE	NA	NA	4.94348881518245	NA	NA	3.41	NA
311	FMLE	1.972202846	2.342171633	1.448466152	Europe & Central Asia	Upper middle income	IBRD		AZE1981	NA	NA	NA	NA	NA	NA	NA	NA	NA	NA	NA	NA	NA	NA	NA	NA	NA	NA	NA	NA	NA	AZE	1981	NA	AZE1981FMLE	NA	NA	4.94348881518245	NA	NA	3.41	NA
312	BTSX	3.785157701	4.480239088	3.001858078	Europe & Central Asia	Upper middle income	IBRD		AZE1981	NA	NA	NA	NA	NA	NA	NA	NA	NA	NA	NA	NA	NA	NA	NA	NA	NA	NA	NA	NA	NA	AZE	1981	NA	AZE1981BTSX	NA	NA	4.94348881518245	NA	NA	3.41	NA
313	MLE	29.98782914	39.14386246	21.00926802	Sub-Saharan Africa	Lower middle income	IBRD	NA	AGO1980	NA	NA	NA	NA	NA	NA	NA	NA	NA	NA	NA	NA	NA	NA	NA	NA	NA	NA	NA	NA	NA	AGO	1980	NA	AGO1980MLE	NA	NA	2.41883403652068	NA	NA	7.459	NA
314	FMLE	6.27571324	8.650575283	4.26826343	Sub-Saharan Africa	Lower middle income	IBRD	NA	AGO1980	NA	NA	NA	NA	NA	NA	NA	NA	NA	NA	NA	NA	NA	NA	NA	NA	NA	NA	NA	NA	NA	AGO	1980	NA	AGO1980FMLE	NA	NA	2.41883403652068	NA	NA	7.459	NA
315	BTSX	18.38797431	23.90353878	13.02456058	Sub-Saharan Africa	Lower middle income	IBRD	NA	AGO1980	NA	NA	NA	NA	NA	NA	NA	NA	NA	NA	NA	NA	NA	NA	NA	NA	NA	NA	NA	NA	NA	AGO	1980	NA	AGO1980BTSX	NA	NA	2.41883403652068	NA	NA	7.459	NA
316	MLE	37.36644125	38.8832602	36.01059144	Europe & Central Asia	High income	..		DNK1980	13883.88714	0.959047411794645	8.35183189695061	12.3743173236699	12.1141234033171	11.6590303668908	12.7143080078363	12.4162754547188	14.6389237368576	15.3322703320248	14.8914242113585	14.4325256813585	14.3551872466056	13.4212440924149	13.0690333307352	12.7850239864373	12.7016589755684	12.7425298119086	12.3340530500698	12.3061470921255	12.1992897598121	DNK	1980	-0.603929078	DNK1980MLE	NA	NA	14.4255683832994	NA	NA	1.55	NA
317	FMLE	19.24092543	20.11383323	18.34143604	Europe & Central Asia	High income	..		DNK1980	13883.88714	0.959047411794645	8.35183189695061	12.3743173236699	12.1141234033171	11.6590303668908	12.7143080078363	12.4162754547188	14.6389237368576	15.3322703320248	14.8914242113585	14.4325256813585	14.3551872466056	13.4212440924149	13.0690333307352	12.7850239864373	12.7016589755684	12.7425298119086	12.3340530500698	12.3061470921255	12.1992897598121	DNK	1980	-0.603929078	DNK1980FMLE	NA	NA	14.4255683832994	NA	NA	1.55	NA
318	BTSX	28.04977541	29.08371804	27.09349013	Europe & Central Asia	High income	..		DNK1980	13883.88714	0.959047411794645	8.35183189695061	12.3743173236699	12.1141234033171	11.6590303668908	12.7143080078363	12.4162754547188	14.6389237368576	15.3322703320248	14.8914242113585	14.4325256813585	14.3551872466056	13.4212440924149	13.0690333307352	12.7850239864373	12.7016589755684	12.7425298119086	12.3340530500698	12.3061470921255	12.1992897598121	DNK	1980	-0.603929078	DNK1980BTSX	NA	NA	14.4255683832994	NA	NA	1.55	NA
319	MLE	15.93340743	27.70119015	11.03217022	Sub-Saharan Africa	Lower middle income	Blend	NA	KEN1980	448.8330243	12.4576056813235	12.9949469333901	13.3351260787096	16.1767005625246	13.4565471991315	12.2034909724611	12.5140895563411	12.819577833777	12.9954361990543	12.3753450941825	11.7603594260422	11.0573191909104	10.6216663580704	9.95987775091167	10.101718928504	9.1620530504424	8.827792781647	8.4745503714746	8.30725169634545	7.6855015835485	KEN	1980	1.896507139	KEN1980MLE	NA	NA	2.03059536608865	NA	NA	7.598	NA
320	FMLE	6.504354898	9.199927314	4.724886864	Sub-Saharan Africa	Lower middle income	Blend	NA	KEN1980	448.8330243	12.4576056813235	12.9949469333901	13.3351260787096	16.1767005625246	13.4565471991315	12.2034909724611	12.5140895563411	12.819577833777	12.9954361990543	12.3753450941825	11.7603594260422	11.0573191909104	10.6216663580704	9.95987775091167	10.101718928504	9.1620530504424	8.827792781647	8.4745503714746	8.30725169634545	7.6855015835485	KEN	1980	1.896507139	KEN1980FMLE	NA	NA	2.03059536608865	NA	NA	7.598	NA
321	BTSX	11.22419179	17.43144002	8.402742275	Sub-Saharan Africa	Lower middle income	Blend	NA	KEN1980	448.8330243	12.4576056813235	12.9949469333901	13.3351260787096	16.1767005625246	13.4565471991315	12.2034909724611	12.5140895563411	12.819577833777	12.9954361990543	12.3753450941825	11.7603594260422	11.0573191909104	10.6216663580704	9.95987775091167	10.101718928504	9.1620530504424	8.827792781647	8.4745503714746	8.30725169634545	7.6855015835485	KEN	1980	1.896507139	KEN1980BTSX	NA	NA	2.03059536608865	NA	NA	7.598	NA
322	MLE	10.52187596	14.10773415	7.893199661	Latin America & Caribbean	Lower middle income	IDA	HIPC	NIC1981	NA	NA	NA	NA	NA	NA	NA	NA	NA	NA	NA	NA	NA	NA	NA	NA	NA	NA	NA	NA	NA	NIC	1981	2.437444356	NIC1981MLE	NA	NA	2.48903767109025	NA	NA	5.84	NA
323	FMLE	2.944538791	4.426176255	2.051465649	Latin America & Caribbean	Lower middle income	IDA	HIPC	NIC1981	NA	NA	NA	NA	NA	NA	NA	NA	NA	NA	NA	NA	NA	NA	NA	NA	NA	NA	NA	NA	NA	NIC	1981	2.437444356	NIC1981FMLE	NA	NA	2.48903767109025	NA	NA	5.84	NA
324	BTSX	6.515499071	8.814019112	4.908546467	Latin America & Caribbean	Lower middle income	IDA	HIPC	NIC1981	NA	NA	NA	NA	NA	NA	NA	NA	NA	NA	NA	NA	NA	NA	NA	NA	NA	NA	NA	NA	NA	NIC	1981	2.437444356	NIC1981BTSX	NA	NA	2.48903767109025	NA	NA	5.84	NA
325	MLE	2.093990973	2.92531527	0.963567133	Middle East & North Africa	Upper middle income	IBRD		LBN1983	NA	NA	NA	NA	NA	NA	NA	NA	NA	NA	NA	NA	NA	NA	NA	NA	NA	NA	NA	NA	NA	LBN	1983	NA	LBN1983MLE	NA	NA	4.1964724385221	NA	NA	3.789	NA
326	FMLE	1.591703324	2.254161806	0.629921278	Middle East & North Africa	Upper middle income	IBRD		LBN1983	NA	NA	NA	NA	NA	NA	NA	NA	NA	NA	NA	NA	NA	NA	NA	NA	NA	NA	NA	NA	NA	LBN	1983	NA	LBN1983FMLE	NA	NA	4.1964724385221	NA	NA	3.789	NA
327	BTSX	1.837352519	2.491353557	0.837183084	Middle East & North Africa	Upper middle income	IBRD		LBN1983	NA	NA	NA	NA	NA	NA	NA	NA	NA	NA	NA	NA	NA	NA	NA	NA	NA	NA	NA	NA	NA	LBN	1983	NA	LBN1983BTSX	NA	NA	4.1964724385221	NA	NA	3.789	NA
328	MLE	10.74752576	14.94002012	7.517576106	Middle East & North Africa	High income	..		SAU1982	13680.76127	-20.7309255246714	-8.0362190468998	5.79591164735003	11.9349006631461	10.0544399117613	10.0690789820284	12.7051064651271	10.6953680035248	23.0934257679635	25.2733190027466	25.5149043774312	25.6828849098217	24.8056537158503	23.0809118503884	23.1053636992862	22.0465333159355	21.0489080658109	20.2546065350271	19.3124294911955	18.2605425200238	SAU	1982	-24.43072738	SAU1982MLE	NA	NA	2.68541092665144	NA	NA	7.047	NA
329	FMLE	5.646765421	7.711485918	3.605964863	Middle East & North Africa	High income	..		SAU1982	13680.76127	-20.7309255246714	-8.0362190468998	5.79591164735003	11.9349006631461	10.0544399117613	10.0690789820284	12.7051064651271	10.6953680035248	23.0934257679635	25.2733190027466	25.5149043774312	25.6828849098217	24.8056537158503	23.0809118503884	23.1053636992862	22.0465333159355	21.0489080658109	20.2546065350271	19.3124294911955	18.2605425200238	SAU	1982	-24.43072738	SAU1982FMLE	NA	NA	2.68541092665144	NA	NA	7.047	NA
330	BTSX	8.638632009	11.61290927	6.133079426	Middle East & North Africa	High income	..		SAU1982	13680.76127	-20.7309255246714	-8.0362190468998	5.79591164735003	11.9349006631461	10.0544399117613	10.0690789820284	12.7051064651271	10.6953680035248	23.0934257679635	25.2733190027466	25.5149043774312	25.6828849098217	24.8056537158503	23.0809118503884	23.1053636992862	22.0465333159355	21.0489080658109	20.2546065350271	19.3124294911955	18.2605425200238	SAU	1982	-24.43072738	SAU1982BTSX	NA	NA	2.68541092665144	NA	NA	7.047	NA
331	MLE	11.62909353	15.08761604	8.845694574	Sub-Saharan Africa	Lower middle income	IDA	HIPC	GHA1982	320.6994116	-7.24113641139514	-7.47897748706535	-2.78969723197094	-0.567525540736091	1.71069392783982	3.35245315624038	2.20801504049026	1.18721355085298	0.264244678857484	3.56245409411255	1.69850518791883	2.09999605881663	2.68252009472119	3.5051287122067	2.7702903787661	1.16144792257562	1.15600198688142	1.91704140194009	2.31194349887276	2.62710831365347	GHA	1982	-9.675017697	GHA1982MLE	NA	NA	2.35648045733262	NA	NA	6.377	NA
332	FMLE	2.039748371	5.329105716	1.342196193	Sub-Saharan Africa	Lower middle income	IDA	HIPC	GHA1982	320.6994116	-7.24113641139514	-7.47897748706535	-2.78969723197094	-0.567525540736091	1.71069392783982	3.35245315624038	2.20801504049026	1.18721355085298	0.264244678857484	3.56245409411255	1.69850518791883	2.09999605881663	2.68252009472119	3.5051287122067	2.7702903787661	1.16144792257562	1.15600198688142	1.91704140194009	2.31194349887276	2.62710831365347	GHA	1982	-9.675017697	GHA1982FMLE	NA	NA	2.35648045733262	NA	NA	6.377	NA
333	BTSX	6.674379112	9.019022419	5.012342271	Sub-Saharan Africa	Lower middle income	IDA	HIPC	GHA1982	320.6994116	-7.24113641139514	-7.47897748706535	-2.78969723197094	-0.567525540736091	1.71069392783982	3.35245315624038	2.20801504049026	1.18721355085298	0.264244678857484	3.56245409411255	1.69850518791883	2.09999605881663	2.68252009472119	3.5051287122067	2.7702903787661	1.16144792257562	1.15600198688142	1.91704140194009	2.31194349887276	2.62710831365347	GHA	1982	-9.675017697	GHA1982BTSX	NA	NA	2.35648045733262	NA	NA	6.377	NA
334	MLE	22.27042897	23.24318232	21.23996011	Europe & Central Asia	High income	..	EMU	DEU1980	12138.3081	7.59935296366359	13.1431124548321	16.4689013618847	16.3005180038051	14.2471595939328	13.6296530649479	13.3572803889919	15.5857810505678	15.998670206318	15.9595578866877	16.4508325227151	16.1293485268467	15.4330691177798	14.3201272247856	13.7058851247499	13.3635821283275	13.1025660711308	12.6368967102328	12.426715179533	12.4668992114342	DEU	1980	1.198693908	DEU1980MLE	NA	NA	15.6859405649318	NA	NA	1.44	NA
335	FMLE	9.568357344	9.98247239	9.144873679	Europe & Central Asia	High income	..	EMU	DEU1980	12138.3081	7.59935296366359	13.1431124548321	16.4689013618847	16.3005180038051	14.2471595939328	13.6296530649479	13.3572803889919	15.5857810505678	15.998670206318	15.9595578866877	16.4508325227151	16.1293485268467	15.4330691177798	14.3201272247856	13.7058851247499	13.3635821283275	13.1025660711308	12.6368967102328	12.426715179533	12.4668992114342	DEU	1980	1.198693908	DEU1980FMLE	NA	NA	15.6859405649318	NA	NA	1.44	NA
336	BTSX	15.39297769	15.99222606	14.78324676	Europe & Central Asia	High income	..	EMU	DEU1980	12138.3081	7.59935296366359	13.1431124548321	16.4689013618847	16.3005180038051	14.2471595939328	13.6296530649479	13.3572803889919	15.5857810505678	15.998670206318	15.9595578866877	16.4508325227151	16.1293485268467	15.4330691177798	14.3201272247856	13.7058851247499	13.3635821283275	13.1025660711308	12.6368967102328	12.426715179533	12.4668992114342	DEU	1980	1.198693908	DEU1980BTSX	NA	NA	15.6859405649318	NA	NA	1.44	NA
337	MLE	52.84877792	56.20155041	49.5402642	Europe & Central Asia	High income	..	EMU	EST1980	NA	NA	NA	NA	NA	NA	NA	NA	NA	NA	NA	NA	NA	NA	NA	NA	NA	NA	NA	NA	NA	EST	1980	NA	EST1980MLE	NA	NA	12.4963185087438	NA	NA	2.02	NA
338	FMLE	11.90939091	12.72618227	11.06891156	Europe & Central Asia	High income	..	EMU	EST1980	NA	NA	NA	NA	NA	NA	NA	NA	NA	NA	NA	NA	NA	NA	NA	NA	NA	NA	NA	NA	NA	EST	1980	NA	EST1980FMLE	NA	NA	12.4963185087438	NA	NA	2.02	NA
339	BTSX	30.32983919	31.9968389	28.62538508	Europe & Central Asia	High income	..	EMU	EST1980	NA	NA	NA	NA	NA	NA	NA	NA	NA	NA	NA	NA	NA	NA	NA	NA	NA	NA	NA	NA	NA	EST	1980	NA	EST1980BTSX	NA	NA	12.4963185087438	NA	NA	2.02	NA
340	MLE	5.44199413	6.786804319	3.477584513	Middle East & North Africa	Upper middle income	IBRD		LBY1980	13823.08316	27.5148358440123	29.2710540036276	16.1404800027776	14.9698033811097	16.581585887774	12.1852027727191	18.8014462805109	20.4032542945546	19.9648933784232	19.0840943954121	17.470192878197	16.9275102773242	18.4298385308307	18.2077203446022	18.6606331268014	19.3830884303624	20.7613487428596	21.689534741944	22.3312666729008	21.4952094384242	LBY	1980	-4.269698668	LBY1980MLE	NA	NA	2.67306731651995	NA	NA	7.219	NA
341	FMLE	3.285002674	4.356197388	1.622165011	Middle East & North Africa	Upper middle income	IBRD		LBY1980	13823.08316	27.5148358440123	29.2710540036276	16.1404800027776	14.9698033811097	16.581585887774	12.1852027727191	18.8014462805109	20.4032542945546	19.9648933784232	19.0840943954121	17.470192878197	16.9275102773242	18.4298385308307	18.2077203446022	18.6606331268014	19.3830884303624	20.7613487428596	21.689534741944	22.3312666729008	21.4952094384242	LBY	1980	-4.269698668	LBY1980FMLE	NA	NA	2.67306731651995	NA	NA	7.219	NA
342	BTSX	4.461669189	5.461081261	2.843576085	Middle East & North Africa	Upper middle income	IBRD		LBY1980	13823.08316	27.5148358440123	29.2710540036276	16.1404800027776	14.9698033811097	16.581585887774	12.1852027727191	18.8014462805109	20.4032542945546	19.9648933784232	19.0840943954121	17.470192878197	16.9275102773242	18.4298385308307	18.2077203446022	18.6606331268014	19.3830884303624	20.7613487428596	21.689534741944	22.3312666729008	21.4952094384242	LBY	1980	-4.269698668	LBY1980BTSX	NA	NA	2.67306731651995	NA	NA	7.219	NA
343	MLE	17.24442027	17.9028474	16.6330485	East Asia & Pacific	High income	..		AUS1983	11515.62292	-9.88584494652975	-1.43558184596053	4.09735111521152	5.50353106312229	6.89040918468491	6.76442068656606	6.3444296388105	6.41298973160662	6.59203356077287	9.2122295646305	10.217573104803	10.446482260866	10.0785925146869	10.1071080684335	10.0873201779773	9.80018443448798	9.81670900993956	9.41186915419181	9.28468098448019	9.23780139356656	AUS	1983	-3.553415511	AUS1983MLE	NA	NA	9.97297614599317	NA	NA	1.924	NA
344	FMLE	5.450089413	5.681323896	5.190892133	East Asia & Pacific	High income	..		AUS1983	11515.62292	-9.88584494652975	-1.43558184596053	4.09735111521152	5.50353106312229	6.89040918468491	6.76442068656606	6.3444296388105	6.41298973160662	6.59203356077287	9.2122295646305	10.217573104803	10.446482260866	10.0785925146869	10.1071080684335	10.0873201779773	9.80018443448798	9.81670900993956	9.41186915419181	9.28468098448019	9.23780139356656	AUS	1983	-3.553415511	AUS1983FMLE	NA	NA	9.97297614599317	NA	NA	1.924	NA
345	BTSX	11.20184093	11.58989372	10.8383943	East Asia & Pacific	High income	..		AUS1983	11515.62292	-9.88584494652975	-1.43558184596053	4.09735111521152	5.50353106312229	6.89040918468491	6.76442068656606	6.3444296388105	6.41298973160662	6.59203356077287	9.2122295646305	10.217573104803	10.446482260866	10.0785925146869	10.1071080684335	10.0873201779773	9.80018443448798	9.81670900993956	9.41186915419181	9.28468098448019	9.23780139356656	AUS	1983	-3.553415511	AUS1983BTSX	NA	NA	9.97297614599317	NA	NA	1.924	NA
346	MLE	13.13548688	15.8194613	10.91461221	Latin America & Caribbean	High income	..		VIR1981	NA	NA	NA	NA	NA	NA	NA	NA	NA	NA	NA	NA	NA	NA	NA	NA	NA	NA	NA	NA	NA	VIR	1981	NA	VIR1981MLE	NA	NA	4.62960132856517	NA	NA	2.89	NA
347	FMLE	4.231780978	5.240392259	2.951419391	Latin America & Caribbean	High income	..		VIR1981	NA	NA	NA	NA	NA	NA	NA	NA	NA	NA	NA	NA	NA	NA	NA	NA	NA	NA	NA	NA	NA	VIR	1981	NA	VIR1981FMLE	NA	NA	4.62960132856517	NA	NA	2.89	NA
348	BTSX	8.196087889	9.690254236	6.907634494	Latin America & Caribbean	High income	..		VIR1981	NA	NA	NA	NA	NA	NA	NA	NA	NA	NA	NA	NA	NA	NA	NA	NA	NA	NA	NA	NA	NA	VIR	1981	NA	VIR1981BTSX	NA	NA	4.62960132856517	NA	NA	2.89	NA
349	MLE	28.47595601	33.36284724	23.44861402	Europe & Central Asia	Upper middle income	IBRD		BIH1981	NA	NA	NA	NA	NA	NA	NA	NA	NA	NA	NA	NA	NA	NA	NA	NA	NA	NA	NA	NA	NA	BIH	1981	NA	BIH1981MLE	NA	NA	6.43676730911306	NA	NA	2.073	NA
350	FMLE	8.812525076	10.48005119	6.949517528	Europe & Central Asia	Upper middle income	IBRD		BIH1981	NA	NA	NA	NA	NA	NA	NA	NA	NA	NA	NA	NA	NA	NA	NA	NA	NA	NA	NA	NA	NA	BIH	1981	NA	BIH1981FMLE	NA	NA	6.43676730911306	NA	NA	2.073	NA
351	BTSX	18.18244993	20.56007159	15.43185935	Europe & Central Asia	Upper middle income	IBRD		BIH1981	NA	NA	NA	NA	NA	NA	NA	NA	NA	NA	NA	NA	NA	NA	NA	NA	NA	NA	NA	NA	NA	BIH	1981	NA	BIH1981BTSX	NA	NA	6.43676730911306	NA	NA	2.073	NA
352	MLE	7.250231528	9.939155812	4.551323847	Europe & Central Asia	Upper middle income	IBRD		TUR1980	1561.014686	-24.7721531518936	0.0805703750911269	3.2556962037632	5.28629203863433	6.10827270442673	9.38596093983546	12.5174741873941	13.7918794401634	14.9743852701935	11.99964962323	9.75620730176627	9.65549033251209	9.6072228704521	9.49781843262569	9.85017179497243	9.50518402363374	9.24543290203763	9.44932458024561	9.40910643235018	9.06877172825869	TUR	1980	-4.442239136	TUR1980MLE	NA	NA	4.69432797503617	NA	NA	4.426	NA
353	FMLE	1.926659357	3.525726372	1.097387066	Europe & Central Asia	Upper middle income	IBRD		TUR1980	1561.014686	-24.7721531518936	0.0805703750911269	3.2556962037632	5.28629203863433	6.10827270442673	9.38596093983546	12.5174741873941	13.7918794401634	14.9743852701935	11.99964962323	9.75620730176627	9.65549033251209	9.6072228704521	9.49781843262569	9.85017179497243	9.50518402363374	9.24543290203763	9.44932458024561	9.40910643235018	9.06877172825869	TUR	1980	-4.442239136	TUR1980FMLE	NA	NA	4.69432797503617	NA	NA	4.426	NA
354	BTSX	4.559653345	6.576989411	2.879620952	Europe & Central Asia	Upper middle income	IBRD		TUR1980	1561.014686	-24.7721531518936	0.0805703750911269	3.2556962037632	5.28629203863433	6.10827270442673	9.38596093983546	12.5174741873941	13.7918794401634	14.9743852701935	11.99964962323	9.75620730176627	9.65549033251209	9.6072228704521	9.49781843262569	9.85017179497243	9.50518402363374	9.24543290203763	9.44932458024561	9.40910643235018	9.06877172825869	TUR	1980	-4.442239136	TUR1980BTSX	NA	NA	4.69432797503617	NA	NA	4.426	NA
355	MLE	22.11726079	23.15994267	21.01240471	East Asia & Pacific	High income	..		SGP1985	7001.766748	-3.13421253794208	2.7403575605651	4.83131322039922	5.75992026897827	7.27658402119744	10.2420473573001	11.8659554915683	11.9090436509876	10.9023098091337	10.892550302085	10.4697101662814	12.6006169617334	14.0720802919921	14.3489647426029	14.4404168227573	14.407787796144	14.4242243300603	14.3552930866657	14.1462974918946	13.9214550603033	SGP	1985	-0.758403193	SGP1985MLE	NA	NA	5.29857749150268	NA	NA	1.61	NA
356	FMLE	13.1494806	13.9223193	12.47551044	East Asia & Pacific	High income	..		SGP1985	7001.766748	-3.13421253794208	2.7403575605651	4.83131322039922	5.75992026897827	7.27658402119744	10.2420473573001	11.8659554915683	11.9090436509876	10.9023098091337	10.892550302085	10.4697101662814	12.6006169617334	14.0720802919921	14.3489647426029	14.4404168227573	14.407787796144	14.4242243300603	14.3552930866657	14.1462974918946	13.9214550603033	SGP	1985	-0.758403193	SGP1985FMLE	NA	NA	5.29857749150268	NA	NA	1.61	NA
357	BTSX	17.57049967	18.39600779	16.78051964	East Asia & Pacific	High income	..		SGP1985	7001.766748	-3.13421253794208	2.7403575605651	4.83131322039922	5.75992026897827	7.27658402119744	10.2420473573001	11.8659554915683	11.9090436509876	10.9023098091337	10.892550302085	10.4697101662814	12.6006169617334	14.0720802919921	14.3489647426029	14.4404168227573	14.407787796144	14.4242243300603	14.3552930866657	14.1462974918946	13.9214550603033	SGP	1985	-0.758403193	SGP1985BTSX	NA	NA	5.29857749150268	NA	NA	1.61	NA
358	MLE	28.39664989	38.70820872	20.61153563	Sub-Saharan Africa	Lower middle income	IBRD		SWZ1983	847.1882682	-0.014655207879688	-4.36388342055405	-2.19300201433874	4.45586805032834	6.85961090301019	7.12243270968647	7.26022128106203	5.17528651753381	5.25335537662053	6.25853489465396	9.44681949707262	9.03720010152369	9.73507250388859	9.2859924257539	10.4860554177884	10.0701201878938	9.10119016632447	8.95340814920427	8.76505082463999	9.17158846702011	SWZ	1983	-2.04999071	SWZ1983MLE	NA	NA	2.76519418982755	NA	NA	6.334	NA
359	FMLE	7.258078836	9.984248503	5.181053129	Sub-Saharan Africa	Lower middle income	IBRD		SWZ1983	847.1882682	-0.014655207879688	-4.36388342055405	-2.19300201433874	4.45586805032834	6.85961090301019	7.12243270968647	7.26022128106203	5.17528651753381	5.25335537662053	6.25853489465396	9.44681949707262	9.03720010152369	9.73507250388859	9.2859924257539	10.4860554177884	10.0701201878938	9.10119016632447	8.95340814920427	8.76505082463999	9.17158846702011	SWZ	1983	-2.04999071	SWZ1983FMLE	NA	NA	2.76519418982755	NA	NA	6.334	NA
360	BTSX	16.70540469	21.86908786	12.40932231	Sub-Saharan Africa	Lower middle income	IBRD		SWZ1983	847.1882682	-0.014655207879688	-4.36388342055405	-2.19300201433874	4.45586805032834	6.85961090301019	7.12243270968647	7.26022128106203	5.17528651753381	5.25335537662053	6.25853489465396	9.44681949707262	9.03720010152369	9.73507250388859	9.2859924257539	10.4860554177884	10.0701201878938	9.10119016632447	8.95340814920427	8.76505082463999	9.17158846702011	SWZ	1983	-2.04999071	SWZ1983BTSX	NA	NA	2.76519418982755	NA	NA	6.334	NA
361	MLE	36.7521514	41.78024098	31.79331053	Latin America & Caribbean	Upper middle income	IBRD		SUR1983	2328.621619	-3.98240509701359	-0.777295789844634	3.18840939124125	2.94213851070246	3.86991342159333	5.77408831997412	8.69922691269302	8.78703313090474	9.38281629714297	10.5192974490104	10.3935975392303	9.68669270342346	9.40753544077515	8.89493224313864	8.56340984095492	8.38294288637331	8.59651113673856	9.16852229786431	9.25605302774937	8.93130211942874	SUR	1983	-4.437225263	SUR1983MLE	NA	NA	3.859818823486	NA	NA	3.64	NA
362	FMLE	15.30520913	17.47010942	11.41558709	Latin America & Caribbean	Upper middle income	IBRD		SUR1983	2328.621619	-3.98240509701359	-0.777295789844634	3.18840939124125	2.94213851070246	3.86991342159333	5.77408831997412	8.69922691269302	8.78703313090474	9.38281629714297	10.5192974490104	10.3935975392303	9.68669270342346	9.40753544077515	8.89493224313864	8.56340984095492	8.38294288637331	8.59651113673856	9.16852229786431	9.25605302774937	8.93130211942874	SUR	1983	-4.437225263	SUR1983FMLE	NA	NA	3.859818823486	NA	NA	3.64	NA
363	BTSX	25.54172192	28.002111	22.32293341	Latin America & Caribbean	Upper middle income	IBRD		SUR1983	2328.621619	-3.98240509701359	-0.777295789844634	3.18840939124125	2.94213851070246	3.86991342159333	5.77408831997412	8.69922691269302	8.78703313090474	9.38281629714297	10.5192974490104	10.3935975392303	9.68669270342346	9.40753544077515	8.89493224313864	8.56340984095492	8.38294288637331	8.59651113673856	9.16852229786431	9.25605302774937	8.93130211942874	SUR	1983	-4.437225263	SUR1983BTSX	NA	NA	3.859818823486	NA	NA	3.64	NA
364	MLE	4.662174384	5.005124244	4.341935137	Europe & Central Asia	High income	..	EMU	GRC1980	5893.661893	3.2897684468431	12.0448111759853	14.8894609426118	14.8230098936864	13.3250069761595	13.0138869178091	13.0151445074235	15.2028481861623	15.1769302083265	14.7075978513394	14.5387762543406	14.5516118281742	14.0404781476597	13.5291303966264	13.3529082230609	13.4395567414464	13.3974717516272	13.3568490731277	12.8695556723493	12.9030285976769	GRC	1980	-0.306898868	GRC1980MLE	NA	NA	13.1264479125911	NA	NA	2.23	NA
365	FMLE	1.766173095	1.879480796	1.651285333	Europe & Central Asia	High income	..	EMU	GRC1980	5893.661893	3.2897684468431	12.0448111759853	14.8894609426118	14.8230098936864	13.3250069761595	13.0138869178091	13.0151445074235	15.2028481861623	15.1769302083265	14.7075978513394	14.5387762543406	14.5516118281742	14.0404781476597	13.5291303966264	13.3529082230609	13.4395567414464	13.3974717516272	13.3568490731277	12.8695556723493	12.9030285976769	GRC	1980	-0.306898868	GRC1980FMLE	NA	NA	13.1264479125911	NA	NA	2.23	NA
366	BTSX	3.136290585	3.335766578	2.954778973	Europe & Central Asia	High income	..	EMU	GRC1980	5893.661893	3.2897684468431	12.0448111759853	14.8894609426118	14.8230098936864	13.3250069761595	13.0138869178091	13.0151445074235	15.2028481861623	15.1769302083265	14.7075978513394	14.5387762543406	14.5516118281742	14.0404781476597	13.5291303966264	13.3529082230609	13.4395567414464	13.3974717516272	13.3568490731277	12.8695556723493	12.9030285976769	GRC	1980	-0.306898868	GRC1980BTSX	NA	NA	13.1264479125911	NA	NA	2.23	NA
367	MLE	6.168396512	8.086883482	4.818293759	Europe & Central Asia	Upper middle income	IBRD		ALB1982	NA	NA	NA	NA	NA	NA	NA	NA	NA	NA	NA	NA	NA	NA	NA	NA	NA	NA	NA	NA	NA	ALB	1982	0.795840071	ALB1982MLE	NA	NA	4.93224831553815	NA	NA	3.452	NA
368	FMLE	4.546530437	5.791972242	3.426114343	Europe & Central Asia	Upper middle income	IBRD		ALB1982	NA	NA	NA	NA	NA	NA	NA	NA	NA	NA	NA	NA	NA	NA	NA	NA	NA	NA	NA	NA	NA	ALB	1982	0.795840071	ALB1982FMLE	NA	NA	4.93224831553815	NA	NA	3.452	NA
369	BTSX	5.288701854	6.514017764	4.393538202	Europe & Central Asia	Upper middle income	IBRD		ALB1982	NA	NA	NA	NA	NA	NA	NA	NA	NA	NA	NA	NA	NA	NA	NA	NA	NA	NA	NA	NA	NA	ALB	1982	0.795840071	ALB1982BTSX	NA	NA	4.93224831553815	NA	NA	3.452	NA
370	MLE	28.05651863	39.45521632	19.94409838	Sub-Saharan Africa	Low income	IDA	HIPC	ERI1982	NA	NA	NA	NA	NA	NA	NA	NA	NA	NA	NA	NA	NA	NA	NA	NA	NA	NA	NA	NA	NA	ERI	1982	NA	ERI1982MLE	NA	NA	2.54339478899892	NA	NA	6.634	NA
371	FMLE	9.349869773	12.60387741	5.87873104	Sub-Saharan Africa	Low income	IDA	HIPC	ERI1982	NA	NA	NA	NA	NA	NA	NA	NA	NA	NA	NA	NA	NA	NA	NA	NA	NA	NA	NA	NA	NA	ERI	1982	NA	ERI1982FMLE	NA	NA	2.54339478899892	NA	NA	6.634	NA
372	BTSX	17.27608107	21.83012378	13.64828181	Sub-Saharan Africa	Low income	IDA	HIPC	ERI1982	NA	NA	NA	NA	NA	NA	NA	NA	NA	NA	NA	NA	NA	NA	NA	NA	NA	NA	NA	NA	NA	ERI	1982	NA	ERI1982BTSX	NA	NA	2.54339478899892	NA	NA	6.634	NA
373	MLE	10.64114617	11.15256758	10.10469938	Middle East & North Africa	High income	..		ISR1983	7914.383429	9.678383294906	8.23151074314095	6.72243053741559	7.44837116964148	10.6596232566174	7.86683551283738	8.43274721147786	6.88671576083373	5.10429324612192	8.16402328593671	9.51335982032415	10.9079350472927	9.34968322771268	9.65971869973588	9.84101301608642	9.98966565961272	9.17804493093179	8.99425564241683	8.71885384780895	8.75269881254082	ISR	1983	1.495868091	ISR1983MLE	NA	NA	9.06515744481939	NA	NA	3.106	NA
374	FMLE	4.709500914	4.999997494	4.424901376	Middle East & North Africa	High income	..		ISR1983	7914.383429	9.678383294906	8.23151074314095	6.72243053741559	7.44837116964148	10.6596232566174	7.86683551283738	8.43274721147786	6.88671576083373	5.10429324612192	8.16402328593671	9.51335982032415	10.9079350472927	9.34968322771268	9.65971869973588	9.84101301608642	9.98966565961272	9.17804493093179	8.99425564241683	8.71885384780895	8.75269881254082	ISR	1983	1.495868091	ISR1983FMLE	NA	NA	9.06515744481939	NA	NA	3.106	NA
375	BTSX	7.586343855	7.925108368	7.227487988	Middle East & North Africa	High income	..		ISR1983	7914.383429	9.678383294906	8.23151074314095	6.72243053741559	7.44837116964148	10.6596232566174	7.86683551283738	8.43274721147786	6.88671576083373	5.10429324612192	8.16402328593671	9.51335982032415	10.9079350472927	9.34968322771268	9.65971869973588	9.84101301608642	9.98966565961272	9.17804493093179	8.99425564241683	8.71885384780895	8.75269881254082	ISR	1983	1.495868091	ISR1983BTSX	NA	NA	9.06515744481939	NA	NA	3.106	NA
376	MLE	10.87136196	14.95439843	7.457200584	Middle East & North Africa	High income	..		SAU1980	16176.20447	40.0145016871396	36.2430062859002	24.0513231811827	20.4174952893574	22.2571601873453	17.7516473842029	33.7862379048455	35.3377727967368	34.4970441205714	33.7851794156909	31.9308988807373	29.2070922161979	28.7547184705831	27.0819363692958	25.5663925049619	24.354737357122	23.0234520421648	21.6118125137482	20.8029139686282	20.0325145522751	SAU	1980	0.56596324	SAU1980MLE	NA	NA	2.73136460185335	NA	NA	7.185	NA
377	FMLE	5.688652991	7.875759954	3.501171704	Middle East & North Africa	High income	..		SAU1980	16176.20447	40.0145016871396	36.2430062859002	24.0513231811827	20.4174952893574	22.2571601873453	17.7516473842029	33.7862379048455	35.3377727967368	34.4970441205714	33.7851794156909	31.9308988807373	29.2070922161979	28.7547184705831	27.0819363692958	25.5663925049619	24.354737357122	23.0234520421648	21.6118125137482	20.8029139686282	20.0325145522751	SAU	1980	0.56596324	SAU1980FMLE	NA	NA	2.73136460185335	NA	NA	7.185	NA
378	BTSX	8.705652689	11.60404378	6.07321134	Middle East & North Africa	High income	..		SAU1980	16176.20447	40.0145016871396	36.2430062859002	24.0513231811827	20.4174952893574	22.2571601873453	17.7516473842029	33.7862379048455	35.3377727967368	34.4970441205714	33.7851794156909	31.9308988807373	29.2070922161979	28.7547184705831	27.0819363692958	25.5663925049619	24.354737357122	23.0234520421648	21.6118125137482	20.8029139686282	20.0325145522751	SAU	1980	0.56596324	SAU1980BTSX	NA	NA	2.73136460185335	NA	NA	7.185	NA
379	MLE	29.72469831	33.54862167	24.55304338	Latin America & Caribbean	Lower middle income	IBRD		SLV1981	755.5659457	-4.67602043699103	-1.66215320074919	1.63680920575773	2.25603407819741	6.22086580493695	8.5374623038309	8.81972371404218	9.30850654903461	9.54096158682962	8.9753981260376	8.33989503214099	8.08580355014152	7.55166608785305	7.05285821675232	6.72656192416003	6.49513094110759	NA	NA	NA	NA	SLV	1981	-6.553718704	SLV1981MLE	NA	NA	2.84205471609293	NA	NA	4.986	NA
380	FMLE	4.802951076	5.973603355	4.025841019	Latin America & Caribbean	Lower middle income	IBRD		SLV1981	755.5659457	-4.67602043699103	-1.66215320074919	1.63680920575773	2.25603407819741	6.22086580493695	8.5374623038309	8.81972371404218	9.30850654903461	9.54096158682962	8.9753981260376	8.33989503214099	8.08580355014152	7.55166608785305	7.05285821675232	6.72656192416003	6.49513094110759	NA	NA	NA	NA	SLV	1981	-6.553718704	SLV1981FMLE	NA	NA	2.84205471609293	NA	NA	4.986	NA
381	BTSX	16.85810582	18.71823317	14.30326716	Latin America & Caribbean	Lower middle income	IBRD		SLV1981	755.5659457	-4.67602043699103	-1.66215320074919	1.63680920575773	2.25603407819741	6.22086580493695	8.5374623038309	8.81972371404218	9.30850654903461	9.54096158682962	8.9753981260376	8.33989503214099	8.08580355014152	7.55166608785305	7.05285821675232	6.72656192416003	6.49513094110759	NA	NA	NA	NA	SLV	1981	-6.553718704	SLV1981BTSX	NA	NA	2.84205471609293	NA	NA	4.986	NA
382	MLE	10.63684346	18.1603493	6.731296228	Sub-Saharan Africa	Low income	IDA	HIPC	TCD1980	234.3349607	2.73287795704169	-4.74114384888566	2.02152946302179	3.02131629167801	2.05249942617443	6.22479552442599	5.10273867882194	5.46682960207066	6.39836080491172	6.23741347558326	5.41546780690387	5.11905571445828	4.64012287060815	4.45248996082257	4.28052018176981	4.28093226519832	4.23331460913632	4.10467667241863	4.1528466189398	4.16863527468552	TCD	1980	-6.160373559	TCD1980MLE	NA	NA	3.72025775881224	NA	NA	6.908	NA
383	FMLE	5.029386441	6.909471978	3.370658448	Sub-Saharan Africa	Low income	IDA	HIPC	TCD1980	234.3349607	2.73287795704169	-4.74114384888566	2.02152946302179	3.02131629167801	2.05249942617443	6.22479552442599	5.10273867882194	5.46682960207066	6.39836080491172	6.23741347558326	5.41546780690387	5.11905571445828	4.64012287060815	4.45248996082257	4.28052018176981	4.28093226519832	4.23331460913632	4.10467667241863	4.1528466189398	4.16863527468552	TCD	1980	-6.160373559	TCD1980FMLE	NA	NA	3.72025775881224	NA	NA	6.908	NA
384	BTSX	7.609087963	10.88679142	5.359286177	Sub-Saharan Africa	Low income	IDA	HIPC	TCD1980	234.3349607	2.73287795704169	-4.74114384888566	2.02152946302179	3.02131629167801	2.05249942617443	6.22479552442599	5.10273867882194	5.46682960207066	6.39836080491172	6.23741347558326	5.41546780690387	5.11905571445828	4.64012287060815	4.45248996082257	4.28052018176981	4.28093226519832	4.23331460913632	4.10467667241863	4.1528466189398	4.16863527468552	TCD	1980	-6.160373559	TCD1980BTSX	NA	NA	3.72025775881224	NA	NA	6.908	NA
385	MLE	11.54828654	15.01658369	8.764760322	Sub-Saharan Africa	Lower middle income	IDA	HIPC	GHA1981	345.7345198	-7.71620871937303	-0.484498947988876	1.76205219820125	4.08051124465239	5.61214503322032	3.87392521032637	2.45222202495057	1.24414563807538	4.83798303614509	2.63854444540801	2.99447660537795	3.55592297285181	4.38158913753581	3.52542544458074	1.74795235078276	1.70537866563116	2.48308342644328	2.87062664062683	3.17464176660684	3.19684536303519	GHA	1981	-6.250421772	GHA1981MLE	NA	NA	2.43822965268983	NA	NA	6.474	NA
386	FMLE	2.01978554	5.245527085	1.325852121	Sub-Saharan Africa	Lower middle income	IDA	HIPC	GHA1981	345.7345198	-7.71620871937303	-0.484498947988876	1.76205219820125	4.08051124465239	5.61214503322032	3.87392521032637	2.45222202495057	1.24414563807538	4.83798303614509	2.63854444540801	2.99447660537795	3.55592297285181	4.38158913753581	3.52542544458074	1.74795235078276	1.70537866563116	2.48308342644328	2.87062664062683	3.17464176660684	3.19684536303519	GHA	1981	-6.250421772	GHA1981FMLE	NA	NA	2.43822965268983	NA	NA	6.474	NA
387	BTSX	6.633275665	8.966785851	5.001841291	Sub-Saharan Africa	Lower middle income	IDA	HIPC	GHA1981	345.7345198	-7.71620871937303	-0.484498947988876	1.76205219820125	4.08051124465239	5.61214503322032	3.87392521032637	2.45222202495057	1.24414563807538	4.83798303614509	2.63854444540801	2.99447660537795	3.55592297285181	4.38158913753581	3.52542544458074	1.74795235078276	1.70537866563116	2.48308342644328	2.87062664062683	3.17464176660684	3.19684536303519	GHA	1981	-6.250421772	GHA1981BTSX	NA	NA	2.43822965268983	NA	NA	6.474	NA
388	MLE	26.43028126	36.12908052	18.72369757	East Asia & Pacific	Lower middle income	IBRD		MNG1983	1492.921975	4.21884818650236	6.01825094508017	NA	NA	NA	NA	NA	NA	NA	NA	NA	NA	NA	NA	NA	NA	NA	NA	NA	NA	MNG	1983	3.284894302	MNG1983MLE	NA	NA	4.4991092811399	NA	NA	5.653	NA
389	FMLE	7.457238424	10.70558335	4.702641393	East Asia & Pacific	Lower middle income	IBRD		MNG1983	1492.921975	4.21884818650236	6.01825094508017	NA	NA	NA	NA	NA	NA	NA	NA	NA	NA	NA	NA	NA	NA	NA	NA	NA	NA	MNG	1983	3.284894302	MNG1983FMLE	NA	NA	4.4991092811399	NA	NA	5.653	NA
390	BTSX	16.72889115	22.02191518	12.43009721	East Asia & Pacific	Lower middle income	IBRD		MNG1983	1492.921975	4.21884818650236	6.01825094508017	NA	NA	NA	NA	NA	NA	NA	NA	NA	NA	NA	NA	NA	NA	NA	NA	NA	NA	MNG	1983	3.284894302	MNG1983BTSX	NA	NA	4.4991092811399	NA	NA	5.653	NA
391	MLE	33.89296304	46.46863162	24.47623597	Sub-Saharan Africa	Low income	IDA	HIPC	RWA1980	239.1153863	9.37622312177373	13.9929866338898	15.2757047695628	14.8973395946312	13.5557479987147	22.6269731797643	19.6130727629105	18.966627730852	17.6137930669282	15.5325113472679	15.2990635769651	14.5137986511771	13.7193311014909	14.4461064634772	11.8728742600051	11.8530684002994	11.0733332037517	10.4381982607861	9.86157731246284	9.33589567314563	RWA	1980	5.356428291	RWA1980MLE	NA	NA	2.5113236576093	NA	NA	8.189	NA
392	FMLE	12.0211247	17.20403356	7.223973578	Sub-Saharan Africa	Low income	IDA	HIPC	RWA1980	239.1153863	9.37622312177373	13.9929866338898	15.2757047695628	14.8973395946312	13.5557479987147	22.6269731797643	19.6130727629105	18.966627730852	17.6137930669282	15.5325113472679	15.2990635769651	14.5137986511771	13.7193311014909	14.4461064634772	11.8728742600051	11.8530684002994	11.0733332037517	10.4381982607861	9.86157731246284	9.33589567314563	RWA	1980	5.356428291	RWA1980FMLE	NA	NA	2.5113236576093	NA	NA	8.189	NA
393	BTSX	21.55483292	28.06073649	15.75226811	Sub-Saharan Africa	Low income	IDA	HIPC	RWA1980	239.1153863	9.37622312177373	13.9929866338898	15.2757047695628	14.8973395946312	13.5557479987147	22.6269731797643	19.6130727629105	18.966627730852	17.6137930669282	15.5325113472679	15.2990635769651	14.5137986511771	13.7193311014909	14.4461064634772	11.8728742600051	11.8530684002994	11.0733332037517	10.4381982607861	9.86157731246284	9.33589567314563	RWA	1980	5.356428291	RWA1980BTSX	NA	NA	2.5113236576093	NA	NA	8.189	NA
394	MLE	5.634160534	8.561344873	3.726035078	Middle East & North Africa	High income	..		ARE1982	39921.63298	-10.971145948773	-3.64054301684202	5.11536933236976	7.8322270095782	2.55742475349039	4.14789880595048	5.69544291390112	6.7441180035789	17.181042656176	27.1779662937515	27.6261197405194	26.8438081856772	NA	NA	NA	NA	NA	NA	NA	NA	ARE	1982	-12.12483156	ARE1982MLE	NA	NA	1.173004205998	NA	NA	5.651	NA
395	FMLE	3.913890414	5.656701595	2.521161945	Middle East & North Africa	High income	..		ARE1982	39921.63298	-10.971145948773	-3.64054301684202	5.11536933236976	7.8322270095782	2.55742475349039	4.14789880595048	5.69544291390112	6.7441180035789	17.181042656176	27.1779662937515	27.6261197405194	26.8438081856772	NA	NA	NA	NA	NA	NA	NA	NA	ARE	1982	-12.12483156	ARE1982FMLE	NA	NA	1.173004205998	NA	NA	5.651	NA
396	BTSX	5.120083094	7.257371551	3.569884021	Middle East & North Africa	High income	..		ARE1982	39921.63298	-10.971145948773	-3.64054301684202	5.11536933236976	7.8322270095782	2.55742475349039	4.14789880595048	5.69544291390112	6.7441180035789	17.181042656176	27.1779662937515	27.6261197405194	26.8438081856772	NA	NA	NA	NA	NA	NA	NA	NA	ARE	1982	-12.12483156	ARE1982BTSX	NA	NA	1.173004205998	NA	NA	5.651	NA
397	MLE	5.087169835	7.528340258	3.922095212	Middle East & North Africa	Lower middle income	IBRD		TUN1982	1176.229005	-5.88362454041115	-5.9324970826897	1.63336433334187	5.36880965853039	7.00119564108548	7.54511100669628	6.632034240458	8.08032909401024	9.97604095229361	10.8317436139409	12.3981529185063	12.5344800961995	12.2311043919342	11.5746412107593	11.4000482700655	10.7735038102237	10.2952756002465	9.39294636418002	8.7982157505655	9.1140840054186	TUN	1982	-2.95317431	TUN1982MLE	NA	NA	3.91856732143272	NA	NA	4.91	NA
398	FMLE	3.836977461	5.014588912	1.877263253	Middle East & North Africa	Lower middle income	IBRD		TUN1982	1176.229005	-5.88362454041115	-5.9324970826897	1.63336433334187	5.36880965853039	7.00119564108548	7.54511100669628	6.632034240458	8.08032909401024	9.97604095229361	10.8317436139409	12.3981529185063	12.5344800961995	12.2311043919342	11.5746412107593	11.4000482700655	10.7735038102237	10.2952756002465	9.39294636418002	8.7982157505655	9.1140840054186	TUN	1982	-2.95317431	TUN1982FMLE	NA	NA	3.91856732143272	NA	NA	4.91	NA
399	BTSX	4.421979213	5.701223327	3.00269482	Middle East & North Africa	Lower middle income	IBRD		TUN1982	1176.229005	-5.88362454041115	-5.9324970826897	1.63336433334187	5.36880965853039	7.00119564108548	7.54511100669628	6.632034240458	8.08032909401024	9.97604095229361	10.8317436139409	12.3981529185063	12.5344800961995	12.2311043919342	11.5746412107593	11.4000482700655	10.7735038102237	10.2952756002465	9.39294636418002	8.7982157505655	9.1140840054186	TUN	1982	-2.95317431	TUN1982BTSX	NA	NA	3.91856732143272	NA	NA	4.91	NA
400	MLE	9.802716025	12.92164351	6.887687391	South Asia	Low income	IDA	HIPC	AFG1980	NA	NA	NA	NA	NA	NA	NA	NA	NA	NA	NA	NA	NA	NA	NA	NA	NA	NA	NA	NA	NA	AFG	1980	NA	AFG1980MLE	NA	NA	2.52454795354536	NA	NA	7.588	NA
401	FMLE	6.122051183	8.733684502	4.49212635	South Asia	Low income	IDA	HIPC	AFG1980	NA	NA	NA	NA	NA	NA	NA	NA	NA	NA	NA	NA	NA	NA	NA	NA	NA	NA	NA	NA	NA	AFG	1980	NA	AFG1980FMLE	NA	NA	2.52454795354536	NA	NA	7.588	NA
402	BTSX	8.048950955	10.7331976	6.053479668	South Asia	Low income	IDA	HIPC	AFG1980	NA	NA	NA	NA	NA	NA	NA	NA	NA	NA	NA	NA	NA	NA	NA	NA	NA	NA	NA	NA	NA	AFG	1980	NA	AFG1980BTSX	NA	NA	2.52454795354536	NA	NA	7.588	NA
403	MLE	8.441241774	12.21255094	4.520416314	Middle East & North Africa	Low income	IDA	NA	YEM1982	NA	NA	NA	NA	NA	NA	NA	NA	NA	NA	NA	NA	NA	NA	NA	NA	NA	NA	NA	NA	NA	YEM	1982	NA	YEM1982MLE	NA	NA	3.08463323410612	NA	NA	8.793	NA
404	FMLE	4.302183352	6.905534163	1.155005434	Middle East & North Africa	Low income	IDA	NA	YEM1982	NA	NA	NA	NA	NA	NA	NA	NA	NA	NA	NA	NA	NA	NA	NA	NA	NA	NA	NA	NA	NA	YEM	1982	NA	YEM1982FMLE	NA	NA	3.08463323410612	NA	NA	8.793	NA
405	BTSX	6.326423082	9.200993671	2.880571721	Middle East & North Africa	Low income	IDA	NA	YEM1982	NA	NA	NA	NA	NA	NA	NA	NA	NA	NA	NA	NA	NA	NA	NA	NA	NA	NA	NA	NA	NA	YEM	1982	NA	YEM1982BTSX	NA	NA	3.08463323410612	NA	NA	8.793	NA
406	MLE	34.24021099	45.72485163	19.48777443	East Asia & Pacific	Upper middle income	IDA		MHL1983	1160.500347	14.8901325296239	11.4795014694591	11.5961690511996	8.85039711983482	9.32835219827954	8.8159606679397	8.65259348072116	8.21420521632161	7.98224419721489	9.82030126464195	10.2274610106385	10.0091880851854	9.63961224293148	NA	NA	NA	NA	NA	NA	NA	MHL	1983	10.9936394	MHL1983MLE	NA	NA	3.03683113273106	NA	NA	7.144	NA
407	FMLE	9.167612026	12.12938516	5.371395301	East Asia & Pacific	Upper middle income	IDA		MHL1983	1160.500347	14.8901325296239	11.4795014694591	11.5961690511996	8.85039711983482	9.32835219827954	8.8159606679397	8.65259348072116	8.21420521632161	7.98224419721489	9.82030126464195	10.2274610106385	10.0091880851854	9.63961224293148	NA	NA	NA	NA	NA	NA	NA	MHL	1983	10.9936394	MHL1983FMLE	NA	NA	3.03683113273106	NA	NA	7.144	NA
408	BTSX	21.75699886	27.92611645	13.31509178	East Asia & Pacific	Upper middle income	IDA		MHL1983	1160.500347	14.8901325296239	11.4795014694591	11.5961690511996	8.85039711983482	9.32835219827954	8.8159606679397	8.65259348072116	8.21420521632161	7.98224419721489	9.82030126464195	10.2274610106385	10.0091880851854	9.63961224293148	NA	NA	NA	NA	NA	NA	NA	MHL	1983	10.9936394	MHL1983BTSX	NA	NA	3.03683113273106	NA	NA	7.144	NA
409	MLE	25.24233755	33.9001578	17.70176313	Sub-Saharan Africa	Upper middle income	IBRD		GAB1980	5713.207359	37.6689683293165	30.4876846845508	12.2204456886034	6.5400069816365	11.9255744874135	15.7161758393167	25.927500832345	30.2000992838946	27.8492527036705	26.5526898280389	23.8320115793693	22.2376174993193	20.9666820450607	20.0503508168276	19.1291925751393	18.0885972411741	19.162957994364	16.8257531365782	16.3272861572069	16.367363266526	GAB	1980	-0.033208722	GAB1980MLE	NA	NA	6.68274419837173	NA	NA	5.664	NA
410	FMLE	4.745689957	6.219561438	3.226644997	Sub-Saharan Africa	Upper middle income	IBRD		GAB1980	5713.207359	37.6689683293165	30.4876846845508	12.2204456886034	6.5400069816365	11.9255744874135	15.7161758393167	25.927500832345	30.2000992838946	27.8492527036705	26.5526898280389	23.8320115793693	22.2376174993193	20.9666820450607	20.0503508168276	19.1291925751393	18.0885972411741	19.162957994364	16.8257531365782	16.3272861572069	16.367363266526	GAB	1980	-0.033208722	GAB1980FMLE	NA	NA	6.68274419837173	NA	NA	5.664	NA
411	BTSX	13.77837539	18.0709247	10.13411425	Sub-Saharan Africa	Upper middle income	IBRD		GAB1980	5713.207359	37.6689683293165	30.4876846845508	12.2204456886034	6.5400069816365	11.9255744874135	15.7161758393167	25.927500832345	30.2000992838946	27.8492527036705	26.5526898280389	23.8320115793693	22.2376174993193	20.9666820450607	20.0503508168276	19.1291925751393	18.0885972411741	19.162957994364	16.8257531365782	16.3272861572069	16.367363266526	GAB	1980	-0.033208722	GAB1980BTSX	NA	NA	6.68274419837173	NA	NA	5.664	NA
412	MLE	17.69171956	19.07210007	16.28654511	Europe & Central Asia	Upper middle income	IBRD		BGR1980	2238.802958	NA	NA	NA	NA	NA	NA	NA	NA	NA	NA	NA	NA	NA	NA	NA	NA	NA	NA	NA	NA	BGR	1980	NA	BGR1980MLE	NA	NA	12.1117606094733	NA	NA	2.05	NA
413	FMLE	7.446061349	7.795851858	7.121901336	Europe & Central Asia	Upper middle income	IBRD		BGR1980	2238.802958	NA	NA	NA	NA	NA	NA	NA	NA	NA	NA	NA	NA	NA	NA	NA	NA	NA	NA	NA	NA	BGR	1980	NA	BGR1980FMLE	NA	NA	12.1117606094733	NA	NA	2.05	NA
414	BTSX	12.33622718	12.91378417	11.70708534	Europe & Central Asia	Upper middle income	IBRD		BGR1980	2238.802958	NA	NA	NA	NA	NA	NA	NA	NA	NA	NA	NA	NA	NA	NA	NA	NA	NA	NA	NA	NA	BGR	1980	NA	BGR1980BTSX	NA	NA	12.1117606094733	NA	NA	2.05	NA
415	MLE	9.476525323	13.14032995	4.452411598	East Asia & Pacific	Lower middle income	IDA	NA	MMR1982	42.63256246	30.8910784642063	17.2263991117677	13.6881599009084	10.0526248014255	9.01852152846365	1.52360523650039	2.87127617085534	0.430109874234574	6.26260802890375	6.27667144566049	6.62855157821725	6.22486935036506	5.42576266215569	5.01117016089472	6.52280079570009	8.36351060408758	6.29019135239617	5.12753860986817	2.67716806447507	2.13286415917802	MMR	1982	3.68136022	MMR1982MLE	NA	NA	4.17294060705584	NA	NA	4.668	NA
416	FMLE	2.666643051	3.64538232	1.216258932	East Asia & Pacific	Lower middle income	IDA	NA	MMR1982	42.63256246	30.8910784642063	17.2263991117677	13.6881599009084	10.0526248014255	9.01852152846365	1.52360523650039	2.87127617085534	0.430109874234574	6.26260802890375	6.27667144566049	6.62855157821725	6.22486935036506	5.42576266215569	5.01117016089472	6.52280079570009	8.36351060408758	6.29019135239617	5.12753860986817	2.67716806447507	2.13286415917802	MMR	1982	3.68136022	MMR1982FMLE	NA	NA	4.17294060705584	NA	NA	4.668	NA
417	BTSX	5.968726671	8.175076374	3.147074312	East Asia & Pacific	Lower middle income	IDA	NA	MMR1982	42.63256246	30.8910784642063	17.2263991117677	13.6881599009084	10.0526248014255	9.01852152846365	1.52360523650039	2.87127617085534	0.430109874234574	6.26260802890375	6.27667144566049	6.62855157821725	6.22486935036506	5.42576266215569	5.01117016089472	6.52280079570009	8.36351060408758	6.29019135239617	5.12753860986817	2.67716806447507	2.13286415917802	MMR	1982	3.68136022	MMR1982BTSX	NA	NA	4.17294060705584	NA	NA	4.668	NA
418	MLE	17.24197107	17.96289096	16.47870826	East Asia & Pacific	High income	..		AUS1981	11853.51382	16.1124290296971	12.9311700434466	12.8282341016167	11.1168037585638	9.62575056927515	9.16568375430413	9.0034750456188	12.0492750425699	12.9888113587177	12.9895380817646	12.3122159866844	12.1582493223448	11.9758974520765	11.5066138713786	11.4110309179969	10.8491766818916	10.6202104038427	10.4928998138629	10.2552601174241	9.65089960600121	AUS	1981	1.738447832	AUS1981MLE	NA	31.3	9.75624834540937	NA	NA	1.935	NA
419	FMLE	5.753720105	6.040471243	5.475570102	East Asia & Pacific	High income	..		AUS1981	11853.51382	16.1124290296971	12.9311700434466	12.8282341016167	11.1168037585638	9.62575056927515	9.16568375430413	9.0034750456188	12.0492750425699	12.9888113587177	12.9895380817646	12.3122159866844	12.1582493223448	11.9758974520765	11.5066138713786	11.4110309179969	10.8491766818916	10.6202104038427	10.4928998138629	10.2552601174241	9.65089960600121	AUS	1981	1.738447832	AUS1981FMLE	NA	31.3	9.75624834540937	NA	NA	1.935	NA
420	BTSX	11.36571119	11.8118591	10.87474729	East Asia & Pacific	High income	..		AUS1981	11853.51382	16.1124290296971	12.9311700434466	12.8282341016167	11.1168037585638	9.62575056927515	9.16568375430413	9.0034750456188	12.0492750425699	12.9888113587177	12.9895380817646	12.3122159866844	12.1582493223448	11.9758974520765	11.5066138713786	11.4110309179969	10.8491766818916	10.6202104038427	10.4928998138629	10.2552601174241	9.65089960600121	AUS	1981	1.738447832	AUS1981BTSX	NA	31.3	9.75624834540937	NA	NA	1.935	NA
421	MLE	25.06762434	31.06429945	17.77950934	East Asia & Pacific	Upper middle income	IDA		WSM1983	670.0619584	-7.75303880988819	-2.93372657119634	-4.218050214274	-2.70688851007196	0.0588002854163383	1.4955511227813	3.19841066233382	1.34507277068336	0.966655983248099	1.97183689066203	4.23333234899861	5.06591355959951	5.93543715334692	NA	NA	NA	NA	NA	NA	NA	WSM	1983	0.39554245	WSM1983MLE	NA	NA	3.10134865987595	NA	NA	5.531	NA
422	FMLE	8.656690162	11.08122235	6.098767294	East Asia & Pacific	Upper middle income	IDA		WSM1983	670.0619584	-7.75303880988819	-2.93372657119634	-4.218050214274	-2.70688851007196	0.0588002854163383	1.4955511227813	3.19841066233382	1.34507277068336	0.966655983248099	1.97183689066203	4.23333234899861	5.06591355959951	5.93543715334692	NA	NA	NA	NA	NA	NA	NA	WSM	1983	0.39554245	WSM1983FMLE	NA	NA	3.10134865987595	NA	NA	5.531	NA
423	BTSX	16.89851941	20.29941584	12.69661732	East Asia & Pacific	Upper middle income	IDA		WSM1983	670.0619584	-7.75303880988819	-2.93372657119634	-4.218050214274	-2.70688851007196	0.0588002854163383	1.4955511227813	3.19841066233382	1.34507277068336	0.966655983248099	1.97183689066203	4.23333234899861	5.06591355959951	5.93543715334692	NA	NA	NA	NA	NA	NA	NA	WSM	1983	0.39554245	WSM1983BTSX	NA	NA	3.10134865987595	NA	NA	5.531	NA
424	MLE	10.63301478	13.47778825	8.713736285	Europe & Central Asia	Upper middle income	IBRD		MKD1980	NA	NA	NA	NA	NA	NA	NA	NA	NA	NA	NA	NA	NA	NA	NA	NA	NA	NA	NA	NA	NA	MKD	1980	NA	MKD1980MLE	NA	NA	6.5909797626982	NA	NA	2.417	NA
425	FMLE	5.773681756	7.709983601	4.628279347	Europe & Central Asia	Upper middle income	IBRD		MKD1980	NA	NA	NA	NA	NA	NA	NA	NA	NA	NA	NA	NA	NA	NA	NA	NA	NA	NA	NA	NA	NA	MKD	1980	NA	MKD1980FMLE	NA	NA	6.5909797626982	NA	NA	2.417	NA
426	BTSX	8.175264162	9.811231689	7.099633066	Europe & Central Asia	Upper middle income	IBRD		MKD1980	NA	NA	NA	NA	NA	NA	NA	NA	NA	NA	NA	NA	NA	NA	NA	NA	NA	NA	NA	NA	NA	MKD	1980	NA	MKD1980BTSX	NA	NA	6.5909797626982	NA	NA	2.417	NA
427	MLE	24.54771034	31.40708109	17.95568433	Sub-Saharan Africa	Lower middle income	Blend		ZWE1983	957.7752322	-12.4753981748154	-5.26776150789279	0.364878325545148	5.33854836358838	7.58768024353971	5.97031950574129	4.86737612771815	3.68641966142607	3.97223768313746	5.15653708229689	6.40194385282811	7.40934811719292	7.76827546422043	7.53170742329292	7.97923366000213	7.63658382297636	7.51732884315908	6.76333336450099	6.63937852496266	6.38918611122565	ZWE	1983	-2.205504674	ZWE1983MLE	NA	NA	3.2156433790966	NA	NA	6.246	NA
428	FMLE	9.825123833	12.43747904	4.534188784	Sub-Saharan Africa	Lower middle income	Blend		ZWE1983	957.7752322	-12.4753981748154	-5.26776150789279	0.364878325545148	5.33854836358838	7.58768024353971	5.97031950574129	4.86737612771815	3.68641966142607	3.97223768313746	5.15653708229689	6.40194385282811	7.40934811719292	7.76827546422043	7.53170742329292	7.97923366000213	7.63658382297636	7.51732884315908	6.76333336450099	6.63937852496266	6.38918611122565	ZWE	1983	-2.205504674	ZWE1983FMLE	NA	NA	3.2156433790966	NA	NA	6.246	NA
429	BTSX	16.9002761	20.81440635	11.01426905	Sub-Saharan Africa	Lower middle income	Blend		ZWE1983	957.7752322	-12.4753981748154	-5.26776150789279	0.364878325545148	5.33854836358838	7.58768024353971	5.97031950574129	4.86737612771815	3.68641966142607	3.97223768313746	5.15653708229689	6.40194385282811	7.40934811719292	7.76827546422043	7.53170742329292	7.97923366000213	7.63658382297636	7.51732884315908	6.76333336450099	6.63937852496266	6.38918611122565	ZWE	1983	-2.205504674	ZWE1983BTSX	NA	NA	3.2156433790966	NA	NA	6.246	NA
430	MLE	1.826288934	2.622344565	1.181146062	NA	NA	NA	NA	#N/A1981	NA	NA	NA	NA	NA	NA	NA	NA	NA	NA	NA	NA	NA	NA	NA	NA	NA	NA	NA	NA	NA	NA	NA	NA	NANAMLE	NA	NA	NA	NA	NA	NA	NA
431	FMLE	0.676623948	1.066449442	0.397124717	NA	NA	NA	NA	#N/A1981	NA	NA	NA	NA	NA	NA	NA	NA	NA	NA	NA	NA	NA	NA	NA	NA	NA	NA	NA	NA	NA	NA	NA	NA	NANAFMLE	NA	NA	NA	NA	NA	NA	NA
432	BTSX	1.204694043	1.702379452	0.768009405	NA	NA	NA	NA	#N/A1981	NA	NA	NA	NA	NA	NA	NA	NA	NA	NA	NA	NA	NA	NA	NA	NA	NA	NA	NA	NA	NA	NA	NA	NA	NANABTSX	NA	NA	NA	NA	NA	NA	NA
433	MLE	44.42741503	46.54546631	42.19270317	Europe & Central Asia	Upper middle income	IBRD		BLR1983	NA	NA	NA	NA	NA	NA	NA	NA	NA	NA	NA	NA	NA	NA	NA	NA	NA	NA	NA	NA	NA	BLR	1983	NA	BLR1983MLE	NA	NA	9.95358029301837	NA	NA	2.11	NA
434	FMLE	8.007818269	8.443898339	7.551094038	Europe & Central Asia	Upper middle income	IBRD		BLR1983	NA	NA	NA	NA	NA	NA	NA	NA	NA	NA	NA	NA	NA	NA	NA	NA	NA	NA	NA	NA	NA	BLR	1983	NA	BLR1983FMLE	NA	NA	9.95358029301837	NA	NA	2.11	NA
435	BTSX	24.5834977	25.68385739	23.36192375	Europe & Central Asia	Upper middle income	IBRD		BLR1983	NA	NA	NA	NA	NA	NA	NA	NA	NA	NA	NA	NA	NA	NA	NA	NA	NA	NA	NA	NA	NA	BLR	1983	NA	BLR1983BTSX	NA	NA	9.95358029301837	NA	NA	2.11	NA
436	MLE	18.68631646	24.32717525	14.39569337	Sub-Saharan Africa	Lower middle income	IDA	HIPC	CIV1980	1225.415515	7.17427738870473	9.29040847540448	13.1984497120621	17.0555401296692	16.619090959816	17.3677798866644	17.3072862626114	18.7802010734085	17.9657367939601	16.5152002352174	15.1739126632944	14.0236526280016	14.0053133016888	13.0793803062351	12.6700851847455	11.5516365180534	11.831562175533	11.9209663589292	11.2863395825832	11.1750412592479	CIV	1980	-14.25441812	CIV1980MLE	NA	NA	2.51340649653593	NA	NA	7.587	NA
437	FMLE	3.934570002	5.093201449	2.625766368	Sub-Saharan Africa	Lower middle income	IDA	HIPC	CIV1980	1225.415515	7.17427738870473	9.29040847540448	13.1984497120621	17.0555401296692	16.619090959816	17.3677798866644	17.3072862626114	18.7802010734085	17.9657367939601	16.5152002352174	15.1739126632944	14.0236526280016	14.0053133016888	13.0793803062351	12.6700851847455	11.5516365180534	11.831562175533	11.9209663589292	11.2863395825832	11.1750412592479	CIV	1980	-14.25441812	CIV1980FMLE	NA	NA	2.51340649653593	NA	NA	7.587	NA
438	BTSX	11.60902873	14.71883069	9.218489081	Sub-Saharan Africa	Lower middle income	IDA	HIPC	CIV1980	1225.415515	7.17427738870473	9.29040847540448	13.1984497120621	17.0555401296692	16.619090959816	17.3677798866644	17.3072862626114	18.7802010734085	17.9657367939601	16.5152002352174	15.1739126632944	14.0236526280016	14.0053133016888	13.0793803062351	12.6700851847455	11.5516365180534	11.831562175533	11.9209663589292	11.2863395825832	11.1750412592479	CIV	1980	-14.25441812	CIV1980BTSX	NA	NA	2.51340649653593	NA	NA	7.587	NA
439	MLE	8.110808364	10.07509925	6.819993485	Latin America & Caribbean	Upper middle income	IBRD		DOM1980	1174.693353	20.1837681989109	16.7699611101295	11.1699319861245	11.6931136521387	10.7560794154376	12.2363145049925	13.5259630630881	13.6980047396298	13.962625459986	13.4731057497157	13.8253031260206	13.5728266612434	12.5759956032464	11.7897831096189	11.4983916491393	9.54128972860564	9.30716908209943	9.37647836388389	10.0049548788875	9.15095022319576	DOM	1980	5.531366464	DOM1980MLE	NA	NA	3.2623701309983	NA	NA	4.302	NA
440	FMLE	2.821069052	3.481748972	2.325741286	Latin America & Caribbean	Upper middle income	IBRD		DOM1980	1174.693353	20.1837681989109	16.7699611101295	11.1699319861245	11.6931136521387	10.7560794154376	12.2363145049925	13.5259630630881	13.6980047396298	13.962625459986	13.4731057497157	13.8253031260206	13.5728266612434	12.5759956032464	11.7897831096189	11.4983916491393	9.54128972860564	9.30716908209943	9.37647836388389	10.0049548788875	9.15095022319576	DOM	1980	5.531366464	DOM1980FMLE	NA	NA	3.2623701309983	NA	NA	4.302	NA
441	BTSX	5.513933882	6.468943684	4.792915098	Latin America & Caribbean	Upper middle income	IBRD		DOM1980	1174.693353	20.1837681989109	16.7699611101295	11.1699319861245	11.6931136521387	10.7560794154376	12.2363145049925	13.5259630630881	13.6980047396298	13.962625459986	13.4731057497157	13.8253031260206	13.5728266612434	12.5759956032464	11.7897831096189	11.4983916491393	9.54128972860564	9.30716908209943	9.37647836388389	10.0049548788875	9.15095022319576	DOM	1980	5.531366464	DOM1980BTSX	NA	NA	3.2623701309983	NA	NA	4.302	NA
442	MLE	37.80901407	51.01433991	23.04661524	East Asia & Pacific	Lower middle income	IDA		FSM1980	841.2514483	3.44732815196931	6.23444680748897	7.64686571870845	5.37160263290117	4.1311166320255	3.03293009709509	6.39697091216997	9.63141122427589	9.92309303412286	9.57591453959914	NA	NA	NA	NA	NA	NA	NA	NA	NA	NA	FSM	1980	-9.85405903	FSM1980MLE	NA	NA	3.1632338774681	NA	NA	6.223	NA
443	FMLE	12.92205515	17.66859239	7.474000075	East Asia & Pacific	Lower middle income	IDA		FSM1980	841.2514483	3.44732815196931	6.23444680748897	7.64686571870845	5.37160263290117	4.1311166320255	3.03293009709509	6.39697091216997	9.63141122427589	9.92309303412286	9.57591453959914	NA	NA	NA	NA	NA	NA	NA	NA	NA	NA	FSM	1980	-9.85405903	FSM1980FMLE	NA	NA	3.1632338774681	NA	NA	6.223	NA
444	BTSX	25.80369912	34.36440596	16.82917558	East Asia & Pacific	Lower middle income	IDA		FSM1980	841.2514483	3.44732815196931	6.23444680748897	7.64686571870845	5.37160263290117	4.1311166320255	3.03293009709509	6.39697091216997	9.63141122427589	9.92309303412286	9.57591453959914	NA	NA	NA	NA	NA	NA	NA	NA	NA	NA	FSM	1980	-9.85405903	FSM1980BTSX	NA	NA	3.1632338774681	NA	NA	6.223	NA
445	MLE	23.23830263	28.22742128	14.26811684	East Asia & Pacific	Upper middle income	IBRD		CHN1984	250.713969	11.2149331389587	11.0409789755223	8.355656738392	6.51107377373794	6.38492588418664	8.18290403105606	4.40402509898294	5.33652313354185	3.85723245502609	4.58412949620435	4.34160083682888	5.49902373371021	5.92341421889286	5.84658136474736	6.31007426955297	6.50451852867402	5.77125332010517	4.99175523454001	5.04079742344063	5.52638654829374	CHN	1984	13.69001984	CHN1984MLE	NA	NA	4.72333377020572	NA	NA	2.607	NA
446	FMLE	24.14673575	30.28710651	14.01301017	East Asia & Pacific	Upper middle income	IBRD		CHN1984	250.713969	11.2149331389587	11.0409789755223	8.355656738392	6.51107377373794	6.38492588418664	8.18290403105606	4.40402509898294	5.33652313354185	3.85723245502609	4.58412949620435	4.34160083682888	5.49902373371021	5.92341421889286	5.84658136474736	6.31007426955297	6.50451852867402	5.77125332010517	4.99175523454001	5.04079742344063	5.52638654829374	CHN	1984	13.69001984	CHN1984FMLE	NA	NA	4.72333377020572	NA	NA	2.607	NA
447	BTSX	23.38917969	27.17201307	16.03479095	East Asia & Pacific	Upper middle income	IBRD		CHN1984	250.713969	11.2149331389587	11.0409789755223	8.355656738392	6.51107377373794	6.38492588418664	8.18290403105606	4.40402509898294	5.33652313354185	3.85723245502609	4.58412949620435	4.34160083682888	5.49902373371021	5.92341421889286	5.84658136474736	6.31007426955297	6.50451852867402	5.77125332010517	4.99175523454001	5.04079742344063	5.52638654829374	CHN	1984	13.69001984	CHN1984BTSX	NA	NA	4.72333377020572	NA	NA	2.607	NA
448	MLE	26.97927485	37.11177413	19.07520325	East Asia & Pacific	Lower middle income	IBRD		MNG1981	1328.237815	NA	NA	NA	NA	NA	NA	NA	NA	NA	NA	NA	NA	NA	NA	NA	NA	NA	NA	NA	NA	MNG	1981	NA	MNG1981MLE	NA	NA	4.69868406602726	NA	NA	6.033	NA
449	FMLE	7.860480863	11.37680517	4.747666189	East Asia & Pacific	Lower middle income	IBRD		MNG1981	1328.237815	NA	NA	NA	NA	NA	NA	NA	NA	NA	NA	NA	NA	NA	NA	NA	NA	NA	NA	NA	NA	MNG	1981	NA	MNG1981FMLE	NA	NA	4.69868406602726	NA	NA	6.033	NA
450	BTSX	17.22214716	22.61541483	12.52051603	East Asia & Pacific	Lower middle income	IBRD		MNG1981	1328.237815	NA	NA	NA	NA	NA	NA	NA	NA	NA	NA	NA	NA	NA	NA	NA	NA	NA	NA	NA	NA	MNG	1981	NA	MNG1981BTSX	NA	NA	4.69868406602726	NA	NA	6.033	NA
451	MLE	24.72490023	25.43720046	24.07789476	Europe & Central Asia	High income	IBRD		POL1981	NA	NA	NA	NA	NA	NA	NA	NA	NA	NA	NA	NA	NA	NA	NA	NA	NA	NA	NA	NA	NA	POL	1981	NA	POL1981MLE	NA	NA	9.9598744467899	NA	NA	2.24	NA
452	FMLE	5.191635805	5.321225068	5.075385117	Europe & Central Asia	High income	IBRD		POL1981	NA	NA	NA	NA	NA	NA	NA	NA	NA	NA	NA	NA	NA	NA	NA	NA	NA	NA	NA	NA	NA	POL	1981	NA	POL1981FMLE	NA	NA	9.9598744467899	NA	NA	2.24	NA
453	BTSX	14.53671761	14.91056244	14.20397556	Europe & Central Asia	High income	IBRD		POL1981	NA	NA	NA	NA	NA	NA	NA	NA	NA	NA	NA	NA	NA	NA	NA	NA	NA	NA	NA	NA	NA	POL	1981	NA	POL1981BTSX	NA	NA	9.9598744467899	NA	NA	2.24	NA
454	MLE	8.200098465	8.978954554	7.514175972	Latin America & Caribbean	Upper middle income	IBRD		BLZ1983	1231.012451	2.96973756212011	-3.36096511825539	-3.35790911408923	3.55816240536928	4.64401651489115	6.07968835943309	7.80441924918649	3.9404871272021	4.87526714823145	7.16055989038997	8.00378658014978	8.16596011605715	8.21341938545876	8.33744628033004	7.9292477978367	6.8612791454306	6.66052583509824	6.70776022846573	6.75332934551973	6.62298329238371	BLZ	1983	-4.428238587	BLZ1983MLE	NA	NA	4.25176061978943	NA	NA	5.393	NA
455	FMLE	2.945343692	3.182338293	2.710853006	Latin America & Caribbean	Upper middle income	IBRD		BLZ1983	1231.012451	2.96973756212011	-3.36096511825539	-3.35790911408923	3.55816240536928	4.64401651489115	6.07968835943309	7.80441924918649	3.9404871272021	4.87526714823145	7.16055989038997	8.00378658014978	8.16596011605715	8.21341938545876	8.33744628033004	7.9292477978367	6.8612791454306	6.66052583509824	6.70776022846573	6.75332934551973	6.62298329238371	BLZ	1983	-4.428238587	BLZ1983FMLE	NA	NA	4.25176061978943	NA	NA	5.393	NA
456	BTSX	5.572137119	5.976182772	5.20805086	Latin America & Caribbean	Upper middle income	IBRD		BLZ1983	1231.012451	2.96973756212011	-3.36096511825539	-3.35790911408923	3.55816240536928	4.64401651489115	6.07968835943309	7.80441924918649	3.9404871272021	4.87526714823145	7.16055989038997	8.00378658014978	8.16596011605715	8.21341938545876	8.33744628033004	7.9292477978367	6.8612791454306	6.66052583509824	6.70776022846573	6.75332934551973	6.62298329238371	BLZ	1983	-4.428238587	BLZ1983BTSX	NA	NA	4.25176061978943	NA	NA	5.393	NA
457	MLE	12.02454383	12.44349796	11.60687056	Latin America & Caribbean	Upper middle income	IBRD		BRA1981	NA	NA	NA	NA	NA	NA	NA	NA	NA	NA	NA	NA	NA	NA	NA	NA	NA	NA	NA	NA	NA	BRA	1981	-6.452870866	BRA1981MLE	NA	57.9	3.84954837459951	NA	NA	3.943	NA
458	FMLE	3.736563277	3.857496241	3.608340258	Latin America & Caribbean	Upper middle income	IBRD		BRA1981	NA	NA	NA	NA	NA	NA	NA	NA	NA	NA	NA	NA	NA	NA	NA	NA	NA	NA	NA	NA	NA	BRA	1981	-6.452870866	BRA1981FMLE	NA	57.9	3.84954837459951	NA	NA	3.943	NA
459	BTSX	7.752622215	7.997458997	7.510377502	Latin America & Caribbean	Upper middle income	IBRD		BRA1981	NA	NA	NA	NA	NA	NA	NA	NA	NA	NA	NA	NA	NA	NA	NA	NA	NA	NA	NA	NA	NA	BRA	1981	-6.452870866	BRA1981BTSX	NA	57.9	3.84954837459951	NA	NA	3.943	NA
460	MLE	33.21300191	34.32417219	32.13109777	Europe & Central Asia	High income	..		DNK1985	12253.10021	5.96891775532515	1.65277639886563	1.2512249222683	0.352587843757424	-2.46803320628495	-1.90504044287725	0.508099502385573	2.85301186069553	3.76282841957754	4.35671919891891	5.54046873117877	5.95666280723304	7.73028877089461	8.62992082435738	8.78626580036583	8.8582132767866	9.12637428622665	8.76440509184127	8.7551449539663	8.76153358875225	DNK	1985	3.96161087	DNK1985MLE	NA	NA	15.1066168800879	NA	NA	1.45	NA
461	FMLE	18.07391288	18.8324485	17.39409466	Europe & Central Asia	High income	..		DNK1985	12253.10021	5.96891775532515	1.65277639886563	1.2512249222683	0.352587843757424	-2.46803320628495	-1.90504044287725	0.508099502385573	2.85301186069553	3.76282841957754	4.35671919891891	5.54046873117877	5.95666280723304	7.73028877089461	8.62992082435738	8.78626580036583	8.8582132767866	9.12637428622665	8.76440509184127	8.7551449539663	8.76153358875225	DNK	1985	3.96161087	DNK1985FMLE	NA	NA	15.1066168800879	NA	NA	1.45	NA
462	BTSX	25.38773341	26.13839323	24.67948579	Europe & Central Asia	High income	..		DNK1985	12253.10021	5.96891775532515	1.65277639886563	1.2512249222683	0.352587843757424	-2.46803320628495	-1.90504044287725	0.508099502385573	2.85301186069553	3.76282841957754	4.35671919891891	5.54046873117877	5.95666280723304	7.73028877089461	8.62992082435738	8.78626580036583	8.8582132767866	9.12637428622665	8.76440509184127	8.7551449539663	8.76153358875225	DNK	1985	3.96161087	DNK1985BTSX	NA	NA	15.1066168800879	NA	NA	1.45	NA
463	MLE	10.54845623	18.12745116	6.331617937	Sub-Saharan Africa	Low income	IDA	HIPC	MLI1982	173.2970042	-15.1756884468824	-14.7906849156287	-7.7898030031668	0.0616177493786507	2.74180925343277	3.87304220191884	4.87113047691528	9.8033027374038	7.91314405672721	8.49713836727794	9.59472557088823	9.47735720386071	9.06714330733342	8.19264802293516	9.12196411742923	NA	NA	NA	NA	NA	MLI	1982	-9.345890197	MLI1982MLE	NA	NA	3.57568244371455	NA	NA	7.267	NA
464	FMLE	6.275582414	8.835414935	3.73654828	Sub-Saharan Africa	Low income	IDA	HIPC	MLI1982	173.2970042	-15.1756884468824	-14.7906849156287	-7.7898030031668	0.0616177493786507	2.74180925343277	3.87304220191884	4.87113047691528	9.8033027374038	7.91314405672721	8.49713836727794	9.59472557088823	9.47735720386071	9.06714330733342	8.19264802293516	9.12196411742923	NA	NA	NA	NA	NA	MLI	1982	-9.345890197	MLI1982FMLE	NA	NA	3.57568244371455	NA	NA	7.267	NA
465	BTSX	8.327315151	12.4050965	5.49732468	Sub-Saharan Africa	Low income	IDA	HIPC	MLI1982	173.2970042	-15.1756884468824	-14.7906849156287	-7.7898030031668	0.0616177493786507	2.74180925343277	3.87304220191884	4.87113047691528	9.8033027374038	7.91314405672721	8.49713836727794	9.59472557088823	9.47735720386071	9.06714330733342	8.19264802293516	9.12196411742923	NA	NA	NA	NA	NA	MLI	1982	-9.345890197	MLI1982BTSX	NA	NA	3.57568244371455	NA	NA	7.267	NA
466	MLE	31.62523471	46.22709115	9.532551873	East Asia & Pacific	Lower middle income	IDA		SLB1983	699.8412752	-9.21024037601446	-6.53893857051351	-3.65416563491394	1.09537234558357	6.58154660829944	7.97673534132743	8.04379708978882	8.03404461202466	5.29291733287283	8.99103046432053	10.9448151776998	7.85650867419352	11.5059723816964	10.5770323323319	10.4375838453009	NA	NA	NA	NA	NA	SLB	1983	0.402095256	SLB1983MLE	NA	NA	3.19354147317282	NA	NA	6.416	NA
467	FMLE	9.746847011	15.51384396	2.62423155	East Asia & Pacific	Lower middle income	IDA		SLB1983	699.8412752	-9.21024037601446	-6.53893857051351	-3.65416563491394	1.09537234558357	6.58154660829944	7.97673534132743	8.04379708978882	8.03404461202466	5.29291733287283	8.99103046432053	10.9448151776998	7.85650867419352	11.5059723816964	10.5770323323319	10.4375838453009	NA	NA	NA	NA	NA	SLB	1983	0.402095256	SLB1983FMLE	NA	NA	3.19354147317282	NA	NA	6.416	NA
468	BTSX	21.10690844	30.81587208	5.946433538	East Asia & Pacific	Lower middle income	IDA		SLB1983	699.8412752	-9.21024037601446	-6.53893857051351	-3.65416563491394	1.09537234558357	6.58154660829944	7.97673534132743	8.04379708978882	8.03404461202466	5.29291733287283	8.99103046432053	10.9448151776998	7.85650867419352	11.5059723816964	10.5770323323319	10.4375838453009	NA	NA	NA	NA	NA	SLB	1983	0.402095256	SLB1983BTSX	NA	NA	3.19354147317282	NA	NA	6.416	NA
469	MLE	20.55327538	22.1477794	19.07697433	Europe & Central Asia	High income	..		ISL1980	14821.81509	17.2552508435686	14.8498974439665	14.1792700143603	18.2391072778058	18.0897224485398	13.2093835913458	15.4028104594398	17.7345983769487	18.3567599448869	19.1213467646152	19.5979386100104	16.4243231015369	12.589635978822	11.4137837355435	11.8456926232209	12.251664663812	12.9882222393906	13.2208368951791	13.0577289670163	12.3785524387836	ISL	1980	4.634067461	ISL1980MLE	NA	NA	9.85442231110605	NA	NA	2.48	NA
470	FMLE	8.171405475	8.893040334	7.454031075	Europe & Central Asia	High income	..		ISL1980	14821.81509	17.2552508435686	14.8498974439665	14.1792700143603	18.2391072778058	18.0897224485398	13.2093835913458	15.4028104594398	17.7345983769487	18.3567599448869	19.1213467646152	19.5979386100104	16.4243231015369	12.589635978822	11.4137837355435	11.8456926232209	12.251664663812	12.9882222393906	13.2208368951791	13.0577289670163	12.3785524387836	ISL	1980	4.634067461	ISL1980FMLE	NA	NA	9.85442231110605	NA	NA	2.48	NA
471	BTSX	14.31578912	15.19021438	13.40018207	Europe & Central Asia	High income	..		ISL1980	14821.81509	17.2552508435686	14.8498974439665	14.1792700143603	18.2391072778058	18.0897224485398	13.2093835913458	15.4028104594398	17.7345983769487	18.3567599448869	19.1213467646152	19.5979386100104	16.4243231015369	12.589635978822	11.4137837355435	11.8456926232209	12.251664663812	12.9882222393906	13.2208368951791	13.0577289670163	12.3785524387836	ISL	1980	4.634067461	ISL1980BTSX	NA	NA	9.85442231110605	NA	NA	2.48	NA
472	MLE	2.785437354	3.860893227	2.011286661	Middle East & North Africa	High income	..		OMN1981	6748.752492	14.7922833663829	31.9637110187283	30.9962923584905	20.8417213336634	16.7839665830816	16.7602075033335	17.5120146571627	33.648146374073	33.0031085713389	31.48423260786	29.8256381864112	27.4559164077661	27.1797962778851	29.9537538544442	31.4583716048283	29.5985680611379	NA	NA	NA	NA	OMN	1981	10.71801529	OMN1981MLE	NA	NA	3.08625504823247	NA	NA	8.125	NA
473	FMLE	1.123483094	1.651656871	0.63732631	Middle East & North Africa	High income	..		OMN1981	6748.752492	14.7922833663829	31.9637110187283	30.9962923584905	20.8417213336634	16.7839665830816	16.7602075033335	17.5120146571627	33.648146374073	33.0031085713389	31.48423260786	29.8256381864112	27.4559164077661	27.1797962778851	29.9537538544442	31.4583716048283	29.5985680611379	NA	NA	NA	NA	OMN	1981	10.71801529	OMN1981FMLE	NA	NA	3.08625504823247	NA	NA	8.125	NA
474	BTSX	2.104413607	2.824509971	1.506377571	Middle East & North Africa	High income	..		OMN1981	6748.752492	14.7922833663829	31.9637110187283	30.9962923584905	20.8417213336634	16.7839665830816	16.7602075033335	17.5120146571627	33.648146374073	33.0031085713389	31.48423260786	29.8256381864112	27.4559164077661	27.1797962778851	29.9537538544442	31.4583716048283	29.5985680611379	NA	NA	NA	NA	OMN	1981	10.71801529	OMN1981BTSX	NA	NA	3.08625504823247	NA	NA	8.125	NA
475	MLE	15.24198431	16.19631732	14.38301919	Europe & Central Asia	High income	..	EMU	IRL1981	5986.154109	-6.06178796308451	4.99667626279596	10.8065686762201	14.9624791263559	15.4424169684443	12.3696659216713	13.175879812294	11.9620610583662	12.4601362646494	13.3886432416721	13.5005763514541	13.3496141377518	13.463265240371	12.2503923355119	11.9072859044526	11.4596133171414	11.1354775023601	11.2524987714078	11.0199933748314	10.8571941821977	IRL	1981	2.122298203	IRL1981MLE	NA	NA	10.8647223838281	NA	NA	3.05	NA
476	FMLE	5.934831779	6.300560958	5.592299614	Europe & Central Asia	High income	..	EMU	IRL1981	5986.154109	-6.06178796308451	4.99667626279596	10.8065686762201	14.9624791263559	15.4424169684443	12.3696659216713	13.175879812294	11.9620610583662	12.4601362646494	13.3886432416721	13.5005763514541	13.3496141377518	13.463265240371	12.2503923355119	11.9072859044526	11.4596133171414	11.1354775023601	11.2524987714078	11.0199933748314	10.8571941821977	IRL	1981	2.122298203	IRL1981FMLE	NA	NA	10.8647223838281	NA	NA	3.05	NA
477	BTSX	10.46187129	11.01764473	9.942283931	Europe & Central Asia	High income	..	EMU	IRL1981	5986.154109	-6.06178796308451	4.99667626279596	10.8065686762201	14.9624791263559	15.4424169684443	12.3696659216713	13.175879812294	11.9620610583662	12.4601362646494	13.3886432416721	13.5005763514541	13.3496141377518	13.463265240371	12.2503923355119	11.9072859044526	11.4596133171414	11.1354775023601	11.2524987714078	11.0199933748314	10.8571941821977	IRL	1981	2.122298203	IRL1981BTSX	NA	NA	10.8647223838281	NA	NA	3.05	NA
478	MLE	7.7492764	11.03883288	5.055556291	South Asia	Lower middle income	Blend		PAK1980	293.3918898	15.3506872275564	10.9924508546518	12.0097326505018	11.8442082288696	12.2206639669102	13.877254329285	16.7388510566876	8.69177667223404	5.89601834695315	5.66332824573519	6.25345525063914	6.15404245573141	6.05446249845325	6.38591237604855	6.48176009592301	6.7636480399659	6.93238121844681	6.81878500838771	6.57373877888046	6.60838665161627	PAK	1980	5.818348808	PAK1980MLE	NA	NA	3.43815370144422	NA	NA	6.734	NA
479	FMLE	2.123680705	4.25075541	1.147442432	South Asia	Lower middle income	Blend		PAK1980	293.3918898	15.3506872275564	10.9924508546518	12.0097326505018	11.8442082288696	12.2206639669102	13.877254329285	16.7388510566876	8.69177667223404	5.89601834695315	5.66332824573519	6.25345525063914	6.15404245573141	6.05446249845325	6.38591237604855	6.48176009592301	6.7636480399659	6.93238121844681	6.81878500838771	6.57373877888046	6.60838665161627	PAK	1980	5.818348808	PAK1980FMLE	NA	NA	3.43815370144422	NA	NA	6.734	NA
480	BTSX	5.166701665	7.140664047	3.574690024	South Asia	Lower middle income	Blend		PAK1980	293.3918898	15.3506872275564	10.9924508546518	12.0097326505018	11.8442082288696	12.2206639669102	13.877254329285	16.7388510566876	8.69177667223404	5.89601834695315	5.66332824573519	6.25345525063914	6.15404245573141	6.05446249845325	6.38591237604855	6.48176009592301	6.7636480399659	6.93238121844681	6.81878500838771	6.57373877888046	6.60838665161627	PAK	1980	5.818348808	PAK1980BTSX	NA	NA	3.43815370144422	NA	NA	6.734	NA
481	MLE	10.27441891	13.08044257	8.022229472	East Asia & Pacific	Upper middle income	IBRD		MYS1981	1843.349369	-0.518859665703642	5.77276892486669	12.2283416447663	14.423581884243	14.7176321528766	14.9171950197039	11.9248738273469	13.014523519944	16.4834384321578	16.4434185327756	15.5789383326924	14.4690608087509	13.9096009864806	13.0060449623998	12.0048038377321	11.4529652327425	11.212773646396	10.7667469773208	11.3160473686434	10.8353002065624	MYS	1981	4.191508798	MYS1981MLE	NA	NA	3.31231083334712	NA	NA	4.006	NA
482	FMLE	5.70776982	7.718655389	3.131646526	East Asia & Pacific	Upper middle income	IBRD		MYS1981	1843.349369	-0.518859665703642	5.77276892486669	12.2283416447663	14.423581884243	14.7176321528766	14.9171950197039	11.9248738273469	13.014523519944	16.4834384321578	16.4434185327756	15.5789383326924	14.4690608087509	13.9096009864806	13.0060449623998	12.0048038377321	11.4529652327425	11.212773646396	10.7667469773208	11.3160473686434	10.8353002065624	MYS	1981	4.191508798	MYS1981FMLE	NA	NA	3.31231083334712	NA	NA	4.006	NA
483	BTSX	7.955998286	9.978002776	6.060756451	East Asia & Pacific	Upper middle income	IBRD		MYS1981	1843.349369	-0.518859665703642	5.77276892486669	12.2283416447663	14.423581884243	14.7176321528766	14.9171950197039	11.9248738273469	13.014523519944	16.4834384321578	16.4434185327756	15.5789383326924	14.4690608087509	13.9096009864806	13.0060449623998	12.0048038377321	11.4529652327425	11.212773646396	10.7667469773208	11.3160473686434	10.8353002065624	MYS	1981	4.191508798	MYS1981BTSX	NA	NA	3.31231083334712	NA	NA	4.006	NA
484	MLE	9.137043402	11.98913532	6.987453423	Latin America & Caribbean	Lower middle income	IBRD	HIPC	BOL1982	934.7813827	-5.15487695417587	9.76527403382603	5.15402032766903	8.06728183159377	9.20020827732337	10.2261102115171	10.3483725647983	10.5473270200148	15.3894731824603	13.2947383328317	13.5349688720581	12.8313507048756	12.3735569100437	11.9073783681132	11.8519551206105	11.7698323779045	11.5682509903733	11.4109997732647	11.3539836806793	11.0511532070463	BOL	1982	-5.993135352	BOL1982MLE	NA	NA	3.8088052854914	NA	NA	5.346	NA
485	FMLE	4.788476614	6.557574231	3.15722979	Latin America & Caribbean	Lower middle income	IBRD	HIPC	BOL1982	934.7813827	-5.15487695417587	9.76527403382603	5.15402032766903	8.06728183159377	9.20020827732337	10.2261102115171	10.3483725647983	10.5473270200148	15.3894731824603	13.2947383328317	13.5349688720581	12.8313507048756	12.3735569100437	11.9073783681132	11.8519551206105	11.7698323779045	11.5682509903733	11.4109997732647	11.3539836806793	11.0511532070463	BOL	1982	-5.993135352	BOL1982FMLE	NA	NA	3.8088052854914	NA	NA	5.346	NA
486	BTSX	6.83517532	8.544685213	5.266877808	Latin America & Caribbean	Lower middle income	IBRD	HIPC	BOL1982	934.7813827	-5.15487695417587	9.76527403382603	5.15402032766903	8.06728183159377	9.20020827732337	10.2261102115171	10.3483725647983	10.5473270200148	15.3894731824603	13.2947383328317	13.5349688720581	12.8313507048756	12.3735569100437	11.9073783681132	11.8519551206105	11.7698323779045	11.5682509903733	11.4109997732647	11.3539836806793	11.0511532070463	BOL	1982	-5.993135352	BOL1982BTSX	NA	NA	3.8088052854914	NA	NA	5.346	NA
487	MLE	31.934329	37.00306948	28.89557798	East Asia & Pacific	High income	..		GUM1980	NA	NA	NA	NA	NA	NA	NA	NA	NA	NA	NA	NA	NA	NA	NA	NA	NA	NA	NA	NA	NA	GUM	1980	NA	GUM1980MLE	NA	NA	2.68438423734654	NA	NA	3.248	NA
488	FMLE	7.613358346	9.969436735	6.350110516	East Asia & Pacific	High income	..		GUM1980	NA	NA	NA	NA	NA	NA	NA	NA	NA	NA	NA	NA	NA	NA	NA	NA	NA	NA	NA	NA	NA	GUM	1980	NA	GUM1980FMLE	NA	NA	2.68438423734654	NA	NA	3.248	NA
489	BTSX	20.27437857	23.15637901	18.51257374	East Asia & Pacific	High income	..		GUM1980	NA	NA	NA	NA	NA	NA	NA	NA	NA	NA	NA	NA	NA	NA	NA	NA	NA	NA	NA	NA	NA	GUM	1980	NA	GUM1980BTSX	NA	NA	2.68438423734654	NA	NA	3.248	NA
490	MLE	13.56559522	18.02160588	10.17185349	Sub-Saharan Africa	Low income	IDA	HIPC	TGO1980	565.4597306	23.9806683836756	14.3852421846547	10.6539230644779	13.5291280144423	10.2360390813858	9.78270197865831	13.0178539297178	13.6341264320677	13.6700898383471	13.2300640750725	11.0624517635947	10.665236341127	9.82653328343437	9.33273879298084	9.48186556775599	9.50193425944792	9.73870703843831	9.55450032993819	9.19386297625522	8.85671211567125	TGO	1980	11.47364771	TGO1980MLE	NA	NA	2.91537325896459	NA	NA	6.936	NA
491	FMLE	4.833112318	6.205879371	3.364788763	Sub-Saharan Africa	Low income	IDA	HIPC	TGO1980	565.4597306	23.9806683836756	14.3852421846547	10.6539230644779	13.5291280144423	10.2360390813858	9.78270197865831	13.0178539297178	13.6341264320677	13.6700898383471	13.2300640750725	11.0624517635947	10.665236341127	9.82653328343437	9.33273879298084	9.48186556775599	9.50193425944792	9.73870703843831	9.55450032993819	9.19386297625522	8.85671211567125	TGO	1980	11.47364771	TGO1980FMLE	NA	NA	2.91537325896459	NA	NA	6.936	NA
492	BTSX	8.864313222	11.29916624	6.921657311	Sub-Saharan Africa	Low income	IDA	HIPC	TGO1980	565.4597306	23.9806683836756	14.3852421846547	10.6539230644779	13.5291280144423	10.2360390813858	9.78270197865831	13.0178539297178	13.6341264320677	13.6700898383471	13.2300640750725	11.0624517635947	10.665236341127	9.82653328343437	9.33273879298084	9.48186556775599	9.50193425944792	9.73870703843831	9.55450032993819	9.19386297625522	8.85671211567125	TGO	1980	11.47364771	TGO1980BTSX	NA	NA	2.91537325896459	NA	NA	6.936	NA
493	MLE	30.45568491	39.96912299	17.94178053	East Asia & Pacific	Upper middle income	IDA		MHL1982	1010.095751	8.17011847971105	9.98477329170104	6.90855189630033	7.98049660171445	7.64021946048268	7.64643666451543	7.29270853466024	7.14848912178547	9.27098096260239	9.77173065024433	9.57588330220172	9.21305464050231	NA	NA	NA	NA	NA	NA	NA	NA	MHL	1982	0.737324634	MHL1982MLE	NA	NA	3.05480422928389	NA	NA	7.247	NA
494	FMLE	9.138565665	12.09001581	5.334362752	East Asia & Pacific	Upper middle income	IDA		MHL1982	1010.095751	8.17011847971105	9.98477329170104	6.90855189630033	7.98049660171445	7.64021946048268	7.64643666451543	7.29270853466024	7.14848912178547	9.27098096260239	9.77173065024433	9.57588330220172	9.21305464050231	NA	NA	NA	NA	NA	NA	NA	NA	MHL	1982	0.737324634	MHL1982FMLE	NA	NA	3.05480422928389	NA	NA	7.247	NA
495	BTSX	19.93860863	25.55262687	12.55266971	East Asia & Pacific	Upper middle income	IDA		MHL1982	1010.095751	8.17011847971105	9.98477329170104	6.90855189630033	7.98049660171445	7.64021946048268	7.64643666451543	7.29270853466024	7.14848912178547	9.27098096260239	9.77173065024433	9.57588330220172	9.21305464050231	NA	NA	NA	NA	NA	NA	NA	NA	MHL	1982	0.737324634	MHL1982BTSX	NA	NA	3.05480422928389	NA	NA	7.247	NA
496	MLE	8.963256277	11.29445036	6.52815751	South Asia	Lower middle income	IDA		BGD1982	209.1957418	-10.9950756653134	-1.61267858004411	3.25374487492027	5.95147021556111	11.1135399012554	7.91439716924143	-3.07684721490885	2.51272899764148	7.01285067625892	8.71886646439388	4.56737576270174	3.83718118622698	3.81322921059914	4.24181949289599	3.96206850016561	4.28808450296596	4.37824193377034	4.49120292507881	4.15333738194545	4.02327851391961	BGD	1982	-0.634262574	BGD1982MLE	NA	NA	3.47222837029267	NA	NA	6.116	NA
497	FMLE	3.951361942	6.594205177	2.677938029	South Asia	Lower middle income	IDA		BGD1982	209.1957418	-10.9950756653134	-1.61267858004411	3.25374487492027	5.95147021556111	11.1135399012554	7.91439716924143	-3.07684721490885	2.51272899764148	7.01285067625892	8.71886646439388	4.56737576270174	3.83718118622698	3.81322921059914	4.24181949289599	3.96206850016561	4.28808450296596	4.37824193377034	4.49120292507881	4.15333738194545	4.02327851391961	BGD	1982	-0.634262574	BGD1982FMLE	NA	NA	3.47222837029267	NA	NA	6.116	NA
498	BTSX	6.599675473	8.192327642	4.903509682	South Asia	Lower middle income	IDA		BGD1982	209.1957418	-10.9950756653134	-1.61267858004411	3.25374487492027	5.95147021556111	11.1135399012554	7.91439716924143	-3.07684721490885	2.51272899764148	7.01285067625892	8.71886646439388	4.56737576270174	3.83718118622698	3.81322921059914	4.24181949289599	3.96206850016561	4.28808450296596	4.37824193377034	4.49120292507881	4.15333738194545	4.02327851391961	BGD	1982	-0.634262574	BGD1982BTSX	NA	NA	3.47222837029267	NA	NA	6.116	NA
499	MLE	8.284041479	14.69813334	5.038282386	Sub-Saharan Africa	Lower middle income	IDA	HIPC	MRT1982	693.7085992	-2.63014078600939	-0.129793948260415	2.17094267757956	5.2213305615235	3.70082765410458	3.09692268794388	3.64180548098434	4.57963961777927	6.25357379701907	7.75331073055141	8.2450568289782	7.99240998360489	7.49836600078577	6.30391539072392	6.3441141446503	6.12549881293321	5.83737644193161	6.0893621316642	7.21743788235583	6.81958875716644	MRT	1982	-5.189991717	MRT1982MLE	NA	NA	2.92489203591868	NA	NA	6.529	NA
500	FMLE	3.728885441	5.419150166	2.240222094	Sub-Saharan Africa	Lower middle income	IDA	HIPC	MRT1982	693.7085992	-2.63014078600939	-0.129793948260415	2.17094267757956	5.2213305615235	3.70082765410458	3.09692268794388	3.64180548098434	4.57963961777927	6.25357379701907	7.75331073055141	8.2450568289782	7.99240998360489	7.49836600078577	6.30391539072392	6.3441141446503	6.12549881293321	5.83737644193161	6.0893621316642	7.21743788235583	6.81958875716644	MRT	1982	-5.189991717	MRT1982FMLE	NA	NA	2.92489203591868	NA	NA	6.529	NA
501	BTSX	5.813784094	8.88977517	3.944119148	Sub-Saharan Africa	Lower middle income	IDA	HIPC	MRT1982	693.7085992	-2.63014078600939	-0.129793948260415	2.17094267757956	5.2213305615235	3.70082765410458	3.09692268794388	3.64180548098434	4.57963961777927	6.25357379701907	7.75331073055141	8.2450568289782	7.99240998360489	7.49836600078577	6.30391539072392	6.3441141446503	6.12549881293321	5.83737644193161	6.0893621316642	7.21743788235583	6.81958875716644	MRT	1982	-5.189991717	MRT1982BTSX	NA	NA	2.92489203591868	NA	NA	6.529	NA
502	MLE	6.113104658	7.541268289	5.121537864	Latin America & Caribbean	Upper middle income	IBRD		PRY1981	1778.053821	23.0747257585296	24.9344945009146	26.6447422473385	24.7789471375831	23.8349516243934	21.3517210084029	19.7485295631647	21.0612453134013	21.6390290348757	20.7537045991456	19.6617858681197	18.319007339937	17.2401348083961	16.1324721539408	15.2265076048196	14.3868724874116	13.8742497411776	13.2867147605633	12.7678067970068	12.5911962002938	PRY	1981	6.258129819	PRY1981MLE	NA	NA	4.37388308850981	NA	NA	5.165	NA
503	FMLE	3.107702488	3.865528556	2.442331532	Latin America & Caribbean	Upper middle income	IBRD		PRY1981	1778.053821	23.0747257585296	24.9344945009146	26.6447422473385	24.7789471375831	23.8349516243934	21.3517210084029	19.7485295631647	21.0612453134013	21.6390290348757	20.7537045991456	19.6617858681197	18.319007339937	17.2401348083961	16.1324721539408	15.2265076048196	14.3868724874116	13.8742497411776	13.2867147605633	12.7678067970068	12.5911962002938	PRY	1981	6.258129819	PRY1981FMLE	NA	NA	4.37388308850981	NA	NA	5.165	NA
504	BTSX	4.549427345	5.294631559	3.942411134	Latin America & Caribbean	Upper middle income	IBRD		PRY1981	1778.053821	23.0747257585296	24.9344945009146	26.6447422473385	24.7789471375831	23.8349516243934	21.3517210084029	19.7485295631647	21.0612453134013	21.6390290348757	20.7537045991456	19.6617858681197	18.319007339937	17.2401348083961	16.1324721539408	15.2265076048196	14.3868724874116	13.8742497411776	13.2867147605633	12.7678067970068	12.5911962002938	PRY	1981	6.258129819	PRY1981BTSX	NA	NA	4.37388308850981	NA	NA	5.165	NA
505	MLE	30.66866884	32.84867418	28.52621303	Europe & Central Asia	High income	..		CZE1982	NA	NA	NA	NA	NA	NA	NA	NA	NA	NA	NA	NA	NA	NA	NA	NA	NA	NA	NA	NA	NA	CZE	1982	NA	CZE1982MLE	NA	NA	12.6333067814697	NA	NA	2	NA
506	FMLE	10.26697238	10.83840606	9.684553981	Europe & Central Asia	High income	..		CZE1982	NA	NA	NA	NA	NA	NA	NA	NA	NA	NA	NA	NA	NA	NA	NA	NA	NA	NA	NA	NA	NA	CZE	1982	NA	CZE1982FMLE	NA	NA	12.6333067814697	NA	NA	2	NA
507	BTSX	19.5644197	20.7846374	18.35035997	Europe & Central Asia	High income	..		CZE1982	NA	NA	NA	NA	NA	NA	NA	NA	NA	NA	NA	NA	NA	NA	NA	NA	NA	NA	NA	NA	NA	CZE	1982	NA	CZE1982BTSX	NA	NA	12.6333067814697	NA	NA	2	NA
508	MLE	10.69135909	13.26996992	8.849675049	Europe & Central Asia	Upper middle income	IBRD		MKD1981	NA	NA	NA	NA	NA	NA	NA	NA	NA	NA	NA	NA	NA	NA	NA	NA	NA	NA	NA	NA	NA	MKD	1981	NA	MKD1981MLE	NA	NA	6.58892967421205	NA	NA	2.423	NA
509	FMLE	5.793589217	7.623740932	4.66673493	Europe & Central Asia	Upper middle income	IBRD		MKD1981	NA	NA	NA	NA	NA	NA	NA	NA	NA	NA	NA	NA	NA	NA	NA	NA	NA	NA	NA	NA	NA	MKD	1981	NA	MKD1981FMLE	NA	NA	6.58892967421205	NA	NA	2.423	NA
510	BTSX	8.216358874	9.778095027	7.151133018	Europe & Central Asia	Upper middle income	IBRD		MKD1981	NA	NA	NA	NA	NA	NA	NA	NA	NA	NA	NA	NA	NA	NA	NA	NA	NA	NA	NA	NA	NA	MKD	1981	NA	MKD1981BTSX	NA	NA	6.58892967421205	NA	NA	2.423	NA
511	MLE	41.12015854	43.22855458	39.13477296	Europe & Central Asia	Lower middle income	IBRD		UKR1980	NA	NA	NA	NA	NA	NA	NA	NA	NA	NA	NA	NA	NA	NA	NA	NA	NA	NA	NA	NA	NA	UKR	1980	NA	UKR1980MLE	NA	NA	11.9646178643242	NA	NA	1.95	NA
512	FMLE	7.783689634	8.203907676	7.347709026	Europe & Central Asia	Lower middle income	IBRD		UKR1980	NA	NA	NA	NA	NA	NA	NA	NA	NA	NA	NA	NA	NA	NA	NA	NA	NA	NA	NA	NA	NA	UKR	1980	NA	UKR1980FMLE	NA	NA	11.9646178643242	NA	NA	1.95	NA
513	BTSX	22.42370148	23.57689427	21.39904761	Europe & Central Asia	Lower middle income	IBRD		UKR1980	NA	NA	NA	NA	NA	NA	NA	NA	NA	NA	NA	NA	NA	NA	NA	NA	NA	NA	NA	NA	NA	UKR	1980	NA	UKR1980BTSX	NA	NA	11.9646178643242	NA	NA	1.95	NA
514	MLE	28.12656145	40.14497866	19.64178541	Sub-Saharan Africa	Low income	IDA	HIPC	ERI1980	NA	NA	NA	NA	NA	NA	NA	NA	NA	NA	NA	NA	NA	NA	NA	NA	NA	NA	NA	NA	NA	ERI	1980	NA	ERI1980MLE	NA	NA	2.51984114418647	NA	NA	6.614	NA
515	FMLE	9.527686485	13.04359219	5.939689964	Sub-Saharan Africa	Low income	IDA	HIPC	ERI1980	NA	NA	NA	NA	NA	NA	NA	NA	NA	NA	NA	NA	NA	NA	NA	NA	NA	NA	NA	NA	NA	ERI	1980	NA	ERI1980FMLE	NA	NA	2.51984114418647	NA	NA	6.614	NA
516	BTSX	17.39722506	22.23284274	13.62093334	Sub-Saharan Africa	Low income	IDA	HIPC	ERI1980	NA	NA	NA	NA	NA	NA	NA	NA	NA	NA	NA	NA	NA	NA	NA	NA	NA	NA	NA	NA	NA	ERI	1980	NA	ERI1980BTSX	NA	NA	2.51984114418647	NA	NA	6.614	NA
517	MLE	22.75845898	27.11598041	15.71219735	East Asia & Pacific	Upper middle income	IBRD		CHN1985	294.4588485	17.4481221267731	14.2890416865297	13.1368841225123	10.5605551811693	8.61380437461061	8.15362799098207	9.46035223307906	5.95180182237194	6.61808534365831	5.1423497894914	5.692899555144	5.37555555770748	6.37335924071585	6.70771879622512	6.58304375769578	6.97416372037118	7.11905726461959	6.38838830777999	5.61312037604216	5.62881639946613	CHN	1985	11.89656171	CHN1985MLE	NA	NA	4.81592531043389	NA	NA	2.633	NA
518	FMLE	23.46947941	29.11529323	13.43500108	East Asia & Pacific	Upper middle income	IBRD		CHN1985	294.4588485	17.4481221267731	14.2890416865297	13.1368841225123	10.5605551811693	8.61380437461061	8.15362799098207	9.46035223307906	5.95180182237194	6.61808534365831	5.1423497894914	5.692899555144	5.37555555770748	6.37335924071585	6.70771879622512	6.58304375769578	6.97416372037118	7.11905726461959	6.38838830777999	5.61312037604216	5.62881639946613	CHN	1985	11.89656171	CHN1985FMLE	NA	NA	4.81592531043389	NA	NA	2.633	NA
519	BTSX	22.81890091	26.41641297	15.38198187	East Asia & Pacific	Upper middle income	IBRD		CHN1985	294.4588485	17.4481221267731	14.2890416865297	13.1368841225123	10.5605551811693	8.61380437461061	8.15362799098207	9.46035223307906	5.95180182237194	6.61808534365831	5.1423497894914	5.692899555144	5.37555555770748	6.37335924071585	6.70771879622512	6.58304375769578	6.97416372037118	7.11905726461959	6.38838830777999	5.61312037604216	5.62881639946613	CHN	1985	11.89656171	CHN1985BTSX	NA	NA	4.81592531043389	NA	NA	2.633	NA
520	MLE	10.37010772	13.09496905	7.898843674	Middle East & North Africa	High income	..		QAT1983	19571.8082	-19.461065599702	-18.3694623467961	-11.4816303122275	-2.47399936651923	3.30855997548274	3.49749423248613	3.32552834855271	5.36612396410712	4.30493546769382	14.9744106304295	17.1236288735506	17.2037182045977	16.9464591849057	NA	NA	NA	NA	NA	NA	NA	QAT	1983	-7.127047365	QAT1983MLE	NA	NA	1.12526838036704	NA	NA	5.057	NA
521	FMLE	3.366699361	4.48769066	2.442517675	Middle East & North Africa	High income	..		QAT1983	19571.8082	-19.461065599702	-18.3694623467961	-11.4816303122275	-2.47399936651923	3.30855997548274	3.49749423248613	3.32552834855271	5.36612396410712	4.30493546769382	14.9744106304295	17.1236288735506	17.2037182045977	16.9464591849057	NA	NA	NA	NA	NA	NA	NA	QAT	1983	-7.127047365	QAT1983FMLE	NA	NA	1.12526838036704	NA	NA	5.057	NA
522	BTSX	8.223445829	10.1500326	6.318429739	Middle East & North Africa	High income	..		QAT1983	19571.8082	-19.461065599702	-18.3694623467961	-11.4816303122275	-2.47399936651923	3.30855997548274	3.49749423248613	3.32552834855271	5.36612396410712	4.30493546769382	14.9744106304295	17.1236288735506	17.2037182045977	16.9464591849057	NA	NA	NA	NA	NA	NA	NA	QAT	1983	-7.127047365	QAT1983BTSX	NA	NA	1.12526838036704	NA	NA	5.057	NA
523	MLE	28.9247115	30.09772809	27.75637437	Europe & Central Asia	High income	..	EMU	BEL1983	8846.234298	-5.32570846970318	-8.74437041034187	-11.7338657274863	-6.97033154968741	-2.97792303134988	0.812572306715276	2.89761342619672	3.53192652434984	4.93587888145846	6.08346789178582	7.90313425002684	9.18163361654722	9.35540661947307	9.47735953001387	9.5522920841469	9.3592762247751	9.19441130121168	9.05136519566798	8.98828300025052	9.08149513076475	BEL	1983	0.319812264	BEL1983MLE	NA	NA	13.7761930939868	NA	NA	1.57	NA
524	FMLE	13.76528317	14.30329709	13.19394828	Europe & Central Asia	High income	..	EMU	BEL1983	8846.234298	-5.32570846970318	-8.74437041034187	-11.7338657274863	-6.97033154968741	-2.97792303134988	0.812572306715276	2.89761342619672	3.53192652434984	4.93587888145846	6.08346789178582	7.90313425002684	9.18163361654722	9.35540661947307	9.47735953001387	9.5522920841469	9.3592762247751	9.19441130121168	9.05136519566798	8.98828300025052	9.08149513076475	BEL	1983	0.319812264	BEL1983FMLE	NA	NA	13.7761930939868	NA	NA	1.57	NA
525	BTSX	20.78800931	21.54181417	20.06956195	Europe & Central Asia	High income	..	EMU	BEL1983	8846.234298	-5.32570846970318	-8.74437041034187	-11.7338657274863	-6.97033154968741	-2.97792303134988	0.812572306715276	2.89761342619672	3.53192652434984	4.93587888145846	6.08346789178582	7.90313425002684	9.18163361654722	9.35540661947307	9.47735953001387	9.5522920841469	9.3592762247751	9.19441130121168	9.05136519566798	8.98828300025052	9.08149513076475	BEL	1983	0.319812264	BEL1983BTSX	NA	NA	13.7761930939868	NA	NA	1.57	NA
526	MLE	6.863366784	7.235268718	6.517532339	Latin America & Caribbean	Upper middle income	IBRD		ECU1983	1950.059651	-16.1203017724932	-13.5829475584484	-3.90912714732595	2.17517722731846	4.75568932788391	4.83603199605418	6.62361277740531	7.56557607445094	8.25693307403856	12.909384540484	13.428843803618	13.3462889620886	11.6812403089012	9.91724906854217	10.3808627629059	9.57830137964328	9.1232363305866	8.52467121976139	8.24306692800041	8.77877430759639	ECU	1983	-2.866622061	ECU1983MLE	NA	NA	3.70899511623235	NA	NA	4.395	NA
527	FMLE	3.203958581	3.406943823	2.999537036	Latin America & Caribbean	Upper middle income	IBRD		ECU1983	1950.059651	-16.1203017724932	-13.5829475584484	-3.90912714732595	2.17517722731846	4.75568932788391	4.83603199605418	6.62361277740531	7.56557607445094	8.25693307403856	12.909384540484	13.428843803618	13.3462889620886	11.6812403089012	9.91724906854217	10.3808627629059	9.57830137964328	9.1232363305866	8.52467121976139	8.24306692800041	8.77877430759639	ECU	1983	-2.866622061	ECU1983FMLE	NA	NA	3.70899511623235	NA	NA	4.395	NA
528	BTSX	5.010273419	5.222793436	4.773901195	Latin America & Caribbean	Upper middle income	IBRD		ECU1983	1950.059651	-16.1203017724932	-13.5829475584484	-3.90912714732595	2.17517722731846	4.75568932788391	4.83603199605418	6.62361277740531	7.56557607445094	8.25693307403856	12.909384540484	13.428843803618	13.3462889620886	11.6812403089012	9.91724906854217	10.3808627629059	9.57830137964328	9.1232363305866	8.52467121976139	8.24306692800041	8.77877430759639	ECU	1983	-2.866622061	ECU1983BTSX	NA	NA	3.70899511623235	NA	NA	4.395	NA
529	MLE	22.14663063	28.03278556	16.23471837	Sub-Saharan Africa	Low income	IDA	HIPC	MWI1982	253.1385105	-8.36991578464835	-6.14746994043742	NA	NA	NA	NA	NA	NA	NA	NA	NA	NA	NA	NA	NA	NA	NA	NA	NA	NA	MWI	1982	-1.492163421	MWI1982MLE	NA	NA	3.27837717628703	NA	NA	7.513	NA
530	FMLE	6.802966387	8.637322848	5.060482881	Sub-Saharan Africa	Low income	IDA	HIPC	MWI1982	253.1385105	-8.36991578464835	-6.14746994043742	NA	NA	NA	NA	NA	NA	NA	NA	NA	NA	NA	NA	NA	NA	NA	NA	NA	NA	MWI	1982	-1.492163421	MWI1982FMLE	NA	NA	3.27837717628703	NA	NA	7.513	NA
531	BTSX	14.05261657	16.95469249	11.09336578	Sub-Saharan Africa	Low income	IDA	HIPC	MWI1982	253.1385105	-8.36991578464835	-6.14746994043742	NA	NA	NA	NA	NA	NA	NA	NA	NA	NA	NA	NA	NA	NA	NA	NA	NA	NA	MWI	1982	-1.492163421	MWI1982BTSX	NA	NA	3.27837717628703	NA	NA	7.513	NA
532	MLE	10.28554308	14.58843797	4.628696229	South Asia	Upper middle income	IDA	NA	MDV1981	263.9435643	2.48986642897497	4.80823617597743	19.1119144570246	17.7317901337044	11.6848424922815	7.45416499923435	-0.918430964873496	1.80717613910411	3.5868825060146	4.51443327163574	4.84632990247118	NA	NA	NA	NA	NA	NA	NA	NA	NA	MDV	1981	8.618538274	MDV1981MLE	NA	NA	2.57805178500911	NA	NA	7.159	NA
533	FMLE	2.895757026	4.226847543	0.688357517	South Asia	Upper middle income	IDA	NA	MDV1981	263.9435643	2.48986642897497	4.80823617597743	19.1119144570246	17.7317901337044	11.6848424922815	7.45416499923435	-0.918430964873496	1.80717613910411	3.5868825060146	4.51443327163574	4.84632990247118	NA	NA	NA	NA	NA	NA	NA	NA	NA	MDV	1981	8.618538274	MDV1981FMLE	NA	NA	2.57805178500911	NA	NA	7.159	NA
534	BTSX	7.016022719	9.315525755	2.9930244	South Asia	Upper middle income	IDA	NA	MDV1981	263.9435643	2.48986642897497	4.80823617597743	19.1119144570246	17.7317901337044	11.6848424922815	7.45416499923435	-0.918430964873496	1.80717613910411	3.5868825060146	4.51443327163574	4.84632990247118	NA	NA	NA	NA	NA	NA	NA	NA	NA	MDV	1981	8.618538274	MDV1981BTSX	NA	NA	2.57805178500911	NA	NA	7.159	NA
535	MLE	21.87476772	22.73893192	21.00503367	Latin America & Caribbean	Upper middle income	..		CUB1983	2223.920891	5.16878389457716	4.25713140215573	3.08722244128308	2.64268579060205	3.93083914955272	7.15947557002408	6.44505819146675	6.25020299448071	6.97992209092999	7.54839704010031	8.71284291779286	9.28716521282111	10.0307616760214	NA	NA	NA	NA	NA	NA	NA	CUB	1983	4.612094933	CUB1983MLE	NA	NA	7.79572281907806	NA	NA	1.788	NA
536	FMLE	14.91006801	15.45565638	14.35798667	Latin America & Caribbean	Upper middle income	..		CUB1983	2223.920891	5.16878389457716	4.25713140215573	3.08722244128308	2.64268579060205	3.93083914955272	7.15947557002408	6.44505819146675	6.25020299448071	6.97992209092999	7.54839704010031	8.71284291779286	9.28716521282111	10.0307616760214	NA	NA	NA	NA	NA	NA	NA	CUB	1983	4.612094933	CUB1983FMLE	NA	NA	7.79572281907806	NA	NA	1.788	NA
537	BTSX	18.44786546	18.99741826	17.83301134	Latin America & Caribbean	Upper middle income	..		CUB1983	2223.920891	5.16878389457716	4.25713140215573	3.08722244128308	2.64268579060205	3.93083914955272	7.15947557002408	6.44505819146675	6.25020299448071	6.97992209092999	7.54839704010031	8.71284291779286	9.28716521282111	10.0307616760214	NA	NA	NA	NA	NA	NA	NA	CUB	1983	4.612094933	CUB1983BTSX	NA	NA	7.79572281907806	NA	NA	1.788	NA
538	MLE	5.964350995	6.383989481	5.546985575	Latin America & Caribbean	High income	IBRD		PAN1981	2607.18005	10.5791487523321	15.9953305254932	14.4838363447922	14.7834759990153	12.3763155820934	10.870084165362	10.5213418322288	10.6260360367991	10.7021875772134	10.3081453082218	10.2523561559503	10.0236759701213	9.76008649345854	9.37480402265562	9.29015713595793	9.06458012865627	8.9156575264594	8.64561023279278	8.58568607944343	8.43630870238237	PAN	1981	6.69320551	PAN1981MLE	NA	NA	4.1731722324356	NA	NA	3.741	NA
539	FMLE	0.954113866	1.037025316	0.877701368	Latin America & Caribbean	High income	IBRD		PAN1981	2607.18005	10.5791487523321	15.9953305254932	14.4838363447922	14.7834759990153	12.3763155820934	10.870084165362	10.5213418322288	10.6260360367991	10.7021875772134	10.3081453082218	10.2523561559503	10.0236759701213	9.76008649345854	9.37480402265562	9.29015713595793	9.06458012865627	8.9156575264594	8.64561023279278	8.58568607944343	8.43630870238237	PAN	1981	6.69320551	PAN1981FMLE	NA	NA	4.1731722324356	NA	NA	3.741	NA
540	BTSX	3.479121363	3.699291305	3.268873715	Latin America & Caribbean	High income	IBRD		PAN1981	2607.18005	10.5791487523321	15.9953305254932	14.4838363447922	14.7834759990153	12.3763155820934	10.870084165362	10.5213418322288	10.6260360367991	10.7021875772134	10.3081453082218	10.2523561559503	10.0236759701213	9.76008649345854	9.37480402265562	9.29015713595793	9.06458012865627	8.9156575264594	8.64561023279278	8.58568607944343	8.43630870238237	PAN	1981	6.69320551	PAN1981BTSX	NA	NA	4.1731722324356	NA	NA	3.741	NA
541	MLE	21.43768285	22.39360111	20.61337091	Europe & Central Asia	High income	..		NOR1983	14927.51748	-1.95322497324384	-1.90366019846787	-1.81810831269429	3.42441729387772	5.42434979402946	6.43804048068768	7.62075512265092	7.7686033257214	9.10894153806234	10.1262043129597	11.714312977366	12.2350097496193	12.2944123607884	12.4318879954179	12.1312388372654	11.7305934597307	11.5376293284751	11.2838020185507	11.3052671261477	11.1960298576404	NOR	1983	3.629363189	NOR1983MLE	NA	NA	15.3473422950287	NA	NA	1.66	NA
542	FMLE	7.938325749	8.287043304	7.615144473	Europe & Central Asia	High income	..		NOR1983	14927.51748	-1.95322497324384	-1.90366019846787	-1.81810831269429	3.42441729387772	5.42434979402946	6.43804048068768	7.62075512265092	7.7686033257214	9.10894153806234	10.1262043129597	11.714312977366	12.2350097496193	12.2944123607884	12.4318879954179	12.1312388372654	11.7305934597307	11.5376293284751	11.2838020185507	11.3052671261477	11.1960298576404	NOR	1983	3.629363189	NOR1983FMLE	NA	NA	15.3473422950287	NA	NA	1.66	NA
543	BTSX	14.6454625	15.25526026	14.1205832	Europe & Central Asia	High income	..		NOR1983	14927.51748	-1.95322497324384	-1.90366019846787	-1.81810831269429	3.42441729387772	5.42434979402946	6.43804048068768	7.62075512265092	7.7686033257214	9.10894153806234	10.1262043129597	11.714312977366	12.2350097496193	12.2944123607884	12.4318879954179	12.1312388372654	11.7305934597307	11.5376293284751	11.2838020185507	11.3052671261477	11.1960298576404	NOR	1983	3.629363189	NOR1983BTSX	NA	NA	15.3473422950287	NA	NA	1.66	NA
544	MLE	9.847741406	13.96940372	6.787858044	East Asia & Pacific	Lower middle income	Blend	NA	TLS1982	NA	NA	NA	NA	NA	NA	NA	NA	NA	NA	NA	NA	NA	NA	NA	NA	NA	NA	NA	NA	NA	TLS	1982	NA	TLS1982MLE	NA	NA	2.24579919158861	NA	NA	5.555	NA
545	FMLE	4.358464492	6.231474559	2.164960386	East Asia & Pacific	Lower middle income	Blend	NA	TLS1982	NA	NA	NA	NA	NA	NA	NA	NA	NA	NA	NA	NA	NA	NA	NA	NA	NA	NA	NA	NA	NA	TLS	1982	NA	TLS1982FMLE	NA	NA	2.24579919158861	NA	NA	5.555	NA
546	BTSX	7.133537711	9.75018929	4.929874639	East Asia & Pacific	Lower middle income	Blend	NA	TLS1982	NA	NA	NA	NA	NA	NA	NA	NA	NA	NA	NA	NA	NA	NA	NA	NA	NA	NA	NA	NA	NA	TLS	1982	NA	TLS1982BTSX	NA	NA	2.24579919158861	NA	NA	5.555	NA
547	MLE	14.9879755	19.58158673	11.59525686	Sub-Saharan Africa	Lower middle income	Blend	HIPC	CMR1983	743.4740688	1.73860350152464	-0.354362629879612	-1.72896169627531	0.874317007836112	5.02311148145489	9.32793262178517	10.0038373451094	8.53098652739488	10.6155184592539	10.5913217332624	11.7048932073778	12.2073702392774	11.6043771268461	10.881838675921	10.3048024262643	10.221370350288	10.0482904397462	9.58774499779349	9.19455872414621	9.01277709680912	CMR	1983	4.626884277	CMR1983MLE	NA	NA	3.76478592491898	NA	NA	6.605	NA
548	FMLE	5.879023346	7.527375526	4.179861503	Sub-Saharan Africa	Lower middle income	Blend	HIPC	CMR1983	743.4740688	1.73860350152464	-0.354362629879612	-1.72896169627531	0.874317007836112	5.02311148145489	9.32793262178517	10.0038373451094	8.53098652739488	10.6155184592539	10.5913217332624	11.7048932073778	12.2073702392774	11.6043771268461	10.881838675921	10.3048024262643	10.221370350288	10.0482904397462	9.58774499779349	9.19455872414621	9.01277709680912	CMR	1983	4.626884277	CMR1983FMLE	NA	NA	3.76478592491898	NA	NA	6.605	NA
549	BTSX	10.24842306	12.66670947	8.144192925	Sub-Saharan Africa	Lower middle income	Blend	HIPC	CMR1983	743.4740688	1.73860350152464	-0.354362629879612	-1.72896169627531	0.874317007836112	5.02311148145489	9.32793262178517	10.0038373451094	8.53098652739488	10.6155184592539	10.5913217332624	11.7048932073778	12.2073702392774	11.6043771268461	10.881838675921	10.3048024262643	10.221370350288	10.0482904397462	9.58774499779349	9.19455872414621	9.01277709680912	CMR	1983	4.626884277	CMR1983BTSX	NA	NA	3.76478592491898	NA	NA	6.605	NA
550	MLE	21.35917528	32.13532224	12.40520482	Sub-Saharan Africa	Low income	IDA	HIPC	GNB1980	345.9547864	-7.75854343308534	-7.1678698723378	-4.74849110714641	-4.54812077119614	-4.23394134701035	-2.86088288609666	-1.5219802605737	-1.2493245114599	0.0815384204319036	0.000884089145913869	NA	NA	NA	NA	NA	NA	NA	NA	NA	NA	GNB	1980	-16.94974222	GNB1980MLE	NA	NA	4.76347399912804	NA	NA	6.487	NA
551	FMLE	7.323094434	9.963536601	4.427608289	Sub-Saharan Africa	Low income	IDA	HIPC	GNB1980	345.9547864	-7.75854343308534	-7.1678698723378	-4.74849110714641	-4.54812077119614	-4.23394134701035	-2.86088288609666	-1.5219802605737	-1.2493245114599	0.0815384204319036	0.000884089145913869	NA	NA	NA	NA	NA	NA	NA	NA	NA	NA	GNB	1980	-16.94974222	GNB1980FMLE	NA	NA	4.76347399912804	NA	NA	6.487	NA
552	BTSX	14.19716362	20.0253831	9.017223387	Sub-Saharan Africa	Low income	IDA	HIPC	GNB1980	345.9547864	-7.75854343308534	-7.1678698723378	-4.74849110714641	-4.54812077119614	-4.23394134701035	-2.86088288609666	-1.5219802605737	-1.2493245114599	0.0815384204319036	0.000884089145913869	NA	NA	NA	NA	NA	NA	NA	NA	NA	NA	GNB	1980	-16.94974222	GNB1980BTSX	NA	NA	4.76347399912804	NA	NA	6.487	NA
553	MLE	36.22530666	47.66530998	27.80693766	Sub-Saharan Africa	Low income	IDA	HIPC	CAF1982	303.2508417	6.53921664584984	-4.13896843068499	1.13368138676857	4.11584188485707	6.96135747634692	7.67368662373784	9.008938860226	11.6411100910511	10.4969600495175	10.9849783930882	11.0840168728077	10.5034651230903	9.51644564477745	8.47563383625531	8.86267027123287	8.3854457718902	8.04130274055395	7.80529721263119	7.79577569002918	7.49624702422214	CAF	1982	6.553564446	CAF1982MLE	NA	NA	3.60993347680401	NA	NA	6.141	NA
554	FMLE	8.466564554	11.08371059	5.543197494	Sub-Saharan Africa	Low income	IDA	HIPC	CAF1982	303.2508417	6.53921664584984	-4.13896843068499	1.13368138676857	4.11584188485707	6.96135747634692	7.67368662373784	9.008938860226	11.6411100910511	10.4969600495175	10.9849783930882	11.0840168728077	10.5034651230903	9.51644564477745	8.47563383625531	8.86267027123287	8.3854457718902	8.04130274055395	7.80529721263119	7.79577569002918	7.49624702422214	CAF	1982	6.553564446	CAF1982FMLE	NA	NA	3.60993347680401	NA	NA	6.141	NA
555	BTSX	20.95558213	26.30039045	16.50690573	Sub-Saharan Africa	Low income	IDA	HIPC	CAF1982	303.2508417	6.53921664584984	-4.13896843068499	1.13368138676857	4.11584188485707	6.96135747634692	7.67368662373784	9.008938860226	11.6411100910511	10.4969600495175	10.9849783930882	11.0840168728077	10.5034651230903	9.51644564477745	8.47563383625531	8.86267027123287	8.3854457718902	8.04130274055395	7.80529721263119	7.79577569002918	7.49624702422214	CAF	1982	6.553564446	CAF1982BTSX	NA	NA	3.60993347680401	NA	NA	6.141	NA
556	MLE	33.64396371	36.88211454	30.59796735	Europe & Central Asia	Lower middle income	IDA	NA	KGZ1981	NA	NA	NA	NA	NA	NA	NA	NA	NA	NA	NA	NA	NA	NA	NA	NA	NA	NA	NA	NA	NA	KGZ	1981	NA	KGZ1981MLE	NA	NA	4.7687974705821	NA	NA	4.204	NA
557	FMLE	7.340013323	8.064191328	6.672357901	Europe & Central Asia	Lower middle income	IDA	NA	KGZ1981	NA	NA	NA	NA	NA	NA	NA	NA	NA	NA	NA	NA	NA	NA	NA	NA	NA	NA	NA	NA	NA	KGZ	1981	NA	KGZ1981FMLE	NA	NA	4.7687974705821	NA	NA	4.204	NA
558	BTSX	19.61230575	21.03181457	18.14162164	Europe & Central Asia	Lower middle income	IDA	NA	KGZ1981	NA	NA	NA	NA	NA	NA	NA	NA	NA	NA	NA	NA	NA	NA	NA	NA	NA	NA	NA	NA	NA	KGZ	1981	NA	KGZ1981BTSX	NA	NA	4.7687974705821	NA	NA	4.204	NA
559	MLE	56.93098174	58.9685787	54.90913958	Europe & Central Asia	High income	..		HUN1982	2247.708005	1.8983452209681	2.21894693600413	6.54150314436897	8.65588225072835	10.1866963658626	10.3513756942088	11.0394127817754	11.3255289835117	11.0783193379072	12.2564527009944	12.6743474410158	12.3223457993708	11.828003664131	11.7443093117756	NA	NA	NA	NA	NA	NA	HUN	1982	2.901733414	HUN1982MLE	NA	NA	12.7394222647392	NA	NA	1.8	NA
560	FMLE	19.85573442	20.63822453	19.11782866	Europe & Central Asia	High income	..		HUN1982	2247.708005	1.8983452209681	2.21894693600413	6.54150314436897	8.65588225072835	10.1866963658626	10.3513756942088	11.0394127817754	11.3255289835117	11.0783193379072	12.2564527009944	12.6743474410158	12.3223457993708	11.828003664131	11.7443093117756	NA	NA	NA	NA	NA	NA	HUN	1982	2.901733414	HUN1982FMLE	NA	NA	12.7394222647392	NA	NA	1.8	NA
561	BTSX	37.04846339	38.31723972	35.84995436	Europe & Central Asia	High income	..		HUN1982	2247.708005	1.8983452209681	2.21894693600413	6.54150314436897	8.65588225072835	10.1866963658626	10.3513756942088	11.0394127817754	11.3255289835117	11.0783193379072	12.2564527009944	12.6743474410158	12.3223457993708	11.828003664131	11.7443093117756	NA	NA	NA	NA	NA	NA	HUN	1982	2.901733414	HUN1982BTSX	NA	NA	12.7394222647392	NA	NA	1.8	NA
562	MLE	3.002411375	4.430201357	2.469127656	Latin America & Caribbean	Upper middle income	IBRD		PER1983	750.2317158	-9.32772067692743	NA	NA	NA	NA	NA	NA	NA	NA	NA	NA	NA	NA	NA	NA	NA	NA	NA	NA	NA	PER	1983	-12.56156695	PER1983MLE	NA	NA	3.76452200283259	NA	NA	4.68	NA
563	FMLE	1.378632352	2.187000666	1.087101663	Latin America & Caribbean	Upper middle income	IBRD		PER1983	750.2317158	-9.32772067692743	NA	NA	NA	NA	NA	NA	NA	NA	NA	NA	NA	NA	NA	NA	NA	NA	NA	NA	NA	PER	1983	-12.56156695	PER1983FMLE	NA	NA	3.76452200283259	NA	NA	4.68	NA
564	BTSX	2.178647614	3.099064909	1.806199292	Latin America & Caribbean	Upper middle income	IBRD		PER1983	750.2317158	-9.32772067692743	NA	NA	NA	NA	NA	NA	NA	NA	NA	NA	NA	NA	NA	NA	NA	NA	NA	NA	NA	PER	1983	-12.56156695	PER1983BTSX	NA	NA	3.76452200283259	NA	NA	4.68	NA
565	MLE	8.074477393	8.86897712	7.382575394	Latin America & Caribbean	Upper middle income	IBRD		BLZ1981	1318.127065	-3.35179681583493	10.9726831802486	10.3457502304376	11.1404269357937	12.6237947665298	6.49489812986865	7.35488060534648	9.96527674315477	10.7055241856061	10.6313506847098	10.4621727697817	10.420471157691	9.77961388357904	8.40732380657858	8.07299951299492	8.03797409204867	8.0107980089716	7.79412197519329	7.5404511578947	7.34141968661399	BLZ	1981	-1.334680696	BLZ1981MLE	NA	NA	4.30917426259041	NA	NA	5.684	NA
566	FMLE	2.932814603	3.196214018	2.672171651	Latin America & Caribbean	Upper middle income	IBRD		BLZ1981	1318.127065	-3.35179681583493	10.9726831802486	10.3457502304376	11.1404269357937	12.6237947665298	6.49489812986865	7.35488060534648	9.96527674315477	10.7055241856061	10.6313506847098	10.4621727697817	10.420471157691	9.77961388357904	8.40732380657858	8.07299951299492	8.03797409204867	8.0107980089716	7.79412197519329	7.5404511578947	7.34141968661399	BLZ	1981	-1.334680696	BLZ1981FMLE	NA	NA	4.30917426259041	NA	NA	5.684	NA
567	BTSX	5.494738095	5.890635608	5.11105351	Latin America & Caribbean	Upper middle income	IBRD		BLZ1981	1318.127065	-3.35179681583493	10.9726831802486	10.3457502304376	11.1404269357937	12.6237947665298	6.49489812986865	7.35488060534648	9.96527674315477	10.7055241856061	10.6313506847098	10.4621727697817	10.420471157691	9.77961388357904	8.40732380657858	8.07299951299492	8.03797409204867	8.0107980089716	7.79412197519329	7.5404511578947	7.34141968661399	BLZ	1981	-1.334680696	BLZ1981BTSX	NA	NA	4.30917426259041	NA	NA	5.684	NA
568	MLE	36.62713046	39.73569235	33.53230834	Europe & Central Asia	Lower middle income	IBRD		MDA1983	NA	NA	NA	NA	NA	NA	NA	NA	NA	NA	NA	NA	NA	NA	NA	NA	NA	NA	NA	NA	NA	MDA	1983	NA	MDA1983MLE	NA	NA	8.21454283486641	NA	NA	2.579	NA
569	FMLE	10.4322675	11.06201922	9.668210118	Europe & Central Asia	Lower middle income	IBRD		MDA1983	NA	NA	NA	NA	NA	NA	NA	NA	NA	NA	NA	NA	NA	NA	NA	NA	NA	NA	NA	NA	NA	MDA	1983	NA	MDA1983FMLE	NA	NA	8.21454283486641	NA	NA	2.579	NA
570	BTSX	22.32268165	23.84789947	20.85916748	Europe & Central Asia	Lower middle income	IBRD		MDA1983	NA	NA	NA	NA	NA	NA	NA	NA	NA	NA	NA	NA	NA	NA	NA	NA	NA	NA	NA	NA	NA	MDA	1983	NA	MDA1983BTSX	NA	NA	8.21454283486641	NA	NA	2.579	NA
571	MLE	34.58118114	43.83940137	25.50942233	Sub-Saharan Africa	Lower middle income	Blend	HIPC	COG1982	1130.258493	6.05370720551839	10.0937029469961	19.0209047245423	22.4366703469419	20.3047725213905	16.4578781963005	13.283263850839	14.9636828152845	13.7766465256101	15.1195851345118	15.8670565846982	15.6800173484865	14.4504908004325	13.5454236696416	12.7948425489097	12.2617299924495	12.0146340209214	11.5456593180991	11.1860340129553	10.6362484979577	COG	1982	20.94074581	COG1982MLE	NA	NA	3.28423137372756	NA	NA	5.898	NA
572	FMLE	8.163396194	10.80638036	5.325458498	Sub-Saharan Africa	Lower middle income	Blend	HIPC	COG1982	1130.258493	6.05370720551839	10.0937029469961	19.0209047245423	22.4366703469419	20.3047725213905	16.4578781963005	13.283263850839	14.9636828152845	13.7766465256101	15.1195851345118	15.8670565846982	15.6800173484865	14.4504908004325	13.5454236696416	12.7948425489097	12.2617299924495	12.0146340209214	11.5456593180991	11.1860340129553	10.6362484979577	COG	1982	20.94074581	COG1982FMLE	NA	NA	3.28423137372756	NA	NA	5.898	NA
573	BTSX	19.92514877	25.15533345	15.28503153	Sub-Saharan Africa	Lower middle income	Blend	HIPC	COG1982	1130.258493	6.05370720551839	10.0937029469961	19.0209047245423	22.4366703469419	20.3047725213905	16.4578781963005	13.283263850839	14.9636828152845	13.7766465256101	15.1195851345118	15.8670565846982	15.6800173484865	14.4504908004325	13.5454236696416	12.7948425489097	12.2617299924495	12.0146340209214	11.5456593180991	11.1860340129553	10.6362484979577	COG	1982	20.94074581	COG1982BTSX	NA	NA	3.28423137372756	NA	NA	5.898	NA
574	MLE	2.171935251	2.545817009	1.883773521	Latin America & Caribbean	Upper middle income	IBRD		JAM1980	1254.657765	9.0067980889345	-0.649315503058934	-7.42551045653992	-3.74274354864647	-2.5551997338791	0.707852058238156	3.59638548092442	3.14919182038784	4.89030528968808	5.20190460361207	6.17114026832144	6.36875136032604	5.30005372886579	5.16320376155051	5.56946632801087	5.65298390021141	5.74775685032589	5.70849701477854	5.54975724597055	5.55369475580001	JAM	1980	-6.977266488	JAM1980MLE	NA	NA	7.17170222509841	NA	NA	3.733	NA
575	FMLE	0.514202993	0.558553256	0.469264259	Latin America & Caribbean	Upper middle income	IBRD		JAM1980	1254.657765	9.0067980889345	-0.649315503058934	-7.42551045653992	-3.74274354864647	-2.5551997338791	0.707852058238156	3.59638548092442	3.14919182038784	4.89030528968808	5.20190460361207	6.17114026832144	6.36875136032604	5.30005372886579	5.16320376155051	5.56946632801087	5.65298390021141	5.74775685032589	5.70849701477854	5.54975724597055	5.55369475580001	JAM	1980	-6.977266488	JAM1980FMLE	NA	NA	7.17170222509841	NA	NA	3.733	NA
576	BTSX	1.287849089	1.47640628	1.143649775	Latin America & Caribbean	Upper middle income	IBRD		JAM1980	1254.657765	9.0067980889345	-0.649315503058934	-7.42551045653992	-3.74274354864647	-2.5551997338791	0.707852058238156	3.59638548092442	3.14919182038784	4.89030528968808	5.20190460361207	6.17114026832144	6.36875136032604	5.30005372886579	5.16320376155051	5.56946632801087	5.65298390021141	5.74775685032589	5.70849701477854	5.54975724597055	5.55369475580001	JAM	1980	-6.977266488	JAM1980BTSX	NA	NA	7.17170222509841	NA	NA	3.733	NA
577	MLE	6.090822705	7.742505163	4.866407785	Europe & Central Asia	Upper middle income	IBRD		ALB1983	NA	NA	NA	NA	NA	NA	NA	NA	NA	NA	NA	NA	NA	NA	NA	NA	NA	NA	NA	NA	NA	ALB	1983	-1.016802172	ALB1983MLE	NA	NA	4.99136795069547	NA	NA	3.361	NA
578	FMLE	4.491008008	5.634504314	3.472509161	Europe & Central Asia	Upper middle income	IBRD		ALB1983	NA	NA	NA	NA	NA	NA	NA	NA	NA	NA	NA	NA	NA	NA	NA	NA	NA	NA	NA	NA	NA	ALB	1983	-1.016802172	ALB1983FMLE	NA	NA	4.99136795069547	NA	NA	3.361	NA
579	BTSX	5.21824858	6.206363205	4.439705823	Europe & Central Asia	Upper middle income	IBRD		ALB1983	NA	NA	NA	NA	NA	NA	NA	NA	NA	NA	NA	NA	NA	NA	NA	NA	NA	NA	NA	NA	NA	ALB	1983	-1.016802172	ALB1983BTSX	NA	NA	4.99136795069547	NA	NA	3.361	NA
580	MLE	8.150711917	8.786684935	7.487946052	Middle East & North Africa	High income	..	EMU	MLT1981	3898.243037	-1.27038925356174	10.4489194894841	15.0661467640417	17.6038806066098	17.6894342388234	16.4891604496281	17.7053558409582	16.5664006842487	16.636981151973	16.1267981420429	15.1190087614462	NA	NA	NA	NA	NA	NA	NA	NA	NA	MLT	1981	2.554855453	MLT1981MLE	NA	NA	9.53888246879985	NA	NA	1.87	NA
581	FMLE	2.970054276	3.195728488	2.754197004	Middle East & North Africa	High income	..	EMU	MLT1981	3898.243037	-1.27038925356174	10.4489194894841	15.0661467640417	17.6038806066098	17.6894342388234	16.4891604496281	17.7053558409582	16.5664006842487	16.636981151973	16.1267981420429	15.1190087614462	NA	NA	NA	NA	NA	NA	NA	NA	NA	MLT	1981	2.554855453	MLT1981FMLE	NA	NA	9.53888246879985	NA	NA	1.87	NA
582	BTSX	5.376491542	5.709425939	5.052197357	Middle East & North Africa	High income	..	EMU	MLT1981	3898.243037	-1.27038925356174	10.4489194894841	15.0661467640417	17.6038806066098	17.6894342388234	16.4891604496281	17.7053558409582	16.5664006842487	16.636981151973	16.1267981420429	15.1190087614462	NA	NA	NA	NA	NA	NA	NA	NA	NA	MLT	1981	2.554855453	MLT1981BTSX	NA	NA	9.53888246879985	NA	NA	1.87	NA
583	MLE	15.59506709	20.90984687	11.70566628	Sub-Saharan Africa	Lower middle income	Blend	HIPC	CMR1980	783.4101454	9.10528670858961	16.0309598777195	21.6288853528941	19.7138927777987	15.1942162488131	17.3576262197816	16.3335111159092	17.2032602313776	17.2789305986765	15.9465773019813	14.5937256007724	13.5367975309107	13.1794046151363	12.750143973467	12.0029030926551	11.3740198353451	11.0267766372849	10.4511610023557	10.1173187304665	9.83407712500661	CMR	1980	-5.147018915	CMR1980MLE	NA	NA	3.82156275112189	NA	NA	6.658	NA
584	FMLE	6.072972804	8.002580821	4.054977417	Sub-Saharan Africa	Lower middle income	Blend	HIPC	CMR1980	783.4101454	9.10528670858961	16.0309598777195	21.6288853528941	19.7138927777987	15.1942162488131	17.3576262197816	16.3335111159092	17.2032602313776	17.2789305986765	15.9465773019813	14.5937256007724	13.5367975309107	13.1794046151363	12.750143973467	12.0029030926551	11.3740198353451	11.0267766372849	10.4511610023557	10.1173187304665	9.83407712500661	CMR	1980	-5.147018915	CMR1980FMLE	NA	NA	3.82156275112189	NA	NA	6.658	NA
585	BTSX	10.6157971	13.36389959	8.273156629	Sub-Saharan Africa	Lower middle income	Blend	HIPC	CMR1980	783.4101454	9.10528670858961	16.0309598777195	21.6288853528941	19.7138927777987	15.1942162488131	17.3576262197816	16.3335111159092	17.2032602313776	17.2789305986765	15.9465773019813	14.5937256007724	13.5367975309107	13.1794046151363	12.750143973467	12.0029030926551	11.3740198353451	11.0267766372849	10.4511610023557	10.1173187304665	9.83407712500661	CMR	1980	-5.147018915	CMR1980BTSX	NA	NA	3.82156275112189	NA	NA	6.658	NA
586	MLE	28.43410283	29.88748523	27.06277767	Europe & Central Asia	High income	..	EMU	BEL1981	10622.80248	-17.4222609005589	-5.16180480161972	1.06741747430488	5.96006388720689	7.96016919295393	7.98062545179947	9.20855793570905	10.1525915369058	11.9969375169655	13.1690245571472	13.0128014035339	12.8500499341247	12.6758846519891	12.2234515547012	11.8388031083355	11.5071040602735	11.2891355526141	11.2656833019637	11.0210398175737	10.7926633005419	BEL	1981	-0.276653455	BEL1981MLE	NA	NA	14.3010201103936	NA	NA	1.66	NA
587	FMLE	13.51049044	14.12698105	12.94473291	Europe & Central Asia	High income	..	EMU	BEL1981	10622.80248	-17.4222609005589	-5.16180480161972	1.06741747430488	5.96006388720689	7.96016919295393	7.98062545179947	9.20855793570905	10.1525915369058	11.9969375169655	13.1690245571472	13.0128014035339	12.8500499341247	12.6758846519891	12.2234515547012	11.8388031083355	11.5071040602735	11.2891355526141	11.2656833019637	11.0210398175737	10.7926633005419	BEL	1981	-0.276653455	BEL1981FMLE	NA	NA	14.3010201103936	NA	NA	1.66	NA
588	BTSX	20.42564121	21.29582176	19.60381278	Europe & Central Asia	High income	..	EMU	BEL1981	10622.80248	-17.4222609005589	-5.16180480161972	1.06741747430488	5.96006388720689	7.96016919295393	7.98062545179947	9.20855793570905	10.1525915369058	11.9969375169655	13.1690245571472	13.0128014035339	12.8500499341247	12.6758846519891	12.2234515547012	11.8388031083355	11.5071040602735	11.2891355526141	11.2656833019637	11.0210398175737	10.7926633005419	BEL	1981	-0.276653455	BEL1981BTSX	NA	NA	14.3010201103936	NA	NA	1.66	NA
589	MLE	15.10989398	16.146285	14.22822513	Europe & Central Asia	High income	..	EMU	IRL1980	6372.437775	17.356949713947	20.344740463021	22.968553459128	21.5475448925313	16.4690276288885	16.7452297651386	14.8049685250822	15.0186179445065	15.7844845001364	15.6681113948263	15.3018314603663	15.2629400698671	13.7987593762996	13.3151772350904	12.7377115436022	12.309339128773	12.365086615947	12.0552599640646	11.827657922243	11.6241342928792	IRL	1980	1.899872959	IRL1980MLE	NA	NA	10.8695056034596	NA	NA	3.21	NA
590	FMLE	6.103591236	6.45947935	5.735989697	Europe & Central Asia	High income	..	EMU	IRL1980	6372.437775	17.356949713947	20.344740463021	22.968553459128	21.5475448925313	16.4690276288885	16.7452297651386	14.8049685250822	15.0186179445065	15.7844845001364	15.6681113948263	15.3018314603663	15.2629400698671	13.7987593762996	13.3151772350904	12.7377115436022	12.309339128773	12.365086615947	12.0552599640646	11.827657922243	11.6241342928792	IRL	1980	1.899872959	IRL1980FMLE	NA	NA	10.8695056034596	NA	NA	3.21	NA
591	BTSX	10.49075066	11.08418558	9.941865741	Europe & Central Asia	High income	..	EMU	IRL1980	6372.437775	17.356949713947	20.344740463021	22.968553459128	21.5475448925313	16.4690276288885	16.7452297651386	14.8049685250822	15.0186179445065	15.7844845001364	15.6681113948263	15.3018314603663	15.2629400698671	13.7987593762996	13.3151772350904	12.7377115436022	12.309339128773	12.365086615947	12.0552599640646	11.827657922243	11.6241342928792	IRL	1980	1.899872959	IRL1980BTSX	NA	NA	10.8695056034596	NA	NA	3.21	NA
592	MLE	6.99436215	8.212193439	5.635134851	East Asia & Pacific	Upper middle income	IDA		TON1983	627.5864753	-1.99067671967628	-1.18205554980384	4.45070959125773	7.90964697079193	7.75647661382011	9.90043083520924	10.2767517203304	7.6590672117328	NA	NA	NA	NA	NA	NA	NA	NA	NA	NA	NA	NA	TON	1983	1.929824166	TON1983MLE	NA	NA	3.79507326177293	NA	NA	5.385	NA
593	FMLE	4.83718901	6.446272686	3.605848312	East Asia & Pacific	Upper middle income	IDA		TON1983	627.5864753	-1.99067671967628	-1.18205554980384	4.45070959125773	7.90964697079193	7.75647661382011	9.90043083520924	10.2767517203304	7.6590672117328	NA	NA	NA	NA	NA	NA	NA	NA	NA	NA	NA	NA	TON	1983	1.929824166	TON1983FMLE	NA	NA	3.79507326177293	NA	NA	5.385	NA
594	BTSX	5.870731373	6.910589892	4.871319189	East Asia & Pacific	Upper middle income	IDA		TON1983	627.5864753	-1.99067671967628	-1.18205554980384	4.45070959125773	7.90964697079193	7.75647661382011	9.90043083520924	10.2767517203304	7.6590672117328	NA	NA	NA	NA	NA	NA	NA	NA	NA	NA	NA	NA	TON	1983	1.929824166	TON1983BTSX	NA	NA	3.79507326177293	NA	NA	5.385	NA
595	MLE	5.343160561	7.836725846	4.144002384	Middle East & North Africa	Lower middle income	IBRD		TUN1981	1249.760203	-5.98134424654312	5.61408877965757	9.41101172897585	10.4891136869518	10.4525553616195	8.87415011595283	10.2375937118366	12.1378415219082	12.8633509097086	14.4112083578936	14.3778714752152	13.8895578192144	13.0446823478935	12.7496992901816	11.9834748285049	11.3942163243839	10.3651391852293	9.67795921463006	9.96654505257659	9.47408378762387	TUN	1981	2.918577304	TUN1981MLE	NA	NA	3.83442441856155	NA	NA	5.05	NA
596	FMLE	4.036448297	5.232262686	1.954408684	Middle East & North Africa	Lower middle income	IBRD		TUN1981	1249.760203	-5.98134424654312	5.61408877965757	9.41101172897585	10.4891136869518	10.4525553616195	8.87415011595283	10.2375937118366	12.1378415219082	12.8633509097086	14.4112083578936	14.3778714752152	13.8895578192144	13.0446823478935	12.7496992901816	11.9834748285049	11.3942163243839	10.3651391852293	9.67795921463006	9.96654505257659	9.47408378762387	TUN	1981	2.918577304	TUN1981FMLE	NA	NA	3.83442441856155	NA	NA	5.05	NA
597	BTSX	4.640700295	6.013712008	3.197588077	Middle East & North Africa	Lower middle income	IBRD		TUN1981	1249.760203	-5.98134424654312	5.61408877965757	9.41101172897585	10.4891136869518	10.4525553616195	8.87415011595283	10.2375937118366	12.1378415219082	12.8633509097086	14.4112083578936	14.3778714752152	13.8895578192144	13.0446823478935	12.7496992901816	11.9834748285049	11.3942163243839	10.3651391852293	9.67795921463006	9.96654505257659	9.47408378762387	TUN	1981	2.918577304	TUN1981BTSX	NA	NA	3.83442441856155	NA	NA	5.05	NA
598	MLE	22.19835825	23.20740574	21.30432472	Latin America & Caribbean	Upper middle income	..		CUB1981	2046.010188	0.786641186781245	1.05324023993254	3.71387850798657	8.64080717688818	7.33303174919486	6.92299146633075	7.77084275223605	8.38732160820772	9.72858025842243	10.3219269617476	11.1143583263561	NA	NA	NA	NA	NA	NA	NA	NA	NA	CUB	1981	19.20886689	CUB1981MLE	NA	NA	7.54865647624341	NA	NA	1.564	NA
599	FMLE	15.14524882	15.72505112	14.52482673	Latin America & Caribbean	Upper middle income	..		CUB1981	2046.010188	0.786641186781245	1.05324023993254	3.71387850798657	8.64080717688818	7.33303174919486	6.92299146633075	7.77084275223605	8.38732160820772	9.72858025842243	10.3219269617476	11.1143583263561	NA	NA	NA	NA	NA	NA	NA	NA	NA	CUB	1981	19.20886689	CUB1981FMLE	NA	NA	7.54865647624341	NA	NA	1.564	NA
600	BTSX	18.74317612	19.39225943	18.13164091	Latin America & Caribbean	Upper middle income	..		CUB1981	2046.010188	0.786641186781245	1.05324023993254	3.71387850798657	8.64080717688818	7.33303174919486	6.92299146633075	7.77084275223605	8.38732160820772	9.72858025842243	10.3219269617476	11.1143583263561	NA	NA	NA	NA	NA	NA	NA	NA	NA	CUB	1981	19.20886689	CUB1981BTSX	NA	NA	7.54865647624341	NA	NA	1.564	NA
601	MLE	39.29106303	52.56611216	21.011337	East Asia & Pacific	High income	IBRD	NA	NRU1980	6148.935723	4.98408810875941	5.38156398100318	4.1973180117167	2.76081101653014	1.99311966049913	3.2593879559851	7.135819894363	8.68737171943845	9.11422487376066	8.83507877213412	NA	NA	NA	NA	NA	NA	NA	NA	NA	NA	NRU	1980	-3.440451023	NRU1980MLE	NA	NA	2.30532451372061	NA	NA	4.015	NA
602	FMLE	14.7221689	21.33509097	7.192005659	East Asia & Pacific	High income	IBRD	NA	NRU1980	6148.935723	4.98408810875941	5.38156398100318	4.1973180117167	2.76081101653014	1.99311966049913	3.2593879559851	7.135819894363	8.68737171943845	9.11422487376066	8.83507877213412	NA	NA	NA	NA	NA	NA	NA	NA	NA	NA	NRU	1980	-3.440451023	NRU1980FMLE	NA	NA	2.30532451372061	NA	NA	4.015	NA
603	BTSX	28.6798331	38.39756181	15.71989612	East Asia & Pacific	High income	IBRD	NA	NRU1980	6148.935723	4.98408810875941	5.38156398100318	4.1973180117167	2.76081101653014	1.99311966049913	3.2593879559851	7.135819894363	8.68737171943845	9.11422487376066	8.83507877213412	NA	NA	NA	NA	NA	NA	NA	NA	NA	NA	NRU	1980	-3.440451023	NRU1980BTSX	NA	NA	2.30532451372061	NA	NA	4.015	NA
604	MLE	10.92191561	12.77766445	9.236645295	Middle East & North Africa	High income	..	NA	BHR1981	10447.2605	8.42312241103926	15.6055618929329	15.0180852438705	13.444214523706	14.6600504183128	18.0766347614949	15.3237811028081	17.0460110797678	18.9188685827512	19.0446849608486	17.5788724040875	NA	NA	NA	NA	NA	NA	NA	NA	NA	BHR	1981	-9.038253124	BHR1981MLE	NA	NA	2.10078968390123	NA	NA	4.643	NA
605	FMLE	3.096004896	3.966595702	2.524071804	Middle East & North Africa	High income	..	NA	BHR1981	10447.2605	8.42312241103926	15.6055618929329	15.0180852438705	13.444214523706	14.6600504183128	18.0766347614949	15.3237811028081	17.0460110797678	18.9188685827512	19.0446849608486	17.5788724040875	NA	NA	NA	NA	NA	NA	NA	NA	NA	BHR	1981	-9.038253124	BHR1981FMLE	NA	NA	2.10078968390123	NA	NA	4.643	NA
606	BTSX	7.682030833	8.906829215	6.644201212	Middle East & North Africa	High income	..	NA	BHR1981	10447.2605	8.42312241103926	15.6055618929329	15.0180852438705	13.444214523706	14.6600504183128	18.0766347614949	15.3237811028081	17.0460110797678	18.9188685827512	19.0446849608486	17.5788724040875	NA	NA	NA	NA	NA	NA	NA	NA	NA	BHR	1981	-9.038253124	BHR1981BTSX	NA	NA	2.10078968390123	NA	NA	4.643	NA
607	MLE	31.83316995	43.01453311	16.74441527	East Asia & Pacific	Lower middle income	IDA		VUT1980	1025.639812	-0.802822584030294	NA	NA	NA	NA	NA	NA	NA	NA	NA	NA	NA	NA	NA	NA	NA	NA	NA	NA	NA	VUT	1980	-13.50840672	VUT1980MLE	NA	NA	3.37983945022068	NA	NA	5.737	NA
608	FMLE	9.773872776	14.66151188	4.345102605	East Asia & Pacific	Lower middle income	IDA		VUT1980	1025.639812	-0.802822584030294	NA	NA	NA	NA	NA	NA	NA	NA	NA	NA	NA	NA	NA	NA	NA	NA	NA	NA	NA	VUT	1980	-13.50840672	VUT1980FMLE	NA	NA	3.37983945022068	NA	NA	5.737	NA
609	BTSX	21.52520732	29.39922097	11.09815928	East Asia & Pacific	Lower middle income	IDA		VUT1980	1025.639812	-0.802822584030294	NA	NA	NA	NA	NA	NA	NA	NA	NA	NA	NA	NA	NA	NA	NA	NA	NA	NA	NA	VUT	1980	-13.50840672	VUT1980BTSX	NA	NA	3.37983945022068	NA	NA	5.737	NA
610	MLE	57.60581608	59.54450508	56.01538754	Europe & Central Asia	Upper middle income	IBRD		RUS1983	NA	NA	NA	NA	NA	NA	NA	NA	NA	NA	NA	NA	NA	NA	NA	NA	NA	NA	NA	NA	NA	RUS	1983	NA	RUS1983MLE	NA	NA	9.86943456387145	NA	NA	2.11	NA
611	FMLE	11.17837822	11.44732916	10.931034	Europe & Central Asia	Upper middle income	IBRD		RUS1983	NA	NA	NA	NA	NA	NA	NA	NA	NA	NA	NA	NA	NA	NA	NA	NA	NA	NA	NA	NA	NA	RUS	1983	NA	RUS1983FMLE	NA	NA	9.86943456387145	NA	NA	2.11	NA
612	BTSX	31.91786129	32.8511783	31.07362922	Europe & Central Asia	Upper middle income	IBRD		RUS1983	NA	NA	NA	NA	NA	NA	NA	NA	NA	NA	NA	NA	NA	NA	NA	NA	NA	NA	NA	NA	NA	RUS	1983	NA	RUS1983BTSX	NA	NA	9.86943456387145	NA	NA	2.11	NA
613	MLE	14.14519194	15.34228605	13.16945338	Latin America & Caribbean	Upper middle income	Blend		LCA1980	1400.692003	NA	NA	NA	NA	NA	NA	NA	NA	NA	NA	NA	NA	NA	NA	NA	NA	NA	NA	NA	NA	LCA	1980	-3.964967956	LCA1980MLE	NA	NA	4.82106007415751	NA	NA	4.703	NA
614	FMLE	3.432065807	3.794209241	3.12861758	Latin America & Caribbean	Upper middle income	Blend		LCA1980	1400.692003	NA	NA	NA	NA	NA	NA	NA	NA	NA	NA	NA	NA	NA	NA	NA	NA	NA	NA	NA	NA	LCA	1980	-3.964967956	LCA1980FMLE	NA	NA	4.82106007415751	NA	NA	4.703	NA
615	BTSX	8.186453172	8.706812588	7.651733099	Latin America & Caribbean	Upper middle income	Blend		LCA1980	1400.692003	NA	NA	NA	NA	NA	NA	NA	NA	NA	NA	NA	NA	NA	NA	NA	NA	NA	NA	NA	NA	LCA	1980	-3.964967956	LCA1980BTSX	NA	NA	4.82106007415751	NA	NA	4.703	NA
616	MLE	33.15749919	37.9890392	28.68878503	Europe & Central Asia	Upper middle income	IBRD		SRB1981	NA	NA	NA	NA	NA	NA	NA	NA	NA	NA	NA	NA	NA	NA	NA	NA	NA	NA	NA	NA	NA	SRB	1981	NA	SRB1981MLE	NA	NA	9.76589468479238	NA	NA	1.756	NA
617	FMLE	11.82872549	14.57486964	9.690046137	Europe & Central Asia	Upper middle income	IBRD		SRB1981	NA	NA	NA	NA	NA	NA	NA	NA	NA	NA	NA	NA	NA	NA	NA	NA	NA	NA	NA	NA	NA	SRB	1981	NA	SRB1981FMLE	NA	NA	9.76589468479238	NA	NA	1.756	NA
618	BTSX	21.96176574	24.74081419	19.47415187	Europe & Central Asia	Upper middle income	IBRD		SRB1981	NA	NA	NA	NA	NA	NA	NA	NA	NA	NA	NA	NA	NA	NA	NA	NA	NA	NA	NA	NA	NA	SRB	1981	NA	SRB1981BTSX	NA	NA	9.76589468479238	NA	NA	1.756	NA
619	MLE	7.284813647	8.934981169	5.449180783	East Asia & Pacific	High income	..		BRN1985	15863.26468	-9.96670300380098	-7.4658571891967	-9.29103595944226	-8.3616406311895	-9.56735724435983	0.484509250809406	5.34107318550323	5.7286373072299	7.01025778908995	8.04417749355128	7.78087566867027	15.19458019911	17.8174681716165	18.7864920515169	17.892964066926	17.1563047101211	15.8012986643634	15.519511785997	14.6604644062858	14.4919165777535	BRN	1985	-4.789040983	BRN1985MLE	NA	NA	2.68706709676548	NA	NA	3.608	NA
620	FMLE	3.053419239	3.946022296	2.030355584	East Asia & Pacific	High income	..		BRN1985	15863.26468	-9.96670300380098	-7.4658571891967	-9.29103595944226	-8.3616406311895	-9.56735724435983	0.484509250809406	5.34107318550323	5.7286373072299	7.01025778908995	8.04417749355128	7.78087566867027	15.19458019911	17.8174681716165	18.7864920515169	17.892964066926	17.1563047101211	15.8012986643634	15.519511785997	14.6604644062858	14.4919165777535	BRN	1985	-4.789040983	BRN1985FMLE	NA	NA	2.68706709676548	NA	NA	3.608	NA
621	BTSX	5.348790443	6.435108908	4.035273643	East Asia & Pacific	High income	..		BRN1985	15863.26468	-9.96670300380098	-7.4658571891967	-9.29103595944226	-8.3616406311895	-9.56735724435983	0.484509250809406	5.34107318550323	5.7286373072299	7.01025778908995	8.04417749355128	7.78087566867027	15.19458019911	17.8174681716165	18.7864920515169	17.892964066926	17.1563047101211	15.8012986643634	15.519511785997	14.6604644062858	14.4919165777535	BRN	1985	-4.789040983	BRN1985BTSX	NA	NA	2.68706709676548	NA	NA	3.608	NA
622	MLE	26.01947509	31.38275364	21.64794324	Europe & Central Asia	Upper middle income	IBRD		MNE1980	NA	NA	NA	NA	NA	NA	NA	NA	NA	NA	NA	NA	NA	NA	NA	NA	NA	NA	NA	NA	NA	MNE	1980	NA	MNE1980MLE	NA	NA	8.47402407332463	NA	NA	2.216	NA
623	FMLE	9.294861917	12.10585651	7.318651425	Europe & Central Asia	Upper middle income	IBRD		MNE1980	NA	NA	NA	NA	NA	NA	NA	NA	NA	NA	NA	NA	NA	NA	NA	NA	NA	NA	NA	NA	NA	MNE	1980	NA	MNE1980FMLE	NA	NA	8.47402407332463	NA	NA	2.216	NA
624	BTSX	17.2570679	20.1880294	14.8849086	Europe & Central Asia	Upper middle income	IBRD		MNE1980	NA	NA	NA	NA	NA	NA	NA	NA	NA	NA	NA	NA	NA	NA	NA	NA	NA	NA	NA	NA	NA	MNE	1980	NA	MNE1980BTSX	NA	NA	8.47402407332463	NA	NA	2.216	NA
625	MLE	5.786210574	7.074535153	4.751930667	Latin America & Caribbean	Upper middle income	IBRD		PRY1982	1666.650808	-6.26544661833383	7.40742270228263	13.5241208769923	17.4668443474892	17.8400712263769	18.2186470485506	16.9566850812941	16.1378762071722	17.6684655449929	18.510170177821	18.0049962037343	17.2512549286854	16.2179950066758	15.3812192247472	14.4853916042827	13.7493978374174	13.0548855351989	12.649598994993	12.1627102692041	11.7302737971653	PRY	1982	-4.077581707	PRY1982MLE	NA	NA	4.30348510776819	NA	NA	5.126	NA
626	FMLE	3.041800823	3.927027652	2.385016204	Latin America & Caribbean	Upper middle income	IBRD		PRY1982	1666.650808	-6.26544661833383	7.40742270228263	13.5241208769923	17.4668443474892	17.8400712263769	18.2186470485506	16.9566850812941	16.1378762071722	17.6684655449929	18.510170177821	18.0049962037343	17.2512549286854	16.2179950066758	15.3812192247472	14.4853916042827	13.7493978374174	13.0548855351989	12.649598994993	12.1627102692041	11.7302737971653	PRY	1982	-4.077581707	PRY1982FMLE	NA	NA	4.30348510776819	NA	NA	5.126	NA
627	BTSX	4.360927891	5.177759827	3.786598789	Latin America & Caribbean	Upper middle income	IBRD		PRY1982	1666.650808	-6.26544661833383	7.40742270228263	13.5241208769923	17.4668443474892	17.8400712263769	18.2186470485506	16.9566850812941	16.1378762071722	17.6684655449929	18.510170177821	18.0049962037343	17.2512549286854	16.2179950066758	15.3812192247472	14.4853916042827	13.7493978374174	13.0548855351989	12.649598994993	12.1627102692041	11.7302737971653	PRY	1982	-4.077581707	PRY1982BTSX	NA	NA	4.30348510776819	NA	NA	5.126	NA
628	MLE	6.264620933	8.434490407	4.733861246	Europe & Central Asia	Upper middle income	IBRD		ALB1981	NA	NA	NA	NA	NA	NA	NA	NA	NA	NA	NA	NA	NA	NA	NA	NA	NA	NA	NA	NA	NA	ALB	1981	3.648648547	ALB1981MLE	NA	NA	4.88830243800228	NA	NA	3.509	NA
629	FMLE	4.623654429	6.203241387	3.36317201	Europe & Central Asia	Upper middle income	IBRD		ALB1981	NA	NA	NA	NA	NA	NA	NA	NA	NA	NA	NA	NA	NA	NA	NA	NA	NA	NA	NA	NA	NA	ALB	1981	3.648648547	ALB1981FMLE	NA	NA	4.88830243800228	NA	NA	3.509	NA
630	BTSX	5.375202661	6.724058401	4.314094759	Europe & Central Asia	Upper middle income	IBRD		ALB1981	NA	NA	NA	NA	NA	NA	NA	NA	NA	NA	NA	NA	NA	NA	NA	NA	NA	NA	NA	NA	NA	ALB	1981	3.648648547	ALB1981BTSX	NA	NA	4.88830243800228	NA	NA	3.509	NA
631	MLE	7.115231782	8.453029225	5.708066653	East Asia & Pacific	Upper middle income	IDA		TON1982	640.3334441	-0.366762890174288	7.82845854256566	11.4272037580847	10.3411181298632	12.446462113526	12.4656922944858	9.11307301415571	NA	NA	NA	NA	NA	NA	NA	NA	NA	NA	NA	NA	NA	TON	1982	4.649416491	TON1982MLE	NA	NA	3.68973806109501	NA	NA	5.475	NA
632	FMLE	4.999812945	6.627991152	3.695277029	East Asia & Pacific	Upper middle income	IDA		TON1982	640.3334441	-0.366762890174288	7.82845854256566	11.4272037580847	10.3411181298632	12.446462113526	12.4656922944858	9.11307301415571	NA	NA	NA	NA	NA	NA	NA	NA	NA	NA	NA	NA	NA	TON	1982	4.649416491	TON1982FMLE	NA	NA	3.68973806109501	NA	NA	5.475	NA
633	BTSX	6.01687196	7.099172463	4.966916723	East Asia & Pacific	Upper middle income	IDA		TON1982	640.3334441	-0.366762890174288	7.82845854256566	11.4272037580847	10.3411181298632	12.446462113526	12.4656922944858	9.11307301415571	NA	NA	NA	NA	NA	NA	NA	NA	NA	NA	NA	NA	NA	TON	1982	4.649416491	TON1982BTSX	NA	NA	3.68973806109501	NA	NA	5.475	NA
634	MLE	21.12168139	22.50789302	19.74144379	Latin America & Caribbean	High income	IBRD		TTO1980	5528.946469	33.6233320021213	30.4583525049035	23.9748913674857	23.9566035923279	18.9940172824213	18.8381230845402	23.3167659214219	22.7963579157672	22.3997683792363	20.8647842323553	19.2643547477865	17.6747215801634	16.062827895502	15.1442088717264	13.8185051814898	13.0265569352827	12.4204869279199	12.1438673431779	11.693708204991	11.4507597705712	TTO	1980	8.869605253	TTO1980MLE	NA	NA	4.67024928802715	NA	NA	3.238	NA
635	FMLE	7.180311179	7.698541116	6.713215203	Latin America & Caribbean	High income	IBRD		TTO1980	5528.946469	33.6233320021213	30.4583525049035	23.9748913674857	23.9566035923279	18.9940172824213	18.8381230845402	23.3167659214219	22.7963579157672	22.3997683792363	20.8647842323553	19.2643547477865	17.6747215801634	16.062827895502	15.1442088717264	13.8185051814898	13.0265569352827	12.4204869279199	12.1438673431779	11.693708204991	11.4507597705712	TTO	1980	8.869605253	TTO1980FMLE	NA	NA	4.67024928802715	NA	NA	3.238	NA
636	BTSX	13.83017905	14.68945013	13.00458192	Latin America & Caribbean	High income	IBRD		TTO1980	5528.946469	33.6233320021213	30.4583525049035	23.9748913674857	23.9566035923279	18.9940172824213	18.8381230845402	23.3167659214219	22.7963579157672	22.3997683792363	20.8647842323553	19.2643547477865	17.6747215801634	16.062827895502	15.1442088717264	13.8185051814898	13.0265569352827	12.4204869279199	12.1438673431779	11.693708204991	11.4507597705712	TTO	1980	8.869605253	TTO1980BTSX	NA	NA	4.67024928802715	NA	NA	3.238	NA
637	MLE	17.79850221	33.37096652	9.066437688	Sub-Saharan Africa	Low income	IDA	HIPC	SOM1982	130.1418531	10.4506074666358	12.8142571901521	6.08694575541178	2.44227957969216	3.03952944942172	-6.99299418266062	-4.45434291226715	-0.798411087495088	0.881908174621104	1.30573486422121	3.31761976648099	2.79202293159482	3.37734037118085	3.42966252507821	3.38688856613578	3.35596577943853	3.32851597477419	3.33553983303432	3.34294082839091	3.3498585758672	SOM	1982	2.475775224	SOM1982MLE	NA	NA	3.29709222664385	NA	NA	7.252	NA
638	FMLE	9.55257905	13.36756531	6.26316777	Sub-Saharan Africa	Low income	IDA	HIPC	SOM1982	130.1418531	10.4506074666358	12.8142571901521	6.08694575541178	2.44227957969216	3.03952944942172	-6.99299418266062	-4.45434291226715	-0.798411087495088	0.881908174621104	1.30573486422121	3.31761976648099	2.79202293159482	3.37734037118085	3.42966252507821	3.38688856613578	3.35596577943853	3.32851597477419	3.33553983303432	3.34294082839091	3.3498585758672	SOM	1982	2.475775224	SOM1982FMLE	NA	NA	3.29709222664385	NA	NA	7.252	NA
639	BTSX	13.61926422	21.90072553	8.489684449	Sub-Saharan Africa	Low income	IDA	HIPC	SOM1982	130.1418531	10.4506074666358	12.8142571901521	6.08694575541178	2.44227957969216	3.03952944942172	-6.99299418266062	-4.45434291226715	-0.798411087495088	0.881908174621104	1.30573486422121	3.31761976648099	2.79202293159482	3.37734037118085	3.42966252507821	3.38688856613578	3.35596577943853	3.32851597477419	3.33553983303432	3.34294082839091	3.3498585758672	SOM	1982	2.475775224	SOM1982BTSX	NA	NA	3.29709222664385	NA	NA	7.252	NA
640	MLE	15.05466198	20.84394959	10.61039589	East Asia & Pacific	Low income	..		PRK1983	NA	NA	NA	NA	NA	NA	NA	NA	NA	NA	NA	NA	NA	NA	NA	NA	NA	NA	NA	NA	NA	PRK	1983	NA	PRK1983MLE	NA	NA	3.60715948010808	NA	NA	2.687	NA
641	FMLE	11.15878825	17.05928563	7.489683517	East Asia & Pacific	Low income	..		PRK1983	NA	NA	NA	NA	NA	NA	NA	NA	NA	NA	NA	NA	NA	NA	NA	NA	NA	NA	NA	NA	NA	PRK	1983	NA	PRK1983FMLE	NA	NA	3.60715948010808	NA	NA	2.687	NA
642	BTSX	12.6488797	17.60229988	9.014117006	East Asia & Pacific	Low income	..		PRK1983	NA	NA	NA	NA	NA	NA	NA	NA	NA	NA	NA	NA	NA	NA	NA	NA	NA	NA	NA	NA	NA	PRK	1983	NA	PRK1983BTSX	NA	NA	3.60715948010808	NA	NA	2.687	NA
643	MLE	7.018029642	9.701969296	4.732170299	Europe & Central Asia	Upper middle income	IBRD		TUR1983	1314.230362	-6.18377127114182	-8.86714134761166	-5.57474439586435	-10.7905658307984	-3.35201360362378	-1.25818764766711	0.486427049749727	1.56669986729376	4.15267947913913	6.75308464355624	8.14689651372409	9.45178897464663	7.67381188487577	6.27410718196646	6.42457849710936	6.58555738951954	6.67320785839285	7.11459380651809	6.97313018326904	6.88235685774039	TUR	1983	2.568294676	TUR1983MLE	NA	NA	4.62100399274446	NA	NA	4.024	NA
644	FMLE	1.900657244	3.475434501	1.168291489	Europe & Central Asia	Upper middle income	IBRD		TUR1983	1314.230362	-6.18377127114182	-8.86714134761166	-5.57474439586435	-10.7905658307984	-3.35201360362378	-1.25818764766711	0.486427049749727	1.56669986729376	4.15267947913913	6.75308464355624	8.14689651372409	9.45178897464663	7.67381188487577	6.27410718196646	6.42457849710936	6.58555738951954	6.67320785839285	7.11459380651809	6.97313018326904	6.88235685774039	TUR	1983	2.568294676	TUR1983FMLE	NA	NA	4.62100399274446	NA	NA	4.024	NA
645	BTSX	4.43123312	6.333043855	2.986706125	Europe & Central Asia	Upper middle income	IBRD		TUR1983	1314.230362	-6.18377127114182	-8.86714134761166	-5.57474439586435	-10.7905658307984	-3.35201360362378	-1.25818764766711	0.486427049749727	1.56669986729376	4.15267947913913	6.75308464355624	8.14689651372409	9.45178897464663	7.67381188487577	6.27410718196646	6.42457849710936	6.58555738951954	6.67320785839285	7.11459380651809	6.97313018326904	6.88235685774039	TUR	1983	2.568294676	TUR1983BTSX	NA	NA	4.62100399274446	NA	NA	4.024	NA
646	MLE	19.48811643	23.96160125	14.77402674	Sub-Saharan Africa	Lower middle income	IDA	HIPC	SEN1982	668.0575173	-4.55092029086825	-8.08249781905076	-3.09348688289004	2.56228254930115	3.83459705251246	3.17296655611601	2.53417380884144	5.74081700132054	6.148155745922	6.68353050982924	7.62250733124199	6.98746104551438	6.5277610923228	5.44557302738884	5.21163966129585	4.68323617285979	4.40765217235504	4.09428281982536	4.03636166381913	3.85695749880703	SEN	1982	5.199511224	SEN1982MLE	NA	NA	2.86791374464249	NA	NA	7.245	NA
647	FMLE	5.251594111	7.004020343	3.755665329	Sub-Saharan Africa	Lower middle income	IDA	HIPC	SEN1982	668.0575173	-4.55092029086825	-8.08249781905076	-3.09348688289004	2.56228254930115	3.83459705251246	3.17296655611601	2.53417380884144	5.74081700132054	6.148155745922	6.68353050982924	7.62250733124199	6.98746104551438	6.5277610923228	5.44557302738884	5.21163966129585	4.68323617285979	4.40765217235504	4.09428281982536	4.03636166381913	3.85695749880703	SEN	1982	5.199511224	SEN1982FMLE	NA	NA	2.86791374464249	NA	NA	7.245	NA
648	BTSX	12.29891328	14.98305271	9.668159646	Sub-Saharan Africa	Lower middle income	IDA	HIPC	SEN1982	668.0575173	-4.55092029086825	-8.08249781905076	-3.09348688289004	2.56228254930115	3.83459705251246	3.17296655611601	2.53417380884144	5.74081700132054	6.148155745922	6.68353050982924	7.62250733124199	6.98746104551438	6.5277610923228	5.44557302738884	5.21163966129585	4.68323617285979	4.40765217235504	4.09428281982536	4.03636166381913	3.85695749880703	SEN	1982	5.199511224	SEN1982BTSX	NA	NA	2.86791374464249	NA	NA	7.245	NA
649	MLE	8.612642826	9.131331155	8.080417546	Latin America & Caribbean	Upper middle income	IBRD		CRI1982	1021.892737	-3.35947099784345	-28.5405065599723	-15.8968623225834	-9.7606907460109	-5.83807230107745	-1.41383131127188	1.37849992786347	2.95214779504307	3.31322561056737	4.90265112977202	5.53001242079856	5.61183451685281	6.11025374440597	6.19330915333824	6.27781634731801	6.18474316663611	6.15843183934033	6.13506063529317	5.93715388896379	5.79600681272829	CRI	1982	-9.809756109	CRI1982MLE	NA	NA	4.2497392954312	NA	NA	3.541	NA
650	FMLE	1.544013808	1.670346423	1.430270299	Latin America & Caribbean	Upper middle income	IBRD		CRI1982	1021.892737	-3.35947099784345	-28.5405065599723	-15.8968623225834	-9.7606907460109	-5.83807230107745	-1.41383131127188	1.37849992786347	2.95214779504307	3.31322561056737	4.90265112977202	5.53001242079856	5.61183451685281	6.11025374440597	6.19330915333824	6.27781634731801	6.18474316663611	6.15843183934033	6.13506063529317	5.93715388896379	5.79600681272829	CRI	1982	-9.809756109	CRI1982FMLE	NA	NA	4.2497392954312	NA	NA	3.541	NA
651	BTSX	5.037592703	5.329765727	4.761935506	Latin America & Caribbean	Upper middle income	IBRD		CRI1982	1021.892737	-3.35947099784345	-28.5405065599723	-15.8968623225834	-9.7606907460109	-5.83807230107745	-1.41383131127188	1.37849992786347	2.95214779504307	3.31322561056737	4.90265112977202	5.53001242079856	5.61183451685281	6.11025374440597	6.19330915333824	6.27781634731801	6.18474316663611	6.15843183934033	6.13506063529317	5.93715388896379	5.79600681272829	CRI	1982	-9.809756109	CRI1982BTSX	NA	NA	4.2497392954312	NA	NA	3.541	NA
652	MLE	22.41907231	24.54660447	19.83394832	Latin America & Caribbean	Lower middle income	IBRD		SLV1983	747.6731461	1.17779842432622	-0.523681650306096	-1.92751254533186	-1.09455548845806	0.767038448097535	1.32093708745282	4.24849618856293	6.19759295912314	6.67032977393096	7.26724072907738	7.63814717616427	7.33145189458908	6.92654458420157	6.81169459454805	6.43819079367922	6.07509920874849	5.84688228592409	5.69142332555743	NA	NA	SLV	1983	-0.404767797	SLV1983MLE	NA	NA	2.85306277326627	NA	NA	4.669	NA
653	FMLE	4.904923697	6.141825133	4.18163263	Latin America & Caribbean	Lower middle income	IBRD		SLV1983	747.6731461	1.17779842432622	-0.523681650306096	-1.92751254533186	-1.09455548845806	0.767038448097535	1.32093708745282	4.24849618856293	6.19759295912314	6.67032977393096	7.26724072907738	7.63814717616427	7.33145189458908	6.92654458420157	6.81169459454805	6.43819079367922	6.07509920874849	5.84688228592409	5.69142332555743	NA	NA	SLV	1983	-0.404767797	SLV1983FMLE	NA	NA	2.85306277326627	NA	NA	4.669	NA
654	BTSX	13.30332281	14.39268528	12.23562779	Latin America & Caribbean	Lower middle income	IBRD		SLV1983	747.6731461	1.17779842432622	-0.523681650306096	-1.92751254533186	-1.09455548845806	0.767038448097535	1.32093708745282	4.24849618856293	6.19759295912314	6.67032977393096	7.26724072907738	7.63814717616427	7.33145189458908	6.92654458420157	6.81169459454805	6.43819079367922	6.07509920874849	5.84688228592409	5.69142332555743	NA	NA	SLV	1983	-0.404767797	SLV1983BTSX	NA	NA	2.85306277326627	NA	NA	4.669	NA
655	MLE	14.00884399	14.58936792	13.47138969	Europe & Central Asia	High income	..	EMU	NLD1981	11520.44787	-16.4692363306708	-5.12442710480182	1.00675626388955	5.87972501128775	7.76716980976488	7.81350989506571	8.66105849359473	10.0739021168901	12.1505963328639	13.0506511996724	13.2645921031565	13.0528765733378	12.9674764333368	12.733567097638	12.4444387136927	12.1273196370193	12.0473324495875	12.2691145817562	11.9877026167423	11.7334604038056	NLD	1981	-1.461953032	NLD1981MLE	NA	NA	11.6229622211447	NA	NA	1.56	NA
656	FMLE	7.996282519	8.338446273	7.665075247	Europe & Central Asia	High income	..	EMU	NLD1981	11520.44787	-16.4692363306708	-5.12442710480182	1.00675626388955	5.87972501128775	7.76716980976488	7.81350989506571	8.66105849359473	10.0739021168901	12.1505963328639	13.0506511996724	13.2645921031565	13.0528765733378	12.9674764333368	12.733567097638	12.4444387136927	12.1273196370193	12.0473324495875	12.2691145817562	11.9877026167423	11.7334604038056	NLD	1981	-1.461953032	NLD1981FMLE	NA	NA	11.6229622211447	NA	NA	1.56	NA
657	BTSX	10.85902763	11.23354919	10.48502638	Europe & Central Asia	High income	..	EMU	NLD1981	11520.44787	-16.4692363306708	-5.12442710480182	1.00675626388955	5.87972501128775	7.76716980976488	7.81350989506571	8.66105849359473	10.0739021168901	12.1505963328639	13.0506511996724	13.2645921031565	13.0528765733378	12.9674764333368	12.733567097638	12.4444387136927	12.1273196370193	12.0473324495875	12.2691145817562	11.9877026167423	11.7334604038056	NLD	1981	-1.461953032	NLD1981BTSX	NA	NA	11.6229622211447	NA	NA	1.56	NA
658	MLE	23.3219432	23.83416448	22.76617979	East Asia & Pacific	High income	..		JPN1980	9668.746264	3.95217818002946	3.57888038884575	14.3122917136574	16.1609325362131	15.1497491311091	13.8140023437786	13.1929534313016	15.6019535500689	17.1782143611868	16.492943501819	16.4949766744372	16.4600310591289	16.5097271365479	16.4718382300712	16.3786651287711	15.9735969911977	15.9992294450848	15.8474282560236	15.6651706019224	15.8631422756794	JPN	1980	2.010415857	JPN1980MLE	NA	NA	9.29872030751224	NA	NA	1.75	NA
659	FMLE	13.04238002	13.39487712	12.52317939	East Asia & Pacific	High income	..		JPN1980	9668.746264	3.95217818002946	3.57888038884575	14.3122917136574	16.1609325362131	15.1497491311091	13.8140023437786	13.1929534313016	15.6019535500689	17.1782143611868	16.492943501819	16.4949766744372	16.4600310591289	16.5097271365479	16.4718382300712	16.3786651287711	15.9735969911977	15.9992294450848	15.8474282560236	15.6651706019224	15.8631422756794	JPN	1980	2.010415857	JPN1980FMLE	NA	NA	9.29872030751224	NA	NA	1.75	NA
660	BTSX	17.98402816	18.39704123	17.44732525	East Asia & Pacific	High income	..		JPN1980	9668.746264	3.95217818002946	3.57888038884575	14.3122917136574	16.1609325362131	15.1497491311091	13.8140023437786	13.1929534313016	15.6019535500689	17.1782143611868	16.492943501819	16.4949766744372	16.4600310591289	16.5097271365479	16.4718382300712	16.3786651287711	15.9735969911977	15.9992294450848	15.8474282560236	15.6651706019224	15.8631422756794	JPN	1980	2.010415857	JPN1980BTSX	NA	NA	9.29872030751224	NA	NA	1.75	NA
661	MLE	31.81146019	33.03029967	30.5995506	Europe & Central Asia	High income	..		CHE1983	17859.23237	-0.78187294637635	0.548223597982678	-2.71048825247341	-0.560837973181549	1.86616974036395	7.38961725874621	7.35776413965572	7.08539604834708	7.90541809766334	8.55918639878224	10.6191365802735	11.5040910109833	12.1026507564913	11.9937521815591	11.6634169079571	11.2641399217541	10.9670322716644	10.700621267052	10.3799886795173	10.3119740798863	CHE	1983	0.208475193	CHE1983MLE	NA	NA	13.9062168556139	NA	NA	1.52	NA
662	FMLE	13.06769313	13.66025332	12.46237624	Europe & Central Asia	High income	..		CHE1983	17859.23237	-0.78187294637635	0.548223597982678	-2.71048825247341	-0.560837973181549	1.86616974036395	7.38961725874621	7.35776413965572	7.08539604834708	7.90541809766334	8.55918639878224	10.6191365802735	11.5040910109833	12.1026507564913	11.9937521815591	11.6634169079571	11.2641399217541	10.9670322716644	10.700621267052	10.3799886795173	10.3119740798863	CHE	1983	0.208475193	CHE1983FMLE	NA	NA	13.9062168556139	NA	NA	1.52	NA
663	BTSX	22.0362509	22.78986333	21.28126164	Europe & Central Asia	High income	..		CHE1983	17859.23237	-0.78187294637635	0.548223597982678	-2.71048825247341	-0.560837973181549	1.86616974036395	7.38961725874621	7.35776413965572	7.08539604834708	7.90541809766334	8.55918639878224	10.6191365802735	11.5040910109833	12.1026507564913	11.9937521815591	11.6634169079571	11.2641399217541	10.9670322716644	10.700621267052	10.3799886795173	10.3119740798863	CHE	1983	0.208475193	CHE1983BTSX	NA	NA	13.9062168556139	NA	NA	1.52	NA
664	MLE	20.50761738	25.49127681	15.71776858	East Asia & Pacific	Upper middle income	IBRD		THA1981	745.7320487	5.42319206778725	10.4298262218959	10.8148120353244	12.7365930569317	12.9556950558889	12.7072996471996	11.7139021290978	13.0856130572933	14.7516105159133	14.0450123715443	12.8125441012212	11.9488287413861	11.5601536935034	11.0601691125613	10.5534009045833	10.9294139294672	10.8431116456411	10.6005870605229	10.2313261134449	10.0058015326706	THA	1981	3.664089046	THA1981MLE	NA	45.2	3.43380052924959	NA	NA	3.183	NA
665	FMLE	8.083322642	10.32663846	5.713147381	East Asia & Pacific	Upper middle income	IBRD		THA1981	745.7320487	5.42319206778725	10.4298262218959	10.8148120353244	12.7365930569317	12.9556950558889	12.7072996471996	11.7139021290978	13.0856130572933	14.7516105159133	14.0450123715443	12.8125441012212	11.9488287413861	11.5601536935034	11.0601691125613	10.5534009045833	10.9294139294672	10.8431116456411	10.6005870605229	10.2313261134449	10.0058015326706	THA	1981	3.664089046	THA1981FMLE	NA	45.2	3.43380052924959	NA	NA	3.183	NA
666	BTSX	14.0612086	16.84706184	11.35857919	East Asia & Pacific	Upper middle income	IBRD		THA1981	745.7320487	5.42319206778725	10.4298262218959	10.8148120353244	12.7365930569317	12.9556950558889	12.7072996471996	11.7139021290978	13.0856130572933	14.7516105159133	14.0450123715443	12.8125441012212	11.9488287413861	11.5601536935034	11.0601691125613	10.5534009045833	10.9294139294672	10.8431116456411	10.6005870605229	10.2313261134449	10.0058015326706	THA	1981	3.664089046	THA1981BTSX	NA	45.2	3.43380052924959	NA	NA	3.183	NA
667	MLE	15.2450844	16.1443725	14.33251254	Europe & Central Asia	High income	IBRD		ROU1982	NA	NA	NA	NA	NA	NA	NA	NA	NA	NA	NA	NA	NA	NA	NA	NA	NA	NA	NA	NA	NA	ROU	1982	NA	ROU1982MLE	NA	NA	10.3443434145291	NA	NA	2.17	NA
668	FMLE	4.070715548	4.272633453	3.878616956	Europe & Central Asia	High income	IBRD		ROU1982	NA	NA	NA	NA	NA	NA	NA	NA	NA	NA	NA	NA	NA	NA	NA	NA	NA	NA	NA	NA	NA	ROU	1982	NA	ROU1982FMLE	NA	NA	10.3443434145291	NA	NA	2.17	NA
669	BTSX	9.463362817	9.931319645	8.942831511	Europe & Central Asia	High income	IBRD		ROU1982	NA	NA	NA	NA	NA	NA	NA	NA	NA	NA	NA	NA	NA	NA	NA	NA	NA	NA	NA	NA	NA	ROU	1982	NA	ROU1982BTSX	NA	NA	10.3443434145291	NA	NA	2.17	NA
670	MLE	13.13256716	13.30828555	12.95559653	Europe & Central Asia	High income	..		GBR1983	8691.518813	-4.96998359249717	-4.84581053524711	-4.66877921259045	2.72685716595915	7.77632785897726	10.8628493732718	11.1836898038447	9.19597086977679	10.0671493278156	9.75576224417021	10.0523161371606	10.4053691588441	10.5934420404512	10.6758164466309	10.4700723019253	9.41902322746524	9.06944971147059	8.89894728282523	8.80703666701781	8.78447383729588	GBR	1983	4.186321287	GBR1983MLE	NA	29.8	14.9279599314795	NA	NA	1.77	NA
671	FMLE	6.336093711	6.426782089	6.240158106	Europe & Central Asia	High income	..		GBR1983	8691.518813	-4.96998359249717	-4.84581053524711	-4.66877921259045	2.72685716595915	7.77632785897726	10.8628493732718	11.1836898038447	9.19597086977679	10.0671493278156	9.75576224417021	10.0523161371606	10.4053691588441	10.5934420404512	10.6758164466309	10.4700723019253	9.41902322746524	9.06944971147059	8.89894728282523	8.80703666701781	8.78447383729588	GBR	1983	4.186321287	GBR1983FMLE	NA	29.8	14.9279599314795	NA	NA	1.77	NA
672	BTSX	9.63097395	9.744843898	9.509469145	Europe & Central Asia	High income	..		GBR1983	8691.518813	-4.96998359249717	-4.84581053524711	-4.66877921259045	2.72685716595915	7.77632785897726	10.8628493732718	11.1836898038447	9.19597086977679	10.0671493278156	9.75576224417021	10.0523161371606	10.4053691588441	10.5934420404512	10.6758164466309	10.4700723019253	9.41902322746524	9.06944971147059	8.89894728282523	8.80703666701781	8.78447383729588	GBR	1983	4.186321287	GBR1983BTSX	NA	29.8	14.9279599314795	NA	NA	1.77	NA
673	MLE	2.355117501	2.867289998	1.608910985	Middle East & North Africa	Lower middle income	IBRD		EGY1980	495.3285356	17.1831485738573	17.9149400722323	11.7540889397818	10.2016720773807	10.5498416344045	12.5782758110154	8.93786568691242	8.60197795549296	8.2773583527332	7.91635870809153	9.0019362904078	8.86946465906668	8.42990464284623	8.07744599725366	7.79891971450286	NA	NA	NA	NA	NA	EGY	1980	7.204758135	EGY1980MLE	NA	NA	4.22032220012384	NA	NA	5.578	NA
674	FMLE	0.914698881	1.214547061	0.532040571	Middle East & North Africa	Lower middle income	IBRD		EGY1980	495.3285356	17.1831485738573	17.9149400722323	11.7540889397818	10.2016720773807	10.5498416344045	12.5782758110154	8.93786568691242	8.60197795549296	8.2773583527332	7.91635870809153	9.0019362904078	8.86946465906668	8.42990464284623	8.07744599725366	7.79891971450286	NA	NA	NA	NA	NA	EGY	1980	7.204758135	EGY1980FMLE	NA	NA	4.22032220012384	NA	NA	5.578	NA
675	BTSX	1.645266682	1.919377777	1.120874187	Middle East & North Africa	Lower middle income	IBRD		EGY1980	495.3285356	17.1831485738573	17.9149400722323	11.7540889397818	10.2016720773807	10.5498416344045	12.5782758110154	8.93786568691242	8.60197795549296	8.2773583527332	7.91635870809153	9.0019362904078	8.86946465906668	8.42990464284623	8.07744599725366	7.79891971450286	NA	NA	NA	NA	NA	EGY	1980	7.204758135	EGY1980BTSX	NA	NA	4.22032220012384	NA	NA	5.578	NA
676	MLE	9.736611934	11.57866809	8.191984234	Latin America & Caribbean	Upper middle income	Blend		GRD1981	1214.550407	3.86389251477888	6.36588063990349	9.62763391278871	13.1032274623731	NA	NA	NA	NA	NA	NA	NA	NA	NA	NA	NA	NA	NA	NA	NA	NA	GRD	1981	1.124732457	GRD1981MLE	NA	NA	6.99684420010187	NA	NA	3.204	NA
677	FMLE	2.956942742	3.589411902	2.434246	Latin America & Caribbean	Upper middle income	Blend		GRD1981	1214.550407	3.86389251477888	6.36588063990349	9.62763391278871	13.1032274623731	NA	NA	NA	NA	NA	NA	NA	NA	NA	NA	NA	NA	NA	NA	NA	NA	GRD	1981	1.124732457	GRD1981FMLE	NA	NA	6.99684420010187	NA	NA	3.204	NA
678	BTSX	5.962155827	7.14506878	5.019946869	Latin America & Caribbean	Upper middle income	Blend		GRD1981	1214.550407	3.86389251477888	6.36588063990349	9.62763391278871	13.1032274623731	NA	NA	NA	NA	NA	NA	NA	NA	NA	NA	NA	NA	NA	NA	NA	NA	GRD	1981	1.124732457	GRD1981BTSX	NA	NA	6.99684420010187	NA	NA	3.204	NA
679	MLE	24.53363003	30.46979617	18.7943616	Sub-Saharan Africa	Low income	IDA	HIPC	BFA1980	278.195452	7.39623357699006	11.3609008237974	16.4218909611917	15.6051053415469	12.6830559251192	14.2920130665173	13.5613371605127	13.690661707409	14.1534355029131	13.0366605645493	11.1791120416027	10.3939544834112	9.59321474749773	9.04595171668372	8.48541730491126	8.03072590428571	7.69995007534741	7.39101904105846	7.35951995140158	7.21335350670358	BFA	1980	-1.864124866	BFA1980MLE	NA	NA	3.53977622710278	NA	NA	7.222	NA
680	FMLE	7.598857369	9.693541139	5.614038843	Sub-Saharan Africa	Low income	IDA	HIPC	BFA1980	278.195452	7.39623357699006	11.3609008237974	16.4218909611917	15.6051053415469	12.6830559251192	14.2920130665173	13.5613371605127	13.690661707409	14.1534355029131	13.0366605645493	11.1791120416027	10.3939544834112	9.59321474749773	9.04595171668372	8.48541730491126	8.03072590428571	7.69995007534741	7.39101904105846	7.35951995140158	7.21335350670358	BFA	1980	-1.864124866	BFA1980FMLE	NA	NA	3.53977622710278	NA	NA	7.222	NA
681	BTSX	15.58798497	18.95572015	12.59157889	Sub-Saharan Africa	Low income	IDA	HIPC	BFA1980	278.195452	7.39623357699006	11.3609008237974	16.4218909611917	15.6051053415469	12.6830559251192	14.2920130665173	13.5613371605127	13.690661707409	14.1534355029131	13.0366605645493	11.1791120416027	10.3939544834112	9.59321474749773	9.04595171668372	8.48541730491126	8.03072590428571	7.69995007534741	7.39101904105846	7.35951995140158	7.21335350670358	BFA	1980	-1.864124866	BFA1980BTSX	NA	NA	3.53977622710278	NA	NA	7.222	NA
682	MLE	29.61950839	37.26501129	21.34674733	East Asia & Pacific	Lower middle income	IDA		KIR1982	515.4083405	-10.4776394523038	-2.57228163504011	-10.2518993269674	-9.26195221979937	-4.44369047655889	-4.55244516508218	-7.7690588655003	-11.7813261737024	-0.168599260202573	4.95765259669474	6.38050626214868	6.25414430617524	NA	NA	NA	NA	NA	NA	NA	NA	KIR	1982	-2.3878332	KIR1982MLE	NA	NA	3.57114502119822	NA	NA	4.982	NA
683	FMLE	5.558549457	7.262956185	4.057250007	East Asia & Pacific	Lower middle income	IDA		KIR1982	515.4083405	-10.4776394523038	-2.57228163504011	-10.2518993269674	-9.26195221979937	-4.44369047655889	-4.55244516508218	-7.7690588655003	-11.7813261737024	-0.168599260202573	4.95765259669474	6.38050626214868	6.25414430617524	NA	NA	NA	NA	NA	NA	NA	NA	KIR	1982	-2.3878332	KIR1982FMLE	NA	NA	3.57114502119822	NA	NA	4.982	NA
684	BTSX	17.15817832	21.23550278	12.83239962	East Asia & Pacific	Lower middle income	IDA		KIR1982	515.4083405	-10.4776394523038	-2.57228163504011	-10.2518993269674	-9.26195221979937	-4.44369047655889	-4.55244516508218	-7.7690588655003	-11.7813261737024	-0.168599260202573	4.95765259669474	6.38050626214868	6.25414430617524	NA	NA	NA	NA	NA	NA	NA	NA	KIR	1982	-2.3878332	KIR1982BTSX	NA	NA	3.57114502119822	NA	NA	4.982	NA
685	MLE	11.68507971	15.00591507	8.895526514	Sub-Saharan Africa	Lower middle income	IDA	HIPC	GHA1983	312.4795285	-2.56311137553705	-4.93089323857807	-5.86854932649723	-2.73310021425561	-0.969885915342716	0.985591986334056	2.48587670218086	1.59907657882046	0.763482027629414	-0.0221441353476459	2.99002372454649	1.33636131193304	1.73350527409866	2.29864187743802	3.0890740853154	2.42856128081219	0.938467237884177	0.945709466029276	1.67618916604575	2.06249673147876	GHA	1983	-7.497615895	GHA1983MLE	NA	NA	2.33512739512563	NA	NA	6.311	NA
686	FMLE	2.062471987	5.390939752	1.355539015	Sub-Saharan Africa	Lower middle income	IDA	HIPC	GHA1983	312.4795285	-2.56311137553705	-4.93089323857807	-5.86854932649723	-2.73310021425561	-0.969885915342716	0.985591986334056	2.48587670218086	1.59907657882046	0.763482027629414	-0.0221441353476459	2.99002372454649	1.33636131193304	1.73350527409866	2.29864187743802	3.0890740853154	2.42856128081219	0.938467237884177	0.945709466029276	1.67618916604575	2.06249673147876	GHA	1983	-7.497615895	GHA1983FMLE	NA	NA	2.33512739512563	NA	NA	6.311	NA
687	BTSX	6.705694445	9.012478297	5.099684916	Sub-Saharan Africa	Lower middle income	IDA	HIPC	GHA1983	312.4795285	-2.56311137553705	-4.93089323857807	-5.86854932649723	-2.73310021425561	-0.969885915342716	0.985591986334056	2.48587670218086	1.59907657882046	0.763482027629414	-0.0221441353476459	2.99002372454649	1.33636131193304	1.73350527409866	2.29864187743802	3.0890740853154	2.42856128081219	0.938467237884177	0.945709466029276	1.67618916604575	2.06249673147876	GHA	1983	-7.497615895	GHA1983BTSX	NA	NA	2.33512739512563	NA	NA	6.311	NA
688	MLE	6.428270785	6.923795178	5.985098613	Europe & Central Asia	Upper middle income	IBRD		ARM1982	NA	NA	NA	NA	NA	NA	NA	NA	NA	NA	NA	NA	NA	NA	NA	NA	NA	NA	NA	NA	NA	ARM	1982	NA	ARM1982MLE	NA	NA	5.37217080141199	NA	NA	2.503	NA
689	FMLE	2.266586343	2.465466344	2.106506464	Europe & Central Asia	Upper middle income	IBRD		ARM1982	NA	NA	NA	NA	NA	NA	NA	NA	NA	NA	NA	NA	NA	NA	NA	NA	NA	NA	NA	NA	NA	ARM	1982	NA	ARM1982FMLE	NA	NA	5.37217080141199	NA	NA	2.503	NA
690	BTSX	4.205803204	4.452922344	3.976064385	Europe & Central Asia	Upper middle income	IBRD		ARM1982	NA	NA	NA	NA	NA	NA	NA	NA	NA	NA	NA	NA	NA	NA	NA	NA	NA	NA	NA	NA	NA	ARM	1982	NA	ARM1982BTSX	NA	NA	5.37217080141199	NA	NA	2.503	NA
691	MLE	60.16984867	63.98246679	56.9271679	Europe & Central Asia	High income	..	EMU	LTU1981	NA	NA	NA	NA	NA	NA	NA	NA	NA	NA	NA	NA	NA	NA	NA	NA	NA	NA	NA	NA	NA	LTU	1981	NA	LTU1981MLE	NA	NA	11.0756970877243	NA	NA	1.98	NA
692	FMLE	11.55281721	12.34061048	10.77420571	Europe & Central Asia	High income	..	EMU	LTU1981	NA	NA	NA	NA	NA	NA	NA	NA	NA	NA	NA	NA	NA	NA	NA	NA	NA	NA	NA	NA	NA	LTU	1981	NA	LTU1981FMLE	NA	NA	11.0756970877243	NA	NA	1.98	NA
693	BTSX	33.90944015	35.77267492	32.22955571	Europe & Central Asia	High income	..	EMU	LTU1981	NA	NA	NA	NA	NA	NA	NA	NA	NA	NA	NA	NA	NA	NA	NA	NA	NA	NA	NA	NA	NA	LTU	1981	NA	LTU1981BTSX	NA	NA	11.0756970877243	NA	NA	1.98	NA
694	MLE	15.6369626	20.2270146	9.347968658	Sub-Saharan Africa	Lower middle income	Blend		NGA1980	880.0619837	31.7494109265088	28.5914466855703	17.5971676704218	11.8874015633545	14.7684204859615	13.7495601104138	19.3995077632836	19.5446139034809	20.7264753765579	14.5734349187035	19.6741147356172	20.0978043427076	18.2231529327307	14.9727149461799	14.3556533646048	13.6467416349168	13.1331233082117	12.5458888623055	12.2815667828762	11.8688067330271	NGA	1980	1.060704056	NGA1980MLE	NA	NA	3.20937875393124	NA	NA	6.847	NA
695	FMLE	3.651868022	5.31701471	2.273716835	Sub-Saharan Africa	Lower middle income	Blend		NGA1980	880.0619837	31.7494109265088	28.5914466855703	17.5971676704218	11.8874015633545	14.7684204859615	13.7495601104138	19.3995077632836	19.5446139034809	20.7264753765579	14.5734349187035	19.6741147356172	20.0978043427076	18.2231529327307	14.9727149461799	14.3556533646048	13.6467416349168	13.1331233082117	12.5458888623055	12.2815667828762	11.8688067330271	NGA	1980	1.060704056	NGA1980FMLE	NA	NA	3.20937875393124	NA	NA	6.847	NA
696	BTSX	9.370354596	11.80015156	5.873642492	Sub-Saharan Africa	Lower middle income	Blend		NGA1980	880.0619837	31.7494109265088	28.5914466855703	17.5971676704218	11.8874015633545	14.7684204859615	13.7495601104138	19.3995077632836	19.5446139034809	20.7264753765579	14.5734349187035	19.6741147356172	20.0978043427076	18.2231529327307	14.9727149461799	14.3556533646048	13.6467416349168	13.1331233082117	12.5458888623055	12.2815667828762	11.8688067330271	NGA	1980	1.060704056	NGA1980BTSX	NA	NA	3.20937875393124	NA	NA	6.847	NA
697	MLE	30.2074601	40.9989097	17.4120369	South Asia	Lower middle income	IDA	NA	NPL1982	146.5348732	2.83655313162645	8.3869107994323	6.44860823372104	7.99107483689547	9.0527493489859	6.20891678980864	3.76154249363099	6.37413236514115	8.06743691278746	6.44576048036885	7.0723828116565	6.44269087143927	6.51903887095733	6.03523082325716	4.86415711395991	3.93209212705907	4.85463466566141	6.76713780118641	6.27715315124691	5.08802477039423	NPL	1982	1.383890347	NPL1982MLE	NA	NA	3.48200698789585	NA	NA	5.575	NA
698	FMLE	9.396228448	13.52994398	5.023524722	South Asia	Lower middle income	IDA	NA	NPL1982	146.5348732	2.83655313162645	8.3869107994323	6.44860823372104	7.99107483689547	9.0527493489859	6.20891678980864	3.76154249363099	6.37413236514115	8.06743691278746	6.44576048036885	7.0723828116565	6.44269087143927	6.51903887095733	6.03523082325716	4.86415711395991	3.93209212705907	4.85463466566141	6.76713780118641	6.27715315124691	5.08802477039423	NPL	1982	1.383890347	NPL1982FMLE	NA	NA	3.48200698789585	NA	NA	5.575	NA
699	BTSX	19.80737751	26.26836755	11.60537192	South Asia	Lower middle income	IDA	NA	NPL1982	146.5348732	2.83655313162645	8.3869107994323	6.44860823372104	7.99107483689547	9.0527493489859	6.20891678980864	3.76154249363099	6.37413236514115	8.06743691278746	6.44576048036885	7.0723828116565	6.44269087143927	6.51903887095733	6.03523082325716	4.86415711395991	3.93209212705907	4.85463466566141	6.76713780118641	6.27715315124691	5.08802477039423	NPL	1982	1.383890347	NPL1982BTSX	NA	NA	3.48200698789585	NA	NA	5.575	NA
700	MLE	31.1337488	33.65015591	28.7389609	Europe & Central Asia	High income	..		CZE1981	NA	NA	NA	NA	NA	NA	NA	NA	NA	NA	NA	NA	NA	NA	NA	NA	NA	NA	NA	NA	NA	CZE	1981	NA	CZE1981MLE	NA	NA	13.0680085265852	NA	NA	2	NA
701	FMLE	10.36005928	10.92680896	9.794350137	Europe & Central Asia	High income	..		CZE1981	NA	NA	NA	NA	NA	NA	NA	NA	NA	NA	NA	NA	NA	NA	NA	NA	NA	NA	NA	NA	NA	CZE	1981	NA	CZE1981FMLE	NA	NA	13.0680085265852	NA	NA	2	NA
702	BTSX	19.82981211	21.08189816	18.57827118	Europe & Central Asia	High income	..		CZE1981	NA	NA	NA	NA	NA	NA	NA	NA	NA	NA	NA	NA	NA	NA	NA	NA	NA	NA	NA	NA	NA	CZE	1981	NA	CZE1981BTSX	NA	NA	13.0680085265852	NA	NA	2	NA
703	MLE	29.52503932	30.7729323	28.35741414	Europe & Central Asia	High income	..		SWE1981	15586.43008	-8.83973191771765	2.35598649666942	7.2893180129282	8.01856028908623	7.47741222451346	7.46827801745664	9.82117923903545	9.94334259060761	11.1343892687495	11.7480566406197	11.4368021475658	11.3954360272526	11.1176699950073	10.7083454847255	10.5062022711305	10.3316090113058	10.2535505548777	10.2777331788134	10.1366957328404	10.0214240616094	SWE	1981	0.334436786	SWE1981MLE	NA	22.9	16.4584245811089	NA	NA	1.63	NA
704	FMLE	12.5304608	13.08479822	12.02639737	Europe & Central Asia	High income	..		SWE1981	15586.43008	-8.83973191771765	2.35598649666942	7.2893180129282	8.01856028908623	7.47741222451346	7.46827801745664	9.82117923903545	9.94334259060761	11.1343892687495	11.7480566406197	11.4368021475658	11.3954360272526	11.1176699950073	10.7083454847255	10.5062022711305	10.3316090113058	10.2535505548777	10.2777331788134	10.1366957328404	10.0214240616094	SWE	1981	0.334436786	SWE1981FMLE	NA	22.9	16.4584245811089	NA	NA	1.63	NA
705	BTSX	20.90485054	21.73285977	20.14012925	Europe & Central Asia	High income	..		SWE1981	15586.43008	-8.83973191771765	2.35598649666942	7.2893180129282	8.01856028908623	7.47741222451346	7.46827801745664	9.82117923903545	9.94334259060761	11.1343892687495	11.7480566406197	11.4368021475658	11.3954360272526	11.1176699950073	10.7083454847255	10.5062022711305	10.3316090113058	10.2535505548777	10.2777331788134	10.1366957328404	10.0214240616094	SWE	1981	0.334436786	SWE1981BTSX	NA	22.9	16.4584245811089	NA	NA	1.63	NA
706	MLE	10.64634784	12.48661876	9.096425514	Middle East & North Africa	High income	..	NA	BHR1982	10601.63901	1.47769369778805	4.89293782607685	10.690245005054	11.4723731983197	10.943024067562	12.349688266985	15.5486598844139	13.4946363081992	15.2044569198155	17.0476639892955	17.329285579989	16.144700671355	NA	NA	NA	NA	NA	NA	NA	NA	BHR	1982	-10.76844038	BHR1982MLE	NA	NA	2.10745312863635	NA	NA	4.537	NA
707	FMLE	3.02768569	3.868372045	2.472029942	Middle East & North Africa	High income	..	NA	BHR1982	10601.63901	1.47769369778805	4.89293782607685	10.690245005054	11.4723731983197	10.943024067562	12.349688266985	15.5486598844139	13.4946363081992	15.2044569198155	17.0476639892955	17.329285579989	16.144700671355	NA	NA	NA	NA	NA	NA	NA	NA	BHR	1982	-10.76844038	BHR1982FMLE	NA	NA	2.10745312863635	NA	NA	4.537	NA
708	BTSX	7.488895735	8.696937096	6.550582133	Middle East & North Africa	High income	..	NA	BHR1982	10601.63901	1.47769369778805	4.89293782607685	10.690245005054	11.4723731983197	10.943024067562	12.349688266985	15.5486598844139	13.4946363081992	15.2044569198155	17.0476639892955	17.329285579989	16.144700671355	NA	NA	NA	NA	NA	NA	NA	NA	BHR	1982	-10.76844038	BHR1982BTSX	NA	NA	2.10745312863635	NA	NA	4.537	NA
709	MLE	8.295741924	9.037673325	7.54002478	Latin America & Caribbean	High income	IBRD		KNA1980	1588.492453	16.8353346640901	18.1823092687485	15.8935379457889	23.2651259629186	15.8805166283373	14.2209622837894	16.4538133969311	15.0747193179218	15.3261572173482	15.9231336062565	14.9352673536859	14.7229951735399	12.5948887815965	13.0429100577187	12.7851185310635	12.1970336931737	11.8706358410565	11.4319066538956	10.9141888089964	10.4334164028769	KNA	1980	8.895550926	KNA1980MLE	NA	NA	9.36956168642829	NA	NA	3.345	NA
710	FMLE	2.712868387	2.974578613	2.460687554	Latin America & Caribbean	High income	IBRD		KNA1980	1588.492453	16.8353346640901	18.1823092687485	15.8935379457889	23.2651259629186	15.8805166283373	14.2209622837894	16.4538133969311	15.0747193179218	15.3261572173482	15.9231336062565	14.9352673536859	14.7229951735399	12.5948887815965	13.0429100577187	12.7851185310635	12.1970336931737	11.8706358410565	11.4319066538956	10.9141888089964	10.4334164028769	KNA	1980	8.895550926	KNA1980FMLE	NA	NA	9.36956168642829	NA	NA	3.345	NA
711	BTSX	5.203231782	5.611494878	4.797981228	Latin America & Caribbean	High income	IBRD		KNA1980	1588.492453	16.8353346640901	18.1823092687485	15.8935379457889	23.2651259629186	15.8805166283373	14.2209622837894	16.4538133969311	15.0747193179218	15.3261572173482	15.9231336062565	14.9352673536859	14.7229951735399	12.5948887815965	13.0429100577187	12.7851185310635	12.1970336931737	11.8706358410565	11.4319066538956	10.9141888089964	10.4334164028769	KNA	1980	8.895550926	KNA1980BTSX	NA	NA	9.36956168642829	NA	NA	3.345	NA
712	MLE	16.5891686	22.15659324	11.33258959	Europe & Central Asia	High income	..		AND1985	7914.873991	1.14647919261157	-1.20226399602419	-6.68033970821538	-6.85907463672082	-8.78523954421729	-6.77080241017349	-2.50950872360866	-0.451994503074804	0.221654283652573	-0.061294561673797	0.896892987135756	2.07804208503086	3.64850906076639	4.64230775885093	4.72736829731317	NA	NA	NA	NA	NA	AND	1985	-1.480965856	AND1985MLE	NA	NA	7.83619991097821	NA	NA	NA	NA
713	FMLE	4.335489198	6.204223501	2.766520921	Europe & Central Asia	High income	..		AND1985	7914.873991	1.14647919261157	-1.20226399602419	-6.68033970821538	-6.85907463672082	-8.78523954421729	-6.77080241017349	-2.50950872360866	-0.451994503074804	0.221654283652573	-0.061294561673797	0.896892987135756	2.07804208503086	3.64850906076639	4.64230775885093	4.72736829731317	NA	NA	NA	NA	NA	AND	1985	-1.480965856	AND1985FMLE	NA	NA	7.83619991097821	NA	NA	NA	NA
714	BTSX	10.76670192	14.43281397	7.451942842	Europe & Central Asia	High income	..		AND1985	7914.873991	1.14647919261157	-1.20226399602419	-6.68033970821538	-6.85907463672082	-8.78523954421729	-6.77080241017349	-2.50950872360866	-0.451994503074804	0.221654283652573	-0.061294561673797	0.896892987135756	2.07804208503086	3.64850906076639	4.64230775885093	4.72736829731317	NA	NA	NA	NA	NA	AND	1985	-1.480965856	AND1985BTSX	NA	NA	7.83619991097821	NA	NA	NA	NA
715	MLE	24.24895348	29.85919259	16.27164288	East Asia & Pacific	Upper middle income	IBRD		CHN1982	203.3349195	3.17826058585664	2.16596558406998	3.38986563343224	6.7815724682821	1.8616780857567	3.50092040325214	1.8914482229589	3.02945722234711	2.9086225573401	4.42427591806396	5.01861294629276	5.00478612236446	5.60035206187253	5.87176193891137	5.08778372008725	4.25915134825889	4.35655715422372	4.93081434617071	5.44054248028905	5.4084637090442	CHN	1982	7.423410232	CHN1982MLE	NA	NA	4.56259995963396	NA	NA	2.972	NA
716	FMLE	25.6286061	32.55330472	15.02305333	East Asia & Pacific	Upper middle income	IBRD		CHN1982	203.3349195	3.17826058585664	2.16596558406998	3.38986563343224	6.7815724682821	1.8616780857567	3.50092040325214	1.8914482229589	3.02945722234711	2.9086225573401	4.42427591806396	5.01861294629276	5.00478612236446	5.60035206187253	5.87176193891137	5.08778372008725	4.25915134825889	4.35655715422372	4.93081434617071	5.44054248028905	5.4084637090442	CHN	1982	7.423410232	CHN1982FMLE	NA	NA	4.56259995963396	NA	NA	2.972	NA
717	BTSX	24.62034096	29.06728495	17.07625934	East Asia & Pacific	Upper middle income	IBRD		CHN1982	203.3349195	3.17826058585664	2.16596558406998	3.38986563343224	6.7815724682821	1.8616780857567	3.50092040325214	1.8914482229589	3.02945722234711	2.9086225573401	4.42427591806396	5.01861294629276	5.00478612236446	5.60035206187253	5.87176193891137	5.08778372008725	4.25915134825889	4.35655715422372	4.93081434617071	5.44054248028905	5.4084637090442	CHN	1982	7.423410232	CHN1982BTSX	NA	NA	4.56259995963396	NA	NA	2.972	NA
718	MLE	27.10744642	38.21122619	19.15341434	Sub-Saharan Africa	Upper middle income	IBRD		BWA1982	992.1180515	-9.20195667330559	-6.31247980990092	2.63707308057086	9.30252426222418	12.1316932606408	12.6531575187658	10.6703302453024	10.6182638978304	11.534428996587	14.2218456223415	15.1129280212992	16.2718237618077	16.7943053651843	16.7346915979048	16.4273054864511	16.2218434794646	15.9471631731367	15.5114019716883	15.0289526461194	14.473203073219	BWA	1982	7.751094989	BWA1982MLE	NA	NA	2.75359393397025	NA	NA	5.933	NA
719	FMLE	7.655541287	11.66787327	5.367185908	Sub-Saharan Africa	Upper middle income	IBRD		BWA1982	992.1180515	-9.20195667330559	-6.31247980990092	2.63707308057086	9.30252426222418	12.1316932606408	12.6531575187658	10.6703302453024	10.6182638978304	11.534428996587	14.2218456223415	15.1129280212992	16.2718237618077	16.7943053651843	16.7346915979048	16.4273054864511	16.2218434794646	15.9471631731367	15.5114019716883	15.0289526461194	14.473203073219	BWA	1982	7.751094989	BWA1982FMLE	NA	NA	2.75359393397025	NA	NA	5.933	NA
720	BTSX	16.39945351	22.34827533	11.97485742	Sub-Saharan Africa	Upper middle income	IBRD		BWA1982	992.1180515	-9.20195667330559	-6.31247980990092	2.63707308057086	9.30252426222418	12.1316932606408	12.6531575187658	10.6703302453024	10.6182638978304	11.534428996587	14.2218456223415	15.1129280212992	16.2718237618077	16.7943053651843	16.7346915979048	16.4273054864511	16.2218434794646	15.9471631731367	15.5114019716883	15.0289526461194	14.473203073219	BWA	1982	7.751094989	BWA1982BTSX	NA	NA	2.75359393397025	NA	NA	5.933	NA
721	MLE	2.631750188	3.316692864	1.882490991	East Asia & Pacific	Upper middle income	IBRD		IDN1983	510.4349865	-12.1167915229604	-4.84883967783571	1.42922516801922	9.4853171634244	6.9792726029029	7.41681178195785	9.12181395211655	10.3485531421058	10.8693681561529	14.6136664366358	17.0291360705862	16.8389547939817	15.3871404875777	14.7531560043266	14.7466974133092	15.161253153791	NA	NA	NA	NA	IDN	1983	2.053827171	IDN1983MLE	NA	NA	3.75343791579717	NA	NA	4.095	NA
722	FMLE	1.457653567	1.950690011	0.94150564	East Asia & Pacific	Upper middle income	IBRD		IDN1983	510.4349865	-12.1167915229604	-4.84883967783571	1.42922516801922	9.4853171634244	6.9792726029029	7.41681178195785	9.12181395211655	10.3485531421058	10.8693681561529	14.6136664366358	17.0291360705862	16.8389547939817	15.3871404875777	14.7531560043266	14.7466974133092	15.161253153791	NA	NA	NA	NA	IDN	1983	2.053827171	IDN1983FMLE	NA	NA	3.75343791579717	NA	NA	4.095	NA
723	BTSX	2.025592621	2.40654746	1.509051726	East Asia & Pacific	Upper middle income	IBRD		IDN1983	510.4349865	-12.1167915229604	-4.84883967783571	1.42922516801922	9.4853171634244	6.9792726029029	7.41681178195785	9.12181395211655	10.3485531421058	10.8693681561529	14.6136664366358	17.0291360705862	16.8389547939817	15.3871404875777	14.7531560043266	14.7466974133092	15.161253153791	NA	NA	NA	NA	IDN	1983	2.053827171	IDN1983BTSX	NA	NA	3.75343791579717	NA	NA	4.095	NA
724	MLE	11.81314561	13.93727842	8.836939885	Europe & Central Asia	High income	..	EMU	CYP1981	4033.240479	-4.69710283700071	25.536458902945	27.8626438705374	28.5647683356069	28.3610484474979	26.670630920488	NA	NA	NA	NA	NA	NA	NA	NA	NA	NA	NA	NA	NA	NA	CYP	1981	0.828823792	CYP1981MLE	NA	NA	9.72183011481875	NA	NA	2.154	NA
725	FMLE	4.502054855	5.661306206	2.776679381	Europe & Central Asia	High income	..	EMU	CYP1981	4033.240479	-4.69710283700071	25.536458902945	27.8626438705374	28.5647683356069	28.3610484474979	26.670630920488	NA	NA	NA	NA	NA	NA	NA	NA	NA	NA	NA	NA	NA	NA	CYP	1981	0.828823792	CYP1981FMLE	NA	NA	9.72183011481875	NA	NA	2.154	NA
726	BTSX	7.725187407	8.923201114	5.607764067	Europe & Central Asia	High income	..	EMU	CYP1981	4033.240479	-4.69710283700071	25.536458902945	27.8626438705374	28.5647683356069	28.3610484474979	26.670630920488	NA	NA	NA	NA	NA	NA	NA	NA	NA	NA	NA	NA	NA	NA	CYP	1981	0.828823792	CYP1981BTSX	NA	NA	9.72183011481875	NA	NA	2.154	NA
727	MLE	33.65153961	37.37060011	30.06497676	Europe & Central Asia	Lower middle income	IDA	NA	KGZ1980	NA	NA	NA	NA	NA	NA	NA	NA	NA	NA	NA	NA	NA	NA	NA	NA	NA	NA	NA	NA	NA	KGZ	1980	NA	KGZ1980MLE	NA	NA	4.86438183261907	NA	NA	4.217	NA
728	FMLE	7.499399321	8.405227275	6.744456381	Europe & Central Asia	Lower middle income	IDA	NA	KGZ1980	NA	NA	NA	NA	NA	NA	NA	NA	NA	NA	NA	NA	NA	NA	NA	NA	NA	NA	NA	NA	NA	KGZ	1980	NA	KGZ1980FMLE	NA	NA	4.86438183261907	NA	NA	4.217	NA
729	BTSX	19.67291402	21.3470466	17.93516226	Europe & Central Asia	Lower middle income	IDA	NA	KGZ1980	NA	NA	NA	NA	NA	NA	NA	NA	NA	NA	NA	NA	NA	NA	NA	NA	NA	NA	NA	NA	NA	KGZ	1980	NA	KGZ1980BTSX	NA	NA	4.86438183261907	NA	NA	4.217	NA
730	MLE	5.549953403	6.555739446	4.247258645	Europe & Central Asia	Upper middle income	IBRD		AZE1982	NA	NA	NA	NA	NA	NA	NA	NA	NA	NA	NA	NA	NA	NA	NA	NA	NA	NA	NA	NA	NA	AZE	1982	NA	AZE1982MLE	NA	NA	4.81808816171457	NA	NA	3.343	NA
731	FMLE	1.879203925	2.24598232	1.388390383	Europe & Central Asia	Upper middle income	IBRD		AZE1982	NA	NA	NA	NA	NA	NA	NA	NA	NA	NA	NA	NA	NA	NA	NA	NA	NA	NA	NA	NA	NA	AZE	1982	NA	AZE1982FMLE	NA	NA	4.81808816171457	NA	NA	3.343	NA
732	BTSX	3.546455525	4.176644424	2.815201077	Europe & Central Asia	Upper middle income	IBRD		AZE1982	NA	NA	NA	NA	NA	NA	NA	NA	NA	NA	NA	NA	NA	NA	NA	NA	NA	NA	NA	NA	NA	AZE	1982	NA	AZE1982BTSX	NA	NA	4.81808816171457	NA	NA	3.343	NA
733	MLE	8.260005393	8.899289138	7.582020346	Middle East & North Africa	High income	..	EMU	MLT1980	3948.403126	23.5593225190005	24.2217498685581	24.6655321159986	22.9730621930114	20.4073874546973	21.2051363829416	19.3650255804242	19.0926272775793	18.2399184370135	16.9006707610804	NA	NA	NA	NA	NA	NA	NA	NA	NA	NA	MLT	1980	5.933049982	MLT1980MLE	NA	NA	9.58040930851622	NA	NA	1.99	NA
734	FMLE	2.966559558	3.193232783	2.746127299	Middle East & North Africa	High income	..	EMU	MLT1980	3948.403126	23.5593225190005	24.2217498685581	24.6655321159986	22.9730621930114	20.4073874546973	21.2051363829416	19.3650255804242	19.0926272775793	18.2399184370135	16.9006707610804	NA	NA	NA	NA	NA	NA	NA	NA	NA	NA	MLT	1980	5.933049982	MLT1980FMLE	NA	NA	9.58040930851622	NA	NA	1.99	NA
735	BTSX	5.42872156	5.778170211	5.088054533	Middle East & North Africa	High income	..	EMU	MLT1980	3948.403126	23.5593225190005	24.2217498685581	24.6655321159986	22.9730621930114	20.4073874546973	21.2051363829416	19.3650255804242	19.0926272775793	18.2399184370135	16.9006707610804	NA	NA	NA	NA	NA	NA	NA	NA	NA	NA	MLT	1980	5.933049982	MLT1980BTSX	NA	NA	9.58040930851622	NA	NA	1.99	NA
736	MLE	57.47180171	59.64929048	55.45526143	Europe & Central Asia	High income	..		HUN1981	2205.833667	2.54055735691718	8.94182942312907	11.0065519291306	12.3620540774354	12.1243338195806	12.6407397367384	12.7416612165262	12.2824993295016	13.4704795566451	13.8127307182121	13.3212957172114	12.6979091361527	12.5399769765332	NA	NA	NA	NA	NA	NA	NA	HUN	1981	2.859773123	HUN1981MLE	NA	NA	13.1161814576307	NA	NA	1.88	NA
737	FMLE	21.16569641	21.99236187	20.45257442	Europe & Central Asia	High income	..		HUN1981	2205.833667	2.54055735691718	8.94182942312907	11.0065519291306	12.3620540774354	12.1243338195806	12.6407397367384	12.7416612165262	12.2824993295016	13.4704795566451	13.8127307182121	13.3212957172114	12.6979091361527	12.5399769765332	NA	NA	NA	NA	NA	NA	NA	HUN	1981	2.859773123	HUN1981FMLE	NA	NA	13.1161814576307	NA	NA	1.88	NA
738	BTSX	38.00290923	39.3601318	36.75628036	Europe & Central Asia	High income	..		HUN1981	2205.833667	2.54055735691718	8.94182942312907	11.0065519291306	12.3620540774354	12.1243338195806	12.6407397367384	12.7416612165262	12.2824993295016	13.4704795566451	13.8127307182121	13.3212957172114	12.6979091361527	12.5399769765332	NA	NA	NA	NA	NA	NA	NA	HUN	1981	2.859773123	HUN1981BTSX	NA	NA	13.1161814576307	NA	NA	1.88	NA
739	MLE	36.20455932	37.28371624	35.10074501	Europe & Central Asia	High income	..	EMU	AUT1985	9172.09676	2.01346246740086	-1.93384534791827	-0.851155037449425	-0.572686208897999	-3.33896508903979	-1.08704977380055	1.60365171434351	3.7911170399149	5.47224377428079	5.66648555056579	6.41021700041307	7.40797572333862	9.19206439684903	10.1125079608526	10.4733184571171	10.556466558088	10.452639720291	10.2511113425637	9.99917785918458	9.90749568276696	AUT	1985	2.450565671	AUT1985MLE	NA	NA	14.1611667161568	NA	NA	1.47	NA
740	FMLE	12.66023329	13.13059966	12.17098623	Europe & Central Asia	High income	..	EMU	AUT1985	9172.09676	2.01346246740086	-1.93384534791827	-0.851155037449425	-0.572686208897999	-3.33896508903979	-1.08704977380055	1.60365171434351	3.7911170399149	5.47224377428079	5.66648555056579	6.41021700041307	7.40797572333862	9.19206439684903	10.1125079608526	10.4733184571171	10.556466558088	10.452639720291	10.2511113425637	9.99917785918458	9.90749568276696	AUT	1985	2.450565671	AUT1985FMLE	NA	NA	14.1611667161568	NA	NA	1.47	NA
741	BTSX	23.56303727	24.23610685	22.92441651	Europe & Central Asia	High income	..	EMU	AUT1985	9172.09676	2.01346246740086	-1.93384534791827	-0.851155037449425	-0.572686208897999	-3.33896508903979	-1.08704977380055	1.60365171434351	3.7911170399149	5.47224377428079	5.66648555056579	6.41021700041307	7.40797572333862	9.19206439684903	10.1125079608526	10.4733184571171	10.556466558088	10.452639720291	10.2511113425637	9.99917785918458	9.90749568276696	AUT	1985	2.450565671	AUT1985BTSX	NA	NA	14.1611667161568	NA	NA	1.47	NA
742	MLE	18.49345749	19.11555858	17.8715849	East Asia & Pacific	High income	..		AUS1985	11441.1933	-7.89182169732325	-0.323691897174161	-3.61880628861134	-0.881195972218274	2.30587746933968	3.52422262899801	4.77754694498058	4.94648491463907	4.82508775844714	5.03017880924057	5.29987952689965	7.56179761884743	8.52607343058707	8.83941072133812	8.63124195284135	8.74578424407151	8.80813732067318	8.62634496727168	8.70244719608218	8.39698134459848	AUS	1985	3.885415916	AUS1985MLE	NA	32.5	10.2580430246233	NA	NA	1.923	NA
743	FMLE	5.439352061	5.662283913	5.21118039	East Asia & Pacific	High income	..		AUS1985	11441.1933	-7.89182169732325	-0.323691897174161	-3.61880628861134	-0.881195972218274	2.30587746933968	3.52422262899801	4.77754694498058	4.94648491463907	4.82508775844714	5.03017880924057	5.29987952689965	7.56179761884743	8.52607343058707	8.83941072133812	8.63124195284135	8.74578424407151	8.80813732067318	8.62634496727168	8.70244719608218	8.39698134459848	AUS	1985	3.885415916	AUS1985FMLE	NA	32.5	10.2580430246233	NA	NA	1.923	NA
744	BTSX	11.84095405	12.20802522	11.49033046	East Asia & Pacific	High income	..		AUS1985	11441.1933	-7.89182169732325	-0.323691897174161	-3.61880628861134	-0.881195972218274	2.30587746933968	3.52422262899801	4.77754694498058	4.94648491463907	4.82508775844714	5.03017880924057	5.29987952689965	7.56179761884743	8.52607343058707	8.83941072133812	8.63124195284135	8.74578424407151	8.80813732067318	8.62634496727168	8.70244719608218	8.39698134459848	AUS	1985	3.885415916	AUS1985BTSX	NA	32.5	10.2580430246233	NA	NA	1.923	NA
745	MLE	10.54717923	14.43223427	7.857841086	Latin America & Caribbean	Lower middle income	IDA	HIPC	NIC1982	NA	NA	NA	NA	NA	NA	NA	NA	NA	NA	NA	NA	NA	NA	NA	NA	NA	NA	NA	NA	NA	NIC	1982	-3.493341293	NIC1982MLE	NA	NA	2.50358973007864	NA	NA	5.737	NA
746	FMLE	2.924514268	4.405985568	2.04195871	Latin America & Caribbean	Lower middle income	IDA	HIPC	NIC1982	NA	NA	NA	NA	NA	NA	NA	NA	NA	NA	NA	NA	NA	NA	NA	NA	NA	NA	NA	NA	NA	NIC	1982	-3.493341293	NIC1982FMLE	NA	NA	2.50358973007864	NA	NA	5.737	NA
747	BTSX	6.519365624	8.961507613	4.884447473	Latin America & Caribbean	Lower middle income	IDA	HIPC	NIC1982	NA	NA	NA	NA	NA	NA	NA	NA	NA	NA	NA	NA	NA	NA	NA	NA	NA	NA	NA	NA	NA	NIC	1982	-3.493341293	NIC1982BTSX	NA	NA	2.50358973007864	NA	NA	5.737	NA
748	MLE	9.189878565	12.07214123	6.268934671	South Asia	Low income	IDA	HIPC	AFG1983	NA	NA	NA	NA	NA	NA	NA	NA	NA	NA	NA	NA	NA	NA	NA	NA	NA	NA	NA	NA	NA	AFG	1983	NA	AFG1983MLE	NA	NA	2.4281891009038	NA	NA	7.537	NA
749	FMLE	5.680916046	8.073986202	4.156938868	South Asia	Low income	IDA	HIPC	AFG1983	NA	NA	NA	NA	NA	NA	NA	NA	NA	NA	NA	NA	NA	NA	NA	NA	NA	NA	NA	NA	NA	AFG	1983	NA	AFG1983FMLE	NA	NA	2.4281891009038	NA	NA	7.537	NA
750	BTSX	7.424985429	10.24627485	5.529071824	South Asia	Low income	IDA	HIPC	AFG1983	NA	NA	NA	NA	NA	NA	NA	NA	NA	NA	NA	NA	NA	NA	NA	NA	NA	NA	NA	NA	NA	AFG	1983	NA	AFG1983BTSX	NA	NA	2.4281891009038	NA	NA	7.537	NA
751	MLE	14.24598849	14.8356907	13.6418593	Europe & Central Asia	High income	..	EMU	NLD1980	13791.86226	7.76118805552342	11.0714421076837	14.5868873283757	14.8540949531738	13.4588902593574	13.5303154368202	14.499624914216	16.3579279942391	16.9165591795551	16.7666812003749	16.2064592382083	15.8454573567884	15.3636947064745	14.8573532943035	14.3498958021557	14.123140278292	14.2389106632001	13.826631653116	13.4573287461827	13.203000736009	NLD	1980	0.543128027	NLD1980MLE	NA	NA	11.5088744561632	NA	NA	1.6	NA
752	FMLE	7.73900192	8.076869585	7.414502955	Europe & Central Asia	High income	..	EMU	NLD1980	13791.86226	7.76118805552342	11.0714421076837	14.5868873283757	14.8540949531738	13.4588902593574	13.5303154368202	14.499624914216	16.3579279942391	16.9165591795551	16.7666812003749	16.2064592382083	15.8454573567884	15.3636947064745	14.8573532943035	14.3498958021557	14.123140278292	14.2389106632001	13.826631653116	13.4573287461827	13.203000736009	NLD	1980	0.543128027	NLD1980FMLE	NA	NA	11.5088744561632	NA	NA	1.6	NA
753	BTSX	10.8378984	11.23988259	10.44323844	Europe & Central Asia	High income	..	EMU	NLD1980	13791.86226	7.76118805552342	11.0714421076837	14.5868873283757	14.8540949531738	13.4588902593574	13.5303154368202	14.499624914216	16.3579279942391	16.9165591795551	16.7666812003749	16.2064592382083	15.8454573567884	15.3636947064745	14.8573532943035	14.3498958021557	14.123140278292	14.2389106632001	13.826631653116	13.4573287461827	13.203000736009	NLD	1980	0.543128027	NLD1980BTSX	NA	NA	11.5088744561632	NA	NA	1.6	NA
754	MLE	53.28523154	56.53970282	50.04573585	Europe & Central Asia	High income	..	EMU	EST1981	NA	NA	NA	NA	NA	NA	NA	NA	NA	NA	NA	NA	NA	NA	NA	NA	NA	NA	NA	NA	NA	EST	1981	NA	EST1981MLE	NA	NA	12.3062576706937	NA	NA	2.07	NA
755	FMLE	12.12623092	12.88938484	11.33730594	Europe & Central Asia	High income	..	EMU	EST1981	NA	NA	NA	NA	NA	NA	NA	NA	NA	NA	NA	NA	NA	NA	NA	NA	NA	NA	NA	NA	NA	EST	1981	NA	EST1981FMLE	NA	NA	12.3062576706937	NA	NA	2.07	NA
756	BTSX	30.68380581	32.35404996	28.9855324	Europe & Central Asia	High income	..	EMU	EST1981	NA	NA	NA	NA	NA	NA	NA	NA	NA	NA	NA	NA	NA	NA	NA	NA	NA	NA	NA	NA	NA	EST	1981	NA	EST1981BTSX	NA	NA	12.3062576706937	NA	NA	2.07	NA
757	MLE	2.37254475	2.890823291	1.625770848	Middle East & North Africa	Lower middle income	IBRD		EGY1981	493.0131759	-0.467439191080599	7.9978650770842	11.4382497333246	8.5647561586137	7.98006456926419	8.63238145202858	10.6148024215543	7.71523958503042	7.55476932608103	7.36936987412746	7.12587059437815	8.17953902672968	8.12114415032001	7.76880895603034	7.48563178842605	7.26272642575798	NA	NA	NA	NA	EGY	1981	4.596634397	EGY1981MLE	NA	NA	4.22020165114044	NA	NA	5.442	NA
758	FMLE	0.930044548	1.222864703	0.535225926	Middle East & North Africa	Lower middle income	IBRD		EGY1981	493.0131759	-0.467439191080599	7.9978650770842	11.4382497333246	8.5647561586137	7.98006456926419	8.63238145202858	10.6148024215543	7.71523958503042	7.55476932608103	7.36936987412746	7.12587059437815	8.17953902672968	8.12114415032001	7.76880895603034	7.48563178842605	7.26272642575798	NA	NA	NA	NA	EGY	1981	4.596634397	EGY1981FMLE	NA	NA	4.22020165114044	NA	NA	5.442	NA
759	BTSX	1.664285127	1.944362856	1.120119642	Middle East & North Africa	Lower middle income	IBRD		EGY1981	493.0131759	-0.467439191080599	7.9978650770842	11.4382497333246	8.5647561586137	7.98006456926419	8.63238145202858	10.6148024215543	7.71523958503042	7.55476932608103	7.36936987412746	7.12587059437815	8.17953902672968	8.12114415032001	7.76880895603034	7.48563178842605	7.26272642575798	NA	NA	NA	NA	EGY	1981	4.596634397	EGY1981BTSX	NA	NA	4.22020165114044	NA	NA	5.442	NA
760	MLE	29.43898865	37.28143619	21.07988333	East Asia & Pacific	Lower middle income	IDA		KIR1981	575.7314009	6.0311663781996	-10.1388158935508	-8.85306555669272	-2.87269704523065	-3.32115273047892	-7.30972739938369	-11.96601083006	1.20084055910277	6.82919398042414	8.23185589670537	7.92220731865845	NA	NA	NA	NA	NA	NA	NA	NA	NA	KIR	1981	3.669041096	KIR1981MLE	NA	NA	3.57333333333333	NA	NA	4.988	NA
761	FMLE	5.520896394	7.279812747	3.942282073	East Asia & Pacific	Lower middle income	IDA		KIR1981	575.7314009	6.0311663781996	-10.1388158935508	-8.85306555669272	-2.87269704523065	-3.32115273047892	-7.30972739938369	-11.96601083006	1.20084055910277	6.82919398042414	8.23185589670537	7.92220731865845	NA	NA	NA	NA	NA	NA	NA	NA	NA	KIR	1981	3.669041096	KIR1981FMLE	NA	NA	3.57333333333333	NA	NA	4.988	NA
762	BTSX	17.04752882	21.20920481	12.73874456	East Asia & Pacific	Lower middle income	IDA		KIR1981	575.7314009	6.0311663781996	-10.1388158935508	-8.85306555669272	-2.87269704523065	-3.32115273047892	-7.30972739938369	-11.96601083006	1.20084055910277	6.82919398042414	8.23185589670537	7.92220731865845	NA	NA	NA	NA	NA	NA	NA	NA	NA	KIR	1981	3.669041096	KIR1981BTSX	NA	NA	3.57333333333333	NA	NA	4.988	NA
763	MLE	3.65985043	4.139429133	3.220076992	Latin America & Caribbean	High income	IBRD		ATG1980	2041.035318	20.3349254150655	22.1251434452417	19.0824027061961	NA	NA	NA	NA	NA	NA	NA	NA	NA	NA	NA	NA	NA	NA	NA	NA	NA	ATG	1980	7.694288629	ATG1980MLE	NA	NA	7.88340178303115	NA	NA	2.311	NA
764	FMLE	0.796196363	0.911919206	0.682644319	Latin America & Caribbean	High income	IBRD		ATG1980	2041.035318	20.3349254150655	22.1251434452417	19.0824027061961	NA	NA	NA	NA	NA	NA	NA	NA	NA	NA	NA	NA	NA	NA	NA	NA	NA	ATG	1980	7.694288629	ATG1980FMLE	NA	NA	7.88340178303115	NA	NA	2.311	NA
765	BTSX	2.071892686	2.328280084	1.828194279	Latin America & Caribbean	High income	IBRD		ATG1980	2041.035318	20.3349254150655	22.1251434452417	19.0824027061961	NA	NA	NA	NA	NA	NA	NA	NA	NA	NA	NA	NA	NA	NA	NA	NA	NA	ATG	1980	7.694288629	ATG1980BTSX	NA	NA	7.88340178303115	NA	NA	2.311	NA
766	MLE	24.98945931	31.19701034	17.80367008	East Asia & Pacific	Upper middle income	IDA		WSM1982	726.3783541	2.1373638307473	-2.40007677740094	-0.964225875727598	2.11301444815912	3.45369188611309	5.14609922377065	2.71607947207779	2.11304116309632	3.11377968459046	5.5144836053779	6.31611375517998	7.16394578114736	NA	NA	NA	NA	NA	NA	NA	NA	WSM	1982	-1.372968382	WSM1982MLE	NA	NA	3.02184138778201	NA	NA	5.661	NA
767	FMLE	8.745801675	11.11864389	6.226808109	East Asia & Pacific	Upper middle income	IDA		WSM1982	726.3783541	2.1373638307473	-2.40007677740094	-0.964225875727598	2.11301444815912	3.45369188611309	5.14609922377065	2.71607947207779	2.11304116309632	3.11377968459046	5.5144836053779	6.31611375517998	7.16394578114736	NA	NA	NA	NA	NA	NA	NA	NA	WSM	1982	-1.372968382	WSM1982FMLE	NA	NA	3.02184138778201	NA	NA	5.661	NA
768	BTSX	16.87902848	20.52950217	12.76811779	East Asia & Pacific	Upper middle income	IDA		WSM1982	726.3783541	2.1373638307473	-2.40007677740094	-0.964225875727598	2.11301444815912	3.45369188611309	5.14609922377065	2.71607947207779	2.11304116309632	3.11377968459046	5.5144836053779	6.31611375517998	7.16394578114736	NA	NA	NA	NA	NA	NA	NA	NA	WSM	1982	-1.372968382	WSM1982BTSX	NA	NA	3.02184138778201	NA	NA	5.661	NA
769	MLE	0.671394722	0.720178618	0.627827513	Middle East & North Africa	High income	..		KWT1982	13053.95319	-18.0533518234026	-17.4818463841198	-9.3502538183336	2.85252600821271	2.86400300315355	2.53133510057395	2.51614174471082	0.420627463250267	9.9188161341303	10.3614395992381	10.1245378380928	11.3847679837447	10.1227657579814	8.99380496554902	8.33161921189269	7.29899574036268	7.07837738097281	6.16375365287007	5.73995790371205	5.09269229407947	KWT	1982	-16.01476672	KWT1982MLE	NA	NA	1.16944487970084	NA	NA	5.054	NA
770	FMLE	0.445831448	0.480652577	0.413595741	Middle East & North Africa	High income	..		KWT1982	13053.95319	-18.0533518234026	-17.4818463841198	-9.3502538183336	2.85252600821271	2.86400300315355	2.53133510057395	2.51614174471082	0.420627463250267	9.9188161341303	10.3614395992381	10.1245378380928	11.3847679837447	10.1227657579814	8.99380496554902	8.33161921189269	7.29899574036268	7.07837738097281	6.16375365287007	5.73995790371205	5.09269229407947	KWT	1982	-16.01476672	KWT1982FMLE	NA	NA	1.16944487970084	NA	NA	5.054	NA
771	BTSX	0.579096927	0.615650346	0.546213379	Middle East & North Africa	High income	..		KWT1982	13053.95319	-18.0533518234026	-17.4818463841198	-9.3502538183336	2.85252600821271	2.86400300315355	2.53133510057395	2.51614174471082	0.420627463250267	9.9188161341303	10.3614395992381	10.1245378380928	11.3847679837447	10.1227657579814	8.99380496554902	8.33161921189269	7.29899574036268	7.07837738097281	6.16375365287007	5.73995790371205	5.09269229407947	KWT	1982	-16.01476672	KWT1982BTSX	NA	NA	1.16944487970084	NA	NA	5.054	NA
772	MLE	28.56768047	39.00995371	20.30417051	Sub-Saharan Africa	Lower middle income	IBRD		SWZ1982	847.3124436	-8.52392604722829	-3.26431317184688	5.99002806262749	8.65079251534569	8.60985713303326	8.52315519604729	5.93837963562791	5.93107992237445	6.97941276329916	10.4408715593494	9.89966244167677	10.5892417766117	10.0362792368868	11.2769992593971	10.7775221824203	9.69777263071896	9.50531543687276	9.2748176333137	9.67780479814289	9.94560944312295	SWZ	1982	-1.734369966	SWZ1982MLE	NA	NA	2.78907822501454	NA	NA	6.404	NA
773	FMLE	7.301679063	9.991468604	5.256314747	Sub-Saharan Africa	Lower middle income	IBRD		SWZ1982	847.3124436	-8.52392604722829	-3.26431317184688	5.99002806262749	8.65079251534569	8.60985713303326	8.52315519604729	5.93837963562791	5.93107992237445	6.97941276329916	10.4408715593494	9.89966244167677	10.5892417766117	10.0362792368868	11.2769992593971	10.7775221824203	9.69777263071896	9.50531543687276	9.2748176333137	9.67780479814289	9.94560944312295	SWZ	1982	-1.734369966	SWZ1982FMLE	NA	NA	2.78907822501454	NA	NA	6.404	NA
774	BTSX	16.79348705	22.00940985	12.49583764	Sub-Saharan Africa	Lower middle income	IBRD		SWZ1982	847.3124436	-8.52392604722829	-3.26431317184688	5.99002806262749	8.65079251534569	8.60985713303326	8.52315519604729	5.93837963562791	5.93107992237445	6.97941276329916	10.4408715593494	9.89966244167677	10.5892417766117	10.0362792368868	11.2769992593971	10.7775221824203	9.69777263071896	9.50531543687276	9.2748176333137	9.67780479814289	9.94560944312295	SWZ	1982	-1.734369966	SWZ1982BTSX	NA	NA	2.78907822501454	NA	NA	6.404	NA
775	MLE	37.8406791	49.39601785	24.71028221	Sub-Saharan Africa	Low income	IDA	HIPC	ETH1982	212.2888617	1.28239703063859	2.85370906001901	3.86178545386742	4.86183827265836	4.82396898094217	6.01474908675921	5.92220008518354	4.84796076544101	5.36668585630058	6.06933715949776	6.08916350975759	5.82790368887787	5.91446437588663	5.68910566139402	5.54419826664094	5.39401592420672	5.36237041988974	5.39688602063115	5.42302855812742	5.23762495062285	ETH	1982	-2.865751655	ETH1982MLE	NA	NA	2.83066099347619	NA	NA	7.372	NA
776	FMLE	10.63949271	14.58929769	5.000331704	Sub-Saharan Africa	Low income	IDA	HIPC	ETH1982	212.2888617	1.28239703063859	2.85370906001901	3.86178545386742	4.86183827265836	4.82396898094217	6.01474908675921	5.92220008518354	4.84796076544101	5.36668585630058	6.06933715949776	6.08916350975759	5.82790368887787	5.91446437588663	5.68910566139402	5.54419826664094	5.39401592420672	5.36237041988974	5.39688602063115	5.42302855812742	5.23762495062285	ETH	1982	-2.865751655	ETH1982FMLE	NA	NA	2.83066099347619	NA	NA	7.372	NA
777	BTSX	23.54406959	29.22667332	15.05288395	Sub-Saharan Africa	Low income	IDA	HIPC	ETH1982	212.2888617	1.28239703063859	2.85370906001901	3.86178545386742	4.86183827265836	4.82396898094217	6.01474908675921	5.92220008518354	4.84796076544101	5.36668585630058	6.06933715949776	6.08916350975759	5.82790368887787	5.91446437588663	5.68910566139402	5.54419826664094	5.39401592420672	5.36237041988974	5.39688602063115	5.42302855812742	5.23762495062285	ETH	1982	-2.865751655	ETH1982BTSX	NA	NA	2.83066099347619	NA	NA	7.372	NA
778	MLE	31.89189739	46.40760606	9.192781326	East Asia & Pacific	Lower middle income	IDA		SLB1982	770.8372377	-3.78903920769303	-0.749893819701386	4.78426693931362	10.9413141405838	11.7863710490244	11.2227598541793	10.751532797938	7.26164306847501	11.2263940935652	13.1915548130207	9.55878843141169	13.432255539456	12.2668931669772	11.9938157022953	NA	NA	NA	NA	NA	NA	SLB	1982	-4.979204919	SLB1982MLE	NA	NA	3.19400599400599	NA	NA	6.516	NA
779	FMLE	9.957619343	15.54473712	2.876696493	East Asia & Pacific	Lower middle income	IDA		SLB1982	770.8372377	-3.78903920769303	-0.749893819701386	4.78426693931362	10.9413141405838	11.7863710490244	11.2227598541793	10.751532797938	7.26164306847501	11.2263940935652	13.1915548130207	9.55878843141169	13.432255539456	12.2668931669772	11.9938157022953	NA	NA	NA	NA	NA	NA	SLB	1982	-4.979204919	SLB1982FMLE	NA	NA	3.19400599400599	NA	NA	6.516	NA
780	BTSX	21.35351218	30.88925309	6.46233616	East Asia & Pacific	Lower middle income	IDA		SLB1982	770.8372377	-3.78903920769303	-0.749893819701386	4.78426693931362	10.9413141405838	11.7863710490244	11.2227598541793	10.751532797938	7.26164306847501	11.2263940935652	13.1915548130207	9.55878843141169	13.432255539456	12.2668931669772	11.9938157022953	NA	NA	NA	NA	NA	NA	SLB	1982	-4.979204919	SLB1982BTSX	NA	NA	3.19400599400599	NA	NA	6.516	NA
781	MLE	22.62696175	23.55237516	21.69364975	Europe & Central Asia	High income	..	EMU	DEU1981	10209.07312	-15.8937717193058	-4.86969072258367	2.49314042180273	7.36544377824342	9.00111758944875	8.56150844854162	8.84925554415257	9.20606547752716	11.5738979751483	12.3286463356652	12.6228976298666	13.3356120680245	13.2828072312772	12.8518454063917	12.0047384760268	11.5830605176973	11.3902966064273	11.2565408078612	10.9185614083352	10.8070655107318	DEU	1981	0.376242533	DEU1981MLE	NA	NA	15.46622057676	NA	NA	1.43	NA
782	FMLE	9.553768989	9.934527276	9.162704322	Europe & Central Asia	High income	..	EMU	DEU1981	10209.07312	-15.8937717193058	-4.86969072258367	2.49314042180273	7.36544377824342	9.00111758944875	8.56150844854162	8.84925554415257	9.20606547752716	11.5738979751483	12.3286463356652	12.6228976298666	13.3356120680245	13.2828072312772	12.8518454063917	12.0047384760268	11.5830605176973	11.3902966064273	11.2565408078612	10.9185614083352	10.8070655107318	DEU	1981	0.376242533	DEU1981FMLE	NA	NA	15.46622057676	NA	NA	1.43	NA
783	BTSX	15.61174941	16.18319474	15.03101041	Europe & Central Asia	High income	..	EMU	DEU1981	10209.07312	-15.8937717193058	-4.86969072258367	2.49314042180273	7.36544377824342	9.00111758944875	8.56150844854162	8.84925554415257	9.20606547752716	11.5738979751483	12.3286463356652	12.6228976298666	13.3356120680245	13.2828072312772	12.8518454063917	12.0047384760268	11.5830605176973	11.3902966064273	11.2565408078612	10.9185614083352	10.8070655107318	DEU	1981	0.376242533	DEU1981BTSX	NA	NA	15.46622057676	NA	NA	1.43	NA
784	MLE	38.60002803	39.86988041	37.35408727	Europe & Central Asia	High income	..	EMU	FIN1985	11398.10595	5.20810987413431	4.2014630740741	1.38257277210265	1.06126855458577	0.308443052784613	3.38902130356882	5.90361748010453	6.15330655112794	6.0119314207977	6.18343149739793	7.21369464497317	8.73362275914107	10.324336530179	10.7875338285891	10.745684449397	10.8253670376678	11.0215439676775	9.9835674626132	9.50240613077611	9.36606961011424	FIN	1985	3.117925686	FIN1985MLE	NA	NA	12.4843462340696	NA	NA	1.64	NA
785	FMLE	10.5917499	10.99810833	10.16035541	Europe & Central Asia	High income	..	EMU	FIN1985	11398.10595	5.20810987413431	4.2014630740741	1.38257277210265	1.06126855458577	0.308443052784613	3.38902130356882	5.90361748010453	6.15330655112794	6.0119314207977	6.18343149739793	7.21369464497317	8.73362275914107	10.324336530179	10.7875338285891	10.745684449397	10.8253670376678	11.0215439676775	9.9835674626132	9.50240613077611	9.36606961011424	FIN	1985	3.117925686	FIN1985FMLE	NA	NA	12.4843462340696	NA	NA	1.64	NA
786	BTSX	23.98077492	24.67667883	23.31282451	Europe & Central Asia	High income	..	EMU	FIN1985	11398.10595	5.20810987413431	4.2014630740741	1.38257277210265	1.06126855458577	0.308443052784613	3.38902130356882	5.90361748010453	6.15330655112794	6.0119314207977	6.18343149739793	7.21369464497317	8.73362275914107	10.324336530179	10.7875338285891	10.745684449397	10.8253670376678	11.0215439676775	9.9835674626132	9.50240613077611	9.36606961011424	FIN	1985	3.117925686	FIN1985BTSX	NA	NA	12.4843462340696	NA	NA	1.64	NA
787	MLE	11.80145505	12.93341384	10.80661382	Latin America & Caribbean	Upper middle income	Blend		VCT1981	943.5770005	23.166429079021	19.1015126251663	18.1068982599592	19.1729464553491	24.6799022996496	19.7512501974202	16.7154808130746	15.5962281705201	14.7489195151126	16.7162198856044	15.8301158179368	15.2722802827969	14.6090128319109	13.1291911221195	11.9650066871422	11.5090079861801	10.8459829592067	10.5691817807697	9.55609188662647	9.16236706068496	VCT	1981	3.926411727	VCT1981MLE	NA	NA	6.30739297812655	NA	NA	3.814	NA
788	FMLE	2.02274268	2.256834805	1.817274356	Latin America & Caribbean	Upper middle income	Blend		VCT1981	943.5770005	23.166429079021	19.1015126251663	18.1068982599592	19.1729464553491	24.6799022996496	19.7512501974202	16.7154808130746	15.5962281705201	14.7489195151126	16.7162198856044	15.8301158179368	15.2722802827969	14.6090128319109	13.1291911221195	11.9650066871422	11.5090079861801	10.8459829592067	10.5691817807697	9.55609188662647	9.16236706068496	VCT	1981	3.926411727	VCT1981FMLE	NA	NA	6.30739297812655	NA	NA	3.814	NA
789	BTSX	6.065316964	6.65137508	5.576317187	Latin America & Caribbean	Upper middle income	Blend		VCT1981	943.5770005	23.166429079021	19.1015126251663	18.1068982599592	19.1729464553491	24.6799022996496	19.7512501974202	16.7154808130746	15.5962281705201	14.7489195151126	16.7162198856044	15.8301158179368	15.2722802827969	14.6090128319109	13.1291911221195	11.9650066871422	11.5090079861801	10.8459829592067	10.5691817807697	9.55609188662647	9.16236706068496	VCT	1981	3.926411727	VCT1981BTSX	NA	NA	6.30739297812655	NA	NA	3.814	NA
790	MLE	24.99273784	31.42779921	18.10581023	Sub-Saharan Africa	Lower middle income	Blend		ZWE1982	1094.29259	2.53342286149325	7.47502920215308	12.048588761356	13.2845394791357	10.1019634360856	8.07504989804526	6.22701632405462	6.23455348002022	7.32292803625592	8.50044115115274	9.42712376492702	9.6531214353778	9.24811618227357	9.61127963298696	9.13110595305011	8.90874070843364	8.01849542541881	7.81608941141854	7.4877385004575	7.13068529332719	ZWE	1982	-1.276097515	ZWE1982MLE	NA	NA	3.25038694014773	NA	NA	6.382	NA
791	FMLE	10.01532007	12.83134166	4.714939507	Sub-Saharan Africa	Lower middle income	Blend		ZWE1982	1094.29259	2.53342286149325	7.47502920215308	12.048588761356	13.2845394791357	10.1019634360856	8.07504989804526	6.22701632405462	6.23455348002022	7.32292803625592	8.50044115115274	9.42712376492702	9.6531214353778	9.24811618227357	9.61127963298696	9.13110595305011	8.90874070843364	8.01849542541881	7.81608941141854	7.4877385004575	7.13068529332719	ZWE	1982	-1.276097515	ZWE1982FMLE	NA	NA	3.25038694014773	NA	NA	6.382	NA
792	BTSX	17.21191712	21.06522448	11.28106352	Sub-Saharan Africa	Lower middle income	Blend		ZWE1982	1094.29259	2.53342286149325	7.47502920215308	12.048588761356	13.2845394791357	10.1019634360856	8.07504989804526	6.22701632405462	6.23455348002022	7.32292803625592	8.50044115115274	9.42712376492702	9.6531214353778	9.24811618227357	9.61127963298696	9.13110595305011	8.90874070843364	8.01849542541881	7.81608941141854	7.4877385004575	7.13068529332719	ZWE	1982	-1.276097515	ZWE1982BTSX	NA	NA	3.25038694014773	NA	NA	6.382	NA
793	MLE	31.41751678	32.7858219	30.11512924	Europe & Central Asia	High income	..		SWE1980	17097.83265	14.9266911133909	16.3943582682856	14.3043210021405	11.9940894370959	11.0644907049666	13.2833771763472	12.925564787508	13.9210099284303	14.3052090065555	13.6975078810536	13.4441504664995	12.9660440682614	12.3752645220448	12.0357767906055	11.7445220381241	11.5717566956778	11.5196740344177	11.2998613604016	11.1157880753981	10.9719581935325	SWE	1980	1.493733159	SWE1980MLE	NA	NA	16.2915266166472	NA	NA	1.68	NA
794	FMLE	13.19096901	13.78825516	12.62925832	Europe & Central Asia	High income	..		SWE1980	17097.83265	14.9266911133909	16.3943582682856	14.3043210021405	11.9940894370959	11.0644907049666	13.2833771763472	12.925564787508	13.9210099284303	14.3052090065555	13.6975078810536	13.4441504664995	12.9660440682614	12.3752645220448	12.0357767906055	11.7445220381241	11.5717566956778	11.5196740344177	11.2998613604016	11.1157880753981	10.9719581935325	SWE	1980	1.493733159	SWE1980FMLE	NA	NA	16.2915266166472	NA	NA	1.68	NA
795	BTSX	22.17569034	23.10035993	21.33873133	Europe & Central Asia	High income	..		SWE1980	17097.83265	14.9266911133909	16.3943582682856	14.3043210021405	11.9940894370959	11.0644907049666	13.2833771763472	12.925564787508	13.9210099284303	14.3052090065555	13.6975078810536	13.4441504664995	12.9660440682614	12.3752645220448	12.0357767906055	11.7445220381241	11.5717566956778	11.5196740344177	11.2998613604016	11.1157880753981	10.9719581935325	SWE	1980	1.493733159	SWE1980BTSX	NA	NA	16.2915266166472	NA	NA	1.68	NA
796	MLE	4.794058418	5.139592701	4.479654082	Europe & Central Asia	High income	..	EMU	GRC1981	5380.26762	-8.71095563879848	-2.89580722851308	4.64875187498122	8.47129098727348	9.67480571652799	9.3136944207254	9.61931303661083	10.0390663057353	12.2628448676669	12.5306468595177	12.3508623363414	12.3935483016058	12.5687728783917	12.2421936896011	11.8908916147866	11.8296051874041	11.9991597259353	12.0394292868937	12.0724497912637	11.6783291306302	GRC	1981	-2.432461477	GRC1981MLE	NA	NA	13.1413025637345	NA	NA	2.09	NA
797	FMLE	1.830415571	1.950937049	1.722521232	Europe & Central Asia	High income	..	EMU	GRC1981	5380.26762	-8.71095563879848	-2.89580722851308	4.64875187498122	8.47129098727348	9.67480571652799	9.3136944207254	9.61931303661083	10.0390663057353	12.2628448676669	12.5306468595177	12.3508623363414	12.3935483016058	12.5687728783917	12.2421936896011	11.8908916147866	11.8296051874041	11.9991597259353	12.0394292868937	12.0724497912637	11.6783291306302	GRC	1981	-2.432461477	GRC1981FMLE	NA	NA	13.1413025637345	NA	NA	2.09	NA
798	BTSX	3.236423215	3.43027511	3.05797864	Europe & Central Asia	High income	..	EMU	GRC1981	5380.26762	-8.71095563879848	-2.89580722851308	4.64875187498122	8.47129098727348	9.67480571652799	9.3136944207254	9.61931303661083	10.0390663057353	12.2628448676669	12.5306468595177	12.3508623363414	12.3935483016058	12.5687728783917	12.2421936896011	11.8908916147866	11.8296051874041	11.9991597259353	12.0394292868937	12.0724497912637	11.6783291306302	GRC	1981	-2.432461477	GRC1981BTSX	NA	NA	13.1413025637345	NA	NA	2.09	NA
799	MLE	8.74505866	16.25148419	4.606393909	Sub-Saharan Africa	Low income	IDA	HIPC	GMB1980	335.4965033	12.6063989179598	14.6277445037886	16.5663553494642	17.2448344340761	12.2901330301302	13.013736918684	14.4791163282368	15.5537493895684	14.0968027121827	12.9913924104671	12.9454034515552	12.4053520676988	10.081325927489	9.53717864580321	NA	NA	NA	NA	NA	NA	GMB	1980	2.804921315	GMB1980MLE	NA	NA	3.6672045288974	NA	NA	6.404	NA
800	FMLE	4.886581779	6.789173027	2.729718406	Sub-Saharan Africa	Low income	IDA	HIPC	GMB1980	335.4965033	12.6063989179598	14.6277445037886	16.5663553494642	17.2448344340761	12.2901330301302	13.013736918684	14.4791163282368	15.5537493895684	14.0968027121827	12.9913924104671	12.9454034515552	12.4053520676988	10.081325927489	9.53717864580321	NA	NA	NA	NA	NA	NA	GMB	1980	2.804921315	GMB1980FMLE	NA	NA	3.6672045288974	NA	NA	6.404	NA
801	BTSX	6.819378418	10.84392124	3.950747753	Sub-Saharan Africa	Low income	IDA	HIPC	GMB1980	335.4965033	12.6063989179598	14.6277445037886	16.5663553494642	17.2448344340761	12.2901330301302	13.013736918684	14.4791163282368	15.5537493895684	14.0968027121827	12.9913924104671	12.9454034515552	12.4053520676988	10.081325927489	9.53717864580321	NA	NA	NA	NA	NA	NA	GMB	1980	2.804921315	GMB1980BTSX	NA	NA	3.6672045288974	NA	NA	6.404	NA
802	MLE	24.94306376	31.18072306	17.99859654	East Asia & Pacific	Upper middle income	IDA		WSM1981	711.177895	-6.73594210985879	-2.47952034199943	2.10489927733217	3.78541612606471	5.75839950816472	2.81285037339436	2.10956696914757	3.23648616733549	5.89654540470503	6.74327862058706	7.63299569007121	NA	NA	NA	NA	NA	NA	NA	NA	NA	WSM	1981	-9.732519553	WSM1981MLE	NA	NA	2.97009447018473	NA	NA	5.784	NA
803	FMLE	8.754875181	11.00438315	6.295509233	East Asia & Pacific	Upper middle income	IDA		WSM1981	711.177895	-6.73594210985879	-2.47952034199943	2.10489927733217	3.78541612606471	5.75839950816472	2.81285037339436	2.10956696914757	3.23648616733549	5.89654540470503	6.74327862058706	7.63299569007121	NA	NA	NA	NA	NA	NA	NA	NA	NA	WSM	1981	-9.732519553	WSM1981FMLE	NA	NA	2.97009447018473	NA	NA	5.784	NA
804	BTSX	16.84649892	20.29579946	12.63240755	East Asia & Pacific	Upper middle income	IDA		WSM1981	711.177895	-6.73594210985879	-2.47952034199943	2.10489927733217	3.78541612606471	5.75839950816472	2.81285037339436	2.10956696914757	3.23648616733549	5.89654540470503	6.74327862058706	7.63299569007121	NA	NA	NA	NA	NA	NA	NA	NA	NA	WSM	1981	-9.732519553	WSM1981BTSX	NA	NA	2.97009447018473	NA	NA	5.784	NA
805	MLE	6.167317135	6.55277679	5.814666662	Latin America & Caribbean	Upper middle income	IBRD		GTM1980	1143.440402	11.3288436427483	11.174806782506	10.1904630012975	13.2052179915891	13.9698977361423	13.7652972556704	14.6719172806818	15.2592665266434	13.8755572712673	12.5993031548835	12.1963954276844	11.4706361606325	11.1902902773402	10.4829095928158	9.86477288564343	9.19373226881324	8.62645980450054	8.54914124516779	8.25751504024348	7.83893452357523	GTM	1980	1.20354501	GTM1980MLE	NA	NA	2.83455358485765	NA	NA	6.171	NA
806	FMLE	1.337110722	1.442913011	1.233458274	Latin America & Caribbean	Upper middle income	IBRD		GTM1980	1143.440402	11.3288436427483	11.174806782506	10.1904630012975	13.2052179915891	13.9698977361423	13.7652972556704	14.6719172806818	15.2592665266434	13.8755572712673	12.5993031548835	12.1963954276844	11.4706361606325	11.1902902773402	10.4829095928158	9.86477288564343	9.19373226881324	8.62645980450054	8.54914124516779	8.25751504024348	7.83893452357523	GTM	1980	1.20354501	GTM1980FMLE	NA	NA	2.83455358485765	NA	NA	6.171	NA
807	BTSX	3.734086122	3.964872746	3.529857293	Latin America & Caribbean	Upper middle income	IBRD		GTM1980	1143.440402	11.3288436427483	11.174806782506	10.1904630012975	13.2052179915891	13.9698977361423	13.7652972556704	14.6719172806818	15.2592665266434	13.8755572712673	12.5993031548835	12.1963954276844	11.4706361606325	11.1902902773402	10.4829095928158	9.86477288564343	9.19373226881324	8.62645980450054	8.54914124516779	8.25751504024348	7.83893452357523	GTM	1980	1.20354501	GTM1980BTSX	NA	NA	2.83455358485765	NA	NA	6.171	NA
808	MLE	15.73213111	16.77648243	14.73129874	Europe & Central Asia	High income	IBRD		ROU1981	NA	NA	NA	NA	NA	NA	NA	NA	NA	NA	NA	NA	NA	NA	NA	NA	NA	NA	NA	NA	NA	ROU	1981	NA	ROU1981MLE	NA	NA	10.583503640848	NA	NA	2.36	NA
809	FMLE	4.049436435	4.273757477	3.853152679	Europe & Central Asia	High income	IBRD		ROU1981	NA	NA	NA	NA	NA	NA	NA	NA	NA	NA	NA	NA	NA	NA	NA	NA	NA	NA	NA	NA	NA	ROU	1981	NA	ROU1981FMLE	NA	NA	10.583503640848	NA	NA	2.36	NA
810	BTSX	9.689499133	10.25158873	9.135799937	Europe & Central Asia	High income	IBRD		ROU1981	NA	NA	NA	NA	NA	NA	NA	NA	NA	NA	NA	NA	NA	NA	NA	NA	NA	NA	NA	NA	NA	ROU	1981	NA	ROU1981BTSX	NA	NA	10.583503640848	NA	NA	2.36	NA
811	MLE	43.76642243	46.89248749	40.98312053	Europe & Central Asia	Upper middle income	IBRD		KAZ1983	NA	NA	NA	NA	NA	NA	NA	NA	NA	NA	NA	NA	NA	NA	NA	NA	NA	NA	NA	NA	NA	KAZ	1983	NA	KAZ1983MLE	NA	NA	5.7278580375637	NA	NA	3.04	NA
812	FMLE	9.926546869	10.58466242	9.33415621	Europe & Central Asia	Upper middle income	IBRD		KAZ1983	NA	NA	NA	NA	NA	NA	NA	NA	NA	NA	NA	NA	NA	NA	NA	NA	NA	NA	NA	NA	NA	KAZ	1983	NA	KAZ1983FMLE	NA	NA	5.7278580375637	NA	NA	3.04	NA
813	BTSX	25.47345264	27.10530712	23.97648524	Europe & Central Asia	Upper middle income	IBRD		KAZ1983	NA	NA	NA	NA	NA	NA	NA	NA	NA	NA	NA	NA	NA	NA	NA	NA	NA	NA	NA	NA	NA	KAZ	1983	NA	KAZ1983BTSX	NA	NA	5.7278580375637	NA	NA	3.04	NA
814	MLE	1.79320525	2.55761945	1.198469256	NA	NA	NA	NA	#N/A1982	NA	NA	NA	NA	NA	NA	NA	NA	NA	NA	NA	NA	NA	NA	NA	NA	NA	NA	NA	NA	NA	NA	NA	NA	NANAMLE	NA	NA	NA	NA	NA	NA	NA
815	FMLE	0.643843113	0.994828214	0.39015489	NA	NA	NA	NA	#N/A1982	NA	NA	NA	NA	NA	NA	NA	NA	NA	NA	NA	NA	NA	NA	NA	NA	NA	NA	NA	NA	NA	NA	NA	NA	NANAFMLE	NA	NA	NA	NA	NA	NA	NA
816	BTSX	1.171871185	1.671950695	0.768327599	NA	NA	NA	NA	#N/A1982	NA	NA	NA	NA	NA	NA	NA	NA	NA	NA	NA	NA	NA	NA	NA	NA	NA	NA	NA	NA	NA	NA	NA	NA	NANABTSX	NA	NA	NA	NA	NA	NA	NA
817	MLE	8.1783715	10.01714762	6.590086763	Latin America & Caribbean	Lower middle income	IDA	HIPC	HND1980	1050.336302	8.54397621303244	9.72694726917955	29.3641716321729	26.96310325296	24.7374225696351	21.2945894351495	19.6318438262653	18.4173371504213	17.0371780970858	14.9916945277659	14.0521375728311	12.835599216665	12.2151267145474	11.7321956507285	11.2712948602409	11.07089857338	10.9012552734424	10.4327544566009	10.1810819550662	9.81478356578847	HND	1980	-2.469600061	HND1980MLE	NA	NA	3.2469249521571	NA	NA	6.393	NA
818	FMLE	1.568285875	2.01032026	1.210007527	Latin America & Caribbean	Lower middle income	IDA	HIPC	HND1980	1050.336302	8.54397621303244	9.72694726917955	29.3641716321729	26.96310325296	24.7374225696351	21.2945894351495	19.6318438262653	18.4173371504213	17.0371780970858	14.9916945277659	14.0521375728311	12.835599216665	12.2151267145474	11.7321956507285	11.2712948602409	11.07089857338	10.9012552734424	10.4327544566009	10.1810819550662	9.81478356578847	HND	1980	-2.469600061	HND1980FMLE	NA	NA	3.2469249521571	NA	NA	6.393	NA
819	BTSX	4.726635562	5.640352137	3.894710982	Latin America & Caribbean	Lower middle income	IDA	HIPC	HND1980	1050.336302	8.54397621303244	9.72694726917955	29.3641716321729	26.96310325296	24.7374225696351	21.2945894351495	19.6318438262653	18.4173371504213	17.0371780970858	14.9916945277659	14.0521375728311	12.835599216665	12.2151267145474	11.7321956507285	11.2712948602409	11.07089857338	10.9012552734424	10.4327544566009	10.1810819550662	9.81478356578847	HND	1980	-2.469600061	HND1980BTSX	NA	NA	3.2469249521571	NA	NA	6.393	NA
820	MLE	2.752025744	3.811934781	1.984768385	Middle East & North Africa	High income	..		OMN1982	6636.838108	-1.65829735395784	6.2490875107972	19.6416115995229	21.9350845259521	15.9634338593263	13.4860043646895	13.9315061923872	14.924918223328	29.1695474089115	29.0474373511563	28.0580166426553	26.855286618179	24.938632420222	24.8650666789884	27.561246775436	29.0951987507598	27.5115335466437	NA	NA	NA	OMN	1982	5.426591723	OMN1982MLE	NA	NA	3.02499208249491	NA	NA	8.104	NA
821	FMLE	1.109103325	1.627430212	0.643547186	Middle East & North Africa	High income	..		OMN1982	6636.838108	-1.65829735395784	6.2490875107972	19.6416115995229	21.9350845259521	15.9634338593263	13.4860043646895	13.9315061923872	14.924918223328	29.1695474089115	29.0474373511563	28.0580166426553	26.855286618179	24.938632420222	24.8650666789884	27.561246775436	29.0951987507598	27.5115335466437	NA	NA	NA	OMN	1982	5.426591723	OMN1982FMLE	NA	NA	3.02499208249491	NA	NA	8.104	NA
822	BTSX	2.085020794	2.815726745	1.49421171	Middle East & North Africa	High income	..		OMN1982	6636.838108	-1.65829735395784	6.2490875107972	19.6416115995229	21.9350845259521	15.9634338593263	13.4860043646895	13.9315061923872	14.924918223328	29.1695474089115	29.0474373511563	28.0580166426553	26.855286618179	24.938632420222	24.8650666789884	27.561246775436	29.0951987507598	27.5115335466437	NA	NA	NA	OMN	1982	5.426591723	OMN1982BTSX	NA	NA	3.02499208249491	NA	NA	8.104	NA
823	MLE	9.101203992	11.8695357	6.990573676	Latin America & Caribbean	Lower middle income	IBRD	HIPC	BOL1981	985.5871896	27.0325241488671	10.7213367109672	12.8722812342374	13.1164019064466	13.5895495440131	13.1682031990028	12.9933786555388	18.2524340597665	15.5545188665138	15.5955483060178	14.626670128532	13.972888366366	13.3405097442516	13.1774505110015	13.0000336051035	12.706373563254	12.4710125106333	12.3511357597883	11.9769826229825	11.7275501992458	BOL	1981	-1.894807976	BOL1981MLE	NA	NA	3.82925744123242	NA	NA	5.408	NA
824	FMLE	4.679615365	6.565920185	3.119828601	Latin America & Caribbean	Lower middle income	IBRD	HIPC	BOL1981	985.5871896	27.0325241488671	10.7213367109672	12.8722812342374	13.1164019064466	13.5895495440131	13.1682031990028	12.9933786555388	18.2524340597665	15.5545188665138	15.5955483060178	14.626670128532	13.972888366366	13.3405097442516	13.1774505110015	13.0000336051035	12.706373563254	12.4710125106333	12.3511357597883	11.9769826229825	11.7275501992458	BOL	1981	-1.894807976	BOL1981FMLE	NA	NA	3.82925744123242	NA	NA	5.408	NA
825	BTSX	6.758885646	8.462396016	5.190441515	Latin America & Caribbean	Lower middle income	IBRD	HIPC	BOL1981	985.5871896	27.0325241488671	10.7213367109672	12.8722812342374	13.1164019064466	13.5895495440131	13.1682031990028	12.9933786555388	18.2524340597665	15.5545188665138	15.5955483060178	14.626670128532	13.972888366366	13.3405097442516	13.1774505110015	13.0000336051035	12.706373563254	12.4710125106333	12.3511357597883	11.9769826229825	11.7275501992458	BOL	1981	-1.894807976	BOL1981BTSX	NA	NA	3.82925744123242	NA	NA	5.408	NA
826	MLE	7.514875726	8.332424052	6.788293627	Latin America & Caribbean	Upper middle income	IBRD		GTM1981	1217.26402	6.45627160548767	8.86530033191146	9.57916990257299	9.2448113131294	11.8220388939517	12.681773605199	12.6912023246056	13.6112520770362	14.2462640401465	13.1109341075473	12.0264961371777	11.7064542267202	11.0766688004342	10.8452730237723	10.209791192759	9.64857997157078	9.03077405220549	8.50474139248913	8.43797145048164	8.16673328724129	GTM	1981	-1.927105349	GTM1981MLE	NA	NA	2.86083913863682	NA	NA	6.121	NA
827	FMLE	1.546867257	1.753761217	1.379183626	Latin America & Caribbean	Upper middle income	IBRD		GTM1981	1217.26402	6.45627160548767	8.86530033191146	9.57916990257299	9.2448113131294	11.8220388939517	12.681773605199	12.6912023246056	13.6112520770362	14.2462640401465	13.1109341075473	12.0264961371777	11.7064542267202	11.0766688004342	10.8452730237723	10.209791192759	9.64857997157078	9.03077405220549	8.50474139248913	8.43797145048164	8.16673328724129	GTM	1981	-1.927105349	GTM1981FMLE	NA	NA	2.86083913863682	NA	NA	6.121	NA
828	BTSX	4.494057413	4.984944655	4.059273276	Latin America & Caribbean	Upper middle income	IBRD		GTM1981	1217.26402	6.45627160548767	8.86530033191146	9.57916990257299	9.2448113131294	11.8220388939517	12.681773605199	12.6912023246056	13.6112520770362	14.2462640401465	13.1109341075473	12.0264961371777	11.7064542267202	11.0766688004342	10.8452730237723	10.209791192759	9.64857997157078	9.03077405220549	8.50474139248913	8.43797145048164	8.16673328724129	GTM	1981	-1.927105349	GTM1981BTSX	NA	NA	2.86083913863682	NA	NA	6.121	NA
829	MLE	12.35347504	12.79323957	11.87124591	Latin America & Caribbean	Upper middle income	IBRD		BRA1980	NA	NA	NA	NA	NA	NA	NA	NA	NA	NA	NA	NA	NA	NA	NA	NA	NA	NA	NA	NA	NA	BRA	1980	6.662997479	BRA1980MLE	NA	NA	3.79635449017408	NA	NA	4.037	NA
830	FMLE	4.003218161	4.156758861	3.84660682	Latin America & Caribbean	Upper middle income	IBRD		BRA1980	NA	NA	NA	NA	NA	NA	NA	NA	NA	NA	NA	NA	NA	NA	NA	NA	NA	NA	NA	NA	NA	BRA	1980	6.662997479	BRA1980FMLE	NA	NA	3.79635449017408	NA	NA	4.037	NA
831	BTSX	8.042699835	8.288352986	7.749918568	Latin America & Caribbean	Upper middle income	IBRD		BRA1980	NA	NA	NA	NA	NA	NA	NA	NA	NA	NA	NA	NA	NA	NA	NA	NA	NA	NA	NA	NA	NA	BRA	1980	6.662997479	BRA1980BTSX	NA	NA	3.79635449017408	NA	NA	4.037	NA
832	MLE	11.68348591	12.11072751	11.27752667	Latin America & Caribbean	Upper middle income	IBRD		BRA1982	NA	NA	NA	NA	NA	NA	NA	NA	NA	NA	NA	NA	NA	NA	NA	NA	NA	NA	NA	NA	NA	BRA	1982	-1.450934075	BRA1982MLE	NA	58.4	3.90090876792349	NA	NA	3.838	NA
833	FMLE	3.400234453	3.503321357	3.286350229	Latin America & Caribbean	Upper middle income	IBRD		BRA1982	NA	NA	NA	NA	NA	NA	NA	NA	NA	NA	NA	NA	NA	NA	NA	NA	NA	NA	NA	NA	NA	BRA	1982	-1.450934075	BRA1982FMLE	NA	58.4	3.90090876792349	NA	NA	3.838	NA
834	BTSX	7.412416068	7.637958185	7.171373367	Latin America & Caribbean	Upper middle income	IBRD		BRA1982	NA	NA	NA	NA	NA	NA	NA	NA	NA	NA	NA	NA	NA	NA	NA	NA	NA	NA	NA	NA	NA	BRA	1982	-1.450934075	BRA1982BTSX	NA	58.4	3.90090876792349	NA	NA	3.838	NA
835	MLE	6.288734213	7.759573985	5.120602496	Latin America & Caribbean	Upper middle income	IBRD		PRY1980	1444.694522	26.8223660056973	28.46839793563	25.3522489822338	24.0257406911228	21.0100255115719	19.2029695826106	20.7763069093804	21.4607485493857	20.4985305241837	19.3257411270873	17.8958903410141	16.766589388327	15.6149617720954	14.6854610796231	13.8299835673678	13.3226102442778	12.7358205335395	12.2212045701699	12.0648624774265	11.9002612195658	PRY	1980	8.827756761	PRY1980MLE	NA	NA	4.38620779252415	NA	NA	5.122	NA
836	FMLE	3.343395116	4.23553984	2.739892483	Latin America & Caribbean	Upper middle income	IBRD		PRY1980	1444.694522	26.8223660056973	28.46839793563	25.3522489822338	24.0257406911228	21.0100255115719	19.2029695826106	20.7763069093804	21.4607485493857	20.4985305241837	19.3257411270873	17.8958903410141	16.766589388327	15.6149617720954	14.6854610796231	13.8299835673678	13.3226102442778	12.7358205335395	12.2212045701699	12.0648624774265	11.9002612195658	PRY	1980	8.827756761	PRY1980FMLE	NA	NA	4.38620779252415	NA	NA	5.122	NA
837	BTSX	4.749086926	5.580445101	4.065630063	Latin America & Caribbean	Upper middle income	IBRD		PRY1980	1444.694522	26.8223660056973	28.46839793563	25.3522489822338	24.0257406911228	21.0100255115719	19.2029695826106	20.7763069093804	21.4607485493857	20.4985305241837	19.3257411270873	17.8958903410141	16.766589388327	15.6149617720954	14.6854610796231	13.8299835673678	13.3226102442778	12.7358205335395	12.2212045701699	12.0648624774265	11.9002612195658	PRY	1980	8.827756761	PRY1980BTSX	NA	NA	4.38620779252415	NA	NA	5.122	NA
838	MLE	30.8349066	33.87889211	28.14645961	Europe & Central Asia	High income	IBRD		HRV1980	NA	NA	NA	NA	NA	NA	NA	NA	NA	NA	NA	NA	NA	NA	NA	NA	NA	NA	NA	NA	NA	HRV	1980	NA	HRV1980MLE	NA	NA	11.9742375420754	NA	NA	1.92	NA
839	FMLE	10.71799246	11.63266739	9.887162302	Europe & Central Asia	High income	IBRD		HRV1980	NA	NA	NA	NA	NA	NA	NA	NA	NA	NA	NA	NA	NA	NA	NA	NA	NA	NA	NA	NA	NA	HRV	1980	NA	HRV1980FMLE	NA	NA	11.9742375420754	NA	NA	1.92	NA
840	BTSX	19.6630154	21.43381996	18.09360129	Europe & Central Asia	High income	IBRD		HRV1980	NA	NA	NA	NA	NA	NA	NA	NA	NA	NA	NA	NA	NA	NA	NA	NA	NA	NA	NA	NA	NA	HRV	1980	NA	HRV1980BTSX	NA	NA	11.9742375420754	NA	NA	1.92	NA
841	MLE	28.47023647	29.47472073	27.40922305	Europe & Central Asia	High income	..	EMU	BEL1985	8750.818513	3.47097528573137	-0.540763833779334	-2.1620297237658	-4.73082757336998	-7.41630450216424	-4.87470382311066	-2.28775065762998	0.472521600719511	2.12339908190595	2.70426059105011	3.91816750598835	4.94955714346095	6.55887025596624	7.73659247971703	7.98105701427574	8.17188925257413	8.31362089981491	8.21231348356368	8.12632269325686	8.05192490560589	BEL	1985	1.621518975	BEL1985MLE	NA	25.2	13.7432392954045	NA	NA	1.51	NA
842	FMLE	12.64621548	13.11210895	12.18768332	Europe & Central Asia	High income	..	EMU	BEL1985	8750.818513	3.47097528573137	-0.540763833779334	-2.1620297237658	-4.73082757336998	-7.41630450216424	-4.87470382311066	-2.28775065762998	0.472521600719511	2.12339908190595	2.70426059105011	3.91816750598835	4.94955714346095	6.55887025596624	7.73659247971703	7.98105701427574	8.17188925257413	8.31362089981491	8.21231348356368	8.12632269325686	8.05192490560589	BEL	1985	1.621518975	BEL1985FMLE	NA	25.2	13.7432392954045	NA	NA	1.51	NA
843	BTSX	19.97975402	20.63386679	19.34495951	Europe & Central Asia	High income	..	EMU	BEL1985	8750.818513	3.47097528573137	-0.540763833779334	-2.1620297237658	-4.73082757336998	-7.41630450216424	-4.87470382311066	-2.28775065762998	0.472521600719511	2.12339908190595	2.70426059105011	3.91816750598835	4.94955714346095	6.55887025596624	7.73659247971703	7.98105701427574	8.17188925257413	8.31362089981491	8.21231348356368	8.12632269325686	8.05192490560589	BEL	1985	1.621518975	BEL1985BTSX	NA	25.2	13.7432392954045	NA	NA	1.51	NA
844	MLE	9.488639765	9.838659155	9.16373249	Europe & Central Asia	High income	..	EMU	ITA1981	7622.833328	-9.86276028615526	4.42650562231914	10.7571235326434	13.4369961503667	13.5783357302769	10.8575802939669	11.2196405509113	11.43760759882	12.3575460864097	12.702373513036	12.4011883368181	12.3628063503941	12.1614618315088	11.8374814615719	11.6704960278447	11.4059308888815	11.1234474477424	10.9801544660395	11.1221542855878	11.1459549486976	ITA	1981	0.7232324	ITA1981MLE	NA	31.6	13.283866983708	NA	NA	1.58	NA
845	FMLE	3.615573569	3.739020646	3.483818085	Europe & Central Asia	High income	..	EMU	ITA1981	7622.833328	-9.86276028615526	4.42650562231914	10.7571235326434	13.4369961503667	13.5783357302769	10.8575802939669	11.2196405509113	11.43760759882	12.3575460864097	12.702373513036	12.4011883368181	12.3628063503941	12.1614618315088	11.8374814615719	11.6704960278447	11.4059308888815	11.1234474477424	10.9801544660395	11.1221542855878	11.1459549486976	ITA	1981	0.7232324	ITA1981FMLE	NA	31.6	13.283866983708	NA	NA	1.58	NA
846	BTSX	6.276449737	6.49087746	6.068400314	Europe & Central Asia	High income	..	EMU	ITA1981	7622.833328	-9.86276028615526	4.42650562231914	10.7571235326434	13.4369961503667	13.5783357302769	10.8575802939669	11.2196405509113	11.43760759882	12.3575460864097	12.702373513036	12.4011883368181	12.3628063503941	12.1614618315088	11.8374814615719	11.6704960278447	11.4059308888815	11.1234474477424	10.9801544660395	11.1221542855878	11.1459549486976	ITA	1981	0.7232324	ITA1981BTSX	NA	31.6	13.283866983708	NA	NA	1.58	NA
847	MLE	8.183764963	10.13923186	6.618206152	Latin America & Caribbean	Lower middle income	IDA	HIPC	HND1981	1038.031037	-1.17155476551357	3.57235349601299	5.96672661782278	20.9430731284039	20.758696308099	19.9897915577348	17.796648348696	16.8089694022697	16.0618170574596	15.0746477103645	13.4190652650688	12.6985444767401	11.6909862902904	11.2015215978973	10.8218107224402	10.449643459245	10.3105003910926	10.1934185322569	9.7893524345241	9.5836544120949	HND	1981	-4.207532569	HND1981MLE	NA	NA	3.2580360607038	NA	NA	6.282	NA
848	FMLE	1.78743184	2.229956595	1.409538148	Latin America & Caribbean	Lower middle income	IDA	HIPC	HND1981	1038.031037	-1.17155476551357	3.57235349601299	5.96672661782278	20.9430731284039	20.758696308099	19.9897915577348	17.796648348696	16.8089694022697	16.0618170574596	15.0746477103645	13.4190652650688	12.6985444767401	11.6909862902904	11.2015215978973	10.8218107224402	10.449643459245	10.3105003910926	10.1934185322569	9.7893524345241	9.5836544120949	HND	1981	-4.207532569	HND1981FMLE	NA	NA	3.2580360607038	NA	NA	6.282	NA
849	BTSX	4.84886334	5.777833098	4.068468464	Latin America & Caribbean	Lower middle income	IDA	HIPC	HND1981	1038.031037	-1.17155476551357	3.57235349601299	5.96672661782278	20.9430731284039	20.758696308099	19.9897915577348	17.796648348696	16.8089694022697	16.0618170574596	15.0746477103645	13.4190652650688	12.6985444767401	11.6909862902904	11.2015215978973	10.8218107224402	10.449643459245	10.3105003910926	10.1934185322569	9.7893524345241	9.5836544120949	HND	1981	-4.207532569	HND1981BTSX	NA	NA	3.2580360607038	NA	NA	6.282	NA
850	MLE	17.48054513	18.8958884	16.15612355	Europe & Central Asia	Upper middle income	IBRD		TKM1983	NA	NA	NA	NA	NA	NA	NA	NA	NA	NA	NA	NA	NA	NA	NA	NA	NA	NA	NA	NA	NA	TKM	1983	NA	TKM1983MLE	NA	NA	4.11728301433796	NA	NA	4.926	NA
851	FMLE	5.739437013	6.390608744	5.200384475	Europe & Central Asia	Upper middle income	IBRD		TKM1983	NA	NA	NA	NA	NA	NA	NA	NA	NA	NA	NA	NA	NA	NA	NA	NA	NA	NA	NA	NA	NA	TKM	1983	NA	TKM1983FMLE	NA	NA	4.11728301433796	NA	NA	4.926	NA
852	BTSX	11.32212753	12.29324541	10.45336399	Europe & Central Asia	Upper middle income	IBRD		TKM1983	NA	NA	NA	NA	NA	NA	NA	NA	NA	NA	NA	NA	NA	NA	NA	NA	NA	NA	NA	NA	NA	TKM	1983	NA	TKM1983BTSX	NA	NA	4.11728301433796	NA	NA	4.926	NA
853	MLE	32.44315528	35.15023889	29.84316622	Europe & Central Asia	High income	IBRD		HRV1982	NA	NA	NA	NA	NA	NA	NA	NA	NA	NA	NA	NA	NA	NA	NA	NA	NA	NA	NA	NA	NA	HRV	1982	NA	HRV1982MLE	NA	NA	11.2868174071042	NA	NA	1.9	NA
854	FMLE	10.94062668	11.75394335	10.17796579	Europe & Central Asia	High income	IBRD		HRV1982	NA	NA	NA	NA	NA	NA	NA	NA	NA	NA	NA	NA	NA	NA	NA	NA	NA	NA	NA	NA	NA	HRV	1982	NA	HRV1982FMLE	NA	NA	11.2868174071042	NA	NA	1.9	NA
855	BTSX	20.43191384	22.03935717	18.92973154	Europe & Central Asia	High income	IBRD		HRV1982	NA	NA	NA	NA	NA	NA	NA	NA	NA	NA	NA	NA	NA	NA	NA	NA	NA	NA	NA	NA	NA	HRV	1982	NA	HRV1982BTSX	NA	NA	11.2868174071042	NA	NA	1.9	NA
856	MLE	31.202152	33.22526401	29.33157683	Latin America & Caribbean	High income	IBRD		CHL1980	2531.573261	31.2371052065103	32.7828634351075	25.7507910716299	27.5371817612217	28.7222752459567	8.54571698670856	6.46917695251576	10.1712824454527	9.82297017583378	10.5193113728497	10.246568920782	10.5747065770487	9.73425473425589	8.7550391103995	9.16818358651308	8.60435070593397	8.36619047000722	7.7221761313746	8.055590924266	8.3960630117595	CHL	1980	6.428492616	CHL1980MLE	NA	NA	4.64802067441549	NA	NA	2.744	NA
857	FMLE	5.022283066	5.325596209	4.729504739	Latin America & Caribbean	High income	IBRD		CHL1980	2531.573261	31.2371052065103	32.7828634351075	25.7507910716299	27.5371817612217	28.7222752459567	8.54571698670856	6.46917695251576	10.1712824454527	9.82297017583378	10.5193113728497	10.246568920782	10.5747065770487	9.73425473425589	8.7550391103995	9.16818358651308	8.60435070593397	8.36619047000722	7.7221761313746	8.055590924266	8.3960630117595	CHL	1980	6.428492616	CHL1980FMLE	NA	NA	4.64802067441549	NA	NA	2.744	NA
858	BTSX	17.49125572	18.48353629	16.60756428	Latin America & Caribbean	High income	IBRD		CHL1980	2531.573261	31.2371052065103	32.7828634351075	25.7507910716299	27.5371817612217	28.7222752459567	8.54571698670856	6.46917695251576	10.1712824454527	9.82297017583378	10.5193113728497	10.246568920782	10.5747065770487	9.73425473425589	8.7550391103995	9.16818358651308	8.60435070593397	8.36619047000722	7.7221761313746	8.055590924266	8.3960630117595	CHL	1980	6.428492616	CHL1980BTSX	NA	NA	4.64802067441549	NA	NA	2.744	NA
859	MLE	11.60394183	12.29960663	10.89344646	Sub-Saharan Africa	High income	IBRD		MUS1982	1101.159205	-6.74786221314124	-3.69798125417324	-5.19309581060647	-0.0269609321507658	3.97985596119781	5.75563810050486	5.54275805325377	4.69354656917254	9.98741273230588	11.4033496760216	12.5618004874825	12.381508721526	11.3336509666563	10.8991769822002	8.95558369742311	8.55854732341874	7.83435748936185	7.54574279000397	6.16872883488366	7.0418734798062	MUS	1982	4.215300289	MUS1982MLE	NA	NA	4.46292353345516	NA	NA	2.513	NA
860	FMLE	6.493322867	6.96941212	6.051003295	Sub-Saharan Africa	High income	IBRD		MUS1982	1101.159205	-6.74786221314124	-3.69798125417324	-5.19309581060647	-0.0269609321507658	3.97985596119781	5.75563810050486	5.54275805325377	4.69354656917254	9.98741273230588	11.4033496760216	12.5618004874825	12.381508721526	11.3336509666563	10.8991769822002	8.95558369742311	8.55854732341874	7.83435748936185	7.54574279000397	6.16872883488366	7.0418734798062	MUS	1982	4.215300289	MUS1982FMLE	NA	NA	4.46292353345516	NA	NA	2.513	NA
861	BTSX	8.855851775	9.331223343	8.441538359	Sub-Saharan Africa	High income	IBRD		MUS1982	1101.159205	-6.74786221314124	-3.69798125417324	-5.19309581060647	-0.0269609321507658	3.97985596119781	5.75563810050486	5.54275805325377	4.69354656917254	9.98741273230588	11.4033496760216	12.5618004874825	12.381508721526	11.3336509666563	10.8991769822002	8.95558369742311	8.55854732341874	7.83435748936185	7.54574279000397	6.16872883488366	7.0418734798062	MUS	1982	4.215300289	MUS1982BTSX	NA	NA	4.46292353345516	NA	NA	2.513	NA
862	MLE	33.71324272	36.60788753	30.94941216	Europe & Central Asia	Lower middle income	IDA	NA	KGZ1982	NA	NA	NA	NA	NA	NA	NA	NA	NA	NA	NA	NA	NA	NA	NA	NA	NA	NA	NA	NA	NA	KGZ	1982	NA	KGZ1982MLE	NA	NA	4.6410018121774	NA	NA	4.192	NA
863	FMLE	6.99644347	7.676800855	6.386570947	Europe & Central Asia	Lower middle income	IDA	NA	KGZ1982	NA	NA	NA	NA	NA	NA	NA	NA	NA	NA	NA	NA	NA	NA	NA	NA	NA	NA	NA	NA	NA	KGZ	1982	NA	KGZ1982FMLE	NA	NA	4.6410018121774	NA	NA	4.192	NA
864	BTSX	19.47151075	20.92474929	18.07847997	Europe & Central Asia	Lower middle income	IDA	NA	KGZ1982	NA	NA	NA	NA	NA	NA	NA	NA	NA	NA	NA	NA	NA	NA	NA	NA	NA	NA	NA	NA	NA	KGZ	1982	NA	KGZ1982BTSX	NA	NA	4.6410018121774	NA	NA	4.192	NA
865	MLE	16.473672	17.31182896	15.59108527	Europe & Central Asia	Lower middle income	Blend		UZB1983	NA	NA	NA	NA	NA	NA	NA	NA	NA	NA	NA	NA	NA	NA	NA	NA	NA	NA	NA	NA	NA	UZB	1983	NA	UZB1983MLE	NA	NA	3.94083318187655	NA	NA	4.721	NA
866	FMLE	5.140642463	5.354547174	4.929854631	Europe & Central Asia	Lower middle income	Blend		UZB1983	NA	NA	NA	NA	NA	NA	NA	NA	NA	NA	NA	NA	NA	NA	NA	NA	NA	NA	NA	NA	NA	UZB	1983	NA	UZB1983FMLE	NA	NA	3.94083318187655	NA	NA	4.721	NA
867	BTSX	10.56563087	10.99620828	10.13376886	Europe & Central Asia	Lower middle income	Blend		UZB1983	NA	NA	NA	NA	NA	NA	NA	NA	NA	NA	NA	NA	NA	NA	NA	NA	NA	NA	NA	NA	NA	UZB	1983	NA	UZB1983BTSX	NA	NA	3.94083318187655	NA	NA	4.721	NA
868	MLE	11.2401235	13.54439352	9.307850714	Middle East & North Africa	High income	..	NA	BHR1980	9635.638845	23.2637987487066	18.4645052755524	15.1690629318446	16.2745541713125	20.1081225589006	16.515856930846	18.3326070797884	20.3003458531734	20.2873061531901	18.53593480716	NA	NA	NA	NA	NA	NA	NA	NA	NA	NA	BHR	1980	-1.917359349	BHR1980MLE	NA	NA	2.12358140625215	NA	NA	4.801	NA
869	FMLE	3.196350768	4.175817814	2.534691506	Middle East & North Africa	High income	..	NA	BHR1980	9635.638845	23.2637987487066	18.4645052755524	15.1690629318446	16.2745541713125	20.1081225589006	16.515856930846	18.3326070797884	20.3003458531734	20.2873061531901	18.53593480716	NA	NA	NA	NA	NA	NA	NA	NA	NA	NA	BHR	1980	-1.917359349	BHR1980FMLE	NA	NA	2.12358140625215	NA	NA	4.801	NA
870	BTSX	7.89183771	9.224695242	6.695322024	Middle East & North Africa	High income	..	NA	BHR1980	9635.638845	23.2637987487066	18.4645052755524	15.1690629318446	16.2745541713125	20.1081225589006	16.515856930846	18.3326070797884	20.3003458531734	20.2873061531901	18.53593480716	NA	NA	NA	NA	NA	NA	NA	NA	NA	NA	BHR	1980	-1.917359349	BHR1980BTSX	NA	NA	2.12358140625215	NA	NA	4.801	NA
871	MLE	17.20902702	23.23399353	11.89269333	Europe & Central Asia	High income	..		AND1980	12534.82847	3.98868067016291	15.1343997963036	15.1626451901139	12.741062500795	9.4970243278794	9.74591199221768	10.6209747739869	12.2662639438559	12.9384588898272	12.2167597684356	NA	NA	NA	NA	NA	NA	NA	NA	NA	NA	AND	1980	-2.007515147	AND1980MLE	NA	NA	6.68192412456825	NA	NA	NA	NA
872	FMLE	4.512863776	6.512786203	2.850260201	Europe & Central Asia	High income	..		AND1980	12534.82847	3.98868067016291	15.1343997963036	15.1626451901139	12.741062500795	9.4970243278794	9.74591199221768	10.6209747739869	12.2662639438559	12.9384588898272	12.2167597684356	NA	NA	NA	NA	NA	NA	NA	NA	NA	NA	AND	1980	-2.007515147	AND1980FMLE	NA	NA	6.68192412456825	NA	NA	NA	NA
873	BTSX	11.15831553	15.02688904	7.69439612	Europe & Central Asia	High income	..		AND1980	12534.82847	3.98868067016291	15.1343997963036	15.1626451901139	12.741062500795	9.4970243278794	9.74591199221768	10.6209747739869	12.2662639438559	12.9384588898272	12.2167597684356	NA	NA	NA	NA	NA	NA	NA	NA	NA	NA	AND	1980	-2.007515147	AND1980BTSX	NA	NA	6.68192412456825	NA	NA	NA	NA
874	MLE	12.03877274	13.20321573	10.95626955	Latin America & Caribbean	Upper middle income	Blend		VCT1980	766.0991778	15.1707524174607	15.6556146779112	17.8707696534942	25.0611676021314	19.0796631071486	15.6736613675571	14.5534403868685	13.7380129568052	16.0207134230975	15.1209605505445	14.5802222094869	13.9233219441724	12.3918607127934	11.2050348097467	10.7722878845777	10.1182204738739	9.86964667442942	8.84568286288203	8.47109596268225	8.30698016880851	VCT	1980	1.872746766	VCT1980MLE	NA	NA	6.20397378104662	NA	NA	3.905	NA
875	FMLE	2.07630188	2.316787675	1.870742716	Latin America & Caribbean	Upper middle income	Blend		VCT1980	766.0991778	15.1707524174607	15.6556146779112	17.8707696534942	25.0611676021314	19.0796631071486	15.6736613675571	14.5534403868685	13.7380129568052	16.0207134230975	15.1209605505445	14.5802222094869	13.9233219441724	12.3918607127934	11.2050348097467	10.7722878845777	10.1182204738739	9.86964667442942	8.84568286288203	8.47109596268225	8.30698016880851	VCT	1980	1.872746766	VCT1980FMLE	NA	NA	6.20397378104662	NA	NA	3.905	NA
876	BTSX	6.12058741	6.732333985	5.605436832	Latin America & Caribbean	Upper middle income	Blend		VCT1980	766.0991778	15.1707524174607	15.6556146779112	17.8707696534942	25.0611676021314	19.0796631071486	15.6736613675571	14.5534403868685	13.7380129568052	16.0207134230975	15.1209605505445	14.5802222094869	13.9233219441724	12.3918607127934	11.2050348097467	10.7722878845777	10.1182204738739	9.86964667442942	8.84568286288203	8.47109596268225	8.30698016880851	VCT	1980	1.872746766	VCT1980BTSX	NA	NA	6.20397378104662	NA	NA	3.905	NA
877	MLE	12.50812832	16.138816	9.120298304	Sub-Saharan Africa	Low income	IDA	HIPC	LBR1980	442.3585618	1.91688903696208	5.97251557189979	5.13624551578094	6.24176288713676	5.06672866479674	6.72027975441705	8.83917996639254	8.0069062051985	7.67130951872828	7.19756746419538	6.76622536550084	6.87307648420092	6.5992550712316	6.41859122149342	6.25318673786976	5.98915442583785	6.02710753466837	5.78753783447914	5.57257459352418	4.9743016651838	LBR	1980	-6.907807912	LBR1980MLE	NA	NA	2.62414933683337	NA	NA	6.872	NA
878	FMLE	5.46426376	7.535442767	3.326249021	Sub-Saharan Africa	Low income	IDA	HIPC	LBR1980	442.3585618	1.91688903696208	5.97251557189979	5.13624551578094	6.24176288713676	5.06672866479674	6.72027975441705	8.83917996639254	8.0069062051985	7.67130951872828	7.19756746419538	6.76622536550084	6.87307648420092	6.5992550712316	6.41859122149342	6.25318673786976	5.98915442583785	6.02710753466837	5.78753783447914	5.57257459352418	4.9743016651838	LBR	1980	-6.907807912	LBR1980FMLE	NA	NA	2.62414933683337	NA	NA	6.872	NA
879	BTSX	9.094935861	11.68782327	6.650734291	Sub-Saharan Africa	Low income	IDA	HIPC	LBR1980	442.3585618	1.91688903696208	5.97251557189979	5.13624551578094	6.24176288713676	5.06672866479674	6.72027975441705	8.83917996639254	8.0069062051985	7.67130951872828	7.19756746419538	6.76622536550084	6.87307648420092	6.5992550712316	6.41859122149342	6.25318673786976	5.98915442583785	6.02710753466837	5.78753783447914	5.57257459352418	4.9743016651838	LBR	1980	-6.907807912	LBR1980BTSX	NA	NA	2.62414933683337	NA	NA	6.872	NA
880	MLE	22.68894381	28.7400063	16.85810432	Sub-Saharan Africa	Low income	IDA	HIPC	MOZ1982	NA	NA	NA	NA	NA	NA	NA	NA	NA	NA	NA	NA	NA	NA	NA	NA	NA	NA	NA	NA	NA	MOZ	1982	-8.947978912	MOZ1982MLE	NA	NA	2.85684290319461	NA	NA	6.403	NA
881	FMLE	6.659843796	8.581480733	4.746460463	Sub-Saharan Africa	Low income	IDA	HIPC	MOZ1982	NA	NA	NA	NA	NA	NA	NA	NA	NA	NA	NA	NA	NA	NA	NA	NA	NA	NA	NA	NA	NA	MOZ	1982	-8.947978912	MOZ1982FMLE	NA	NA	2.85684290319461	NA	NA	6.403	NA
882	BTSX	14.12637441	17.54614298	11.08157425	Sub-Saharan Africa	Low income	IDA	HIPC	MOZ1982	NA	NA	NA	NA	NA	NA	NA	NA	NA	NA	NA	NA	NA	NA	NA	NA	NA	NA	NA	NA	NA	MOZ	1982	-8.947978912	MOZ1982BTSX	NA	NA	2.85684290319461	NA	NA	6.403	NA
883	MLE	9.907795648	15.82621901	6.483688881	Sub-Saharan Africa	Low income	IDA	HIPC	SLE1980	326.7954586	-2.78613180908055	4.90059779759509	14.4177186551863	14.3574365985591	8.01012230987639	7.11184344756941	7.60914085738107	9.23763837583305	9.19156016352392	7.64705567450414	7.33284331932105	8.44822223936086	7.15094666894531	5.9149890564308	5.6825320878783	4.96765507928554	4.9520862221643	4.66265507167389	4.55869739757244	4.33008253734197	SLE	1980	2.743661616	SLE1980MLE	NA	NA	4.07413324575045	NA	NA	6.562	NA
884	FMLE	4.077781564	5.554050214	2.751282267	Sub-Saharan Africa	Low income	IDA	HIPC	SLE1980	326.7954586	-2.78613180908055	4.90059779759509	14.4177186551863	14.3574365985591	8.01012230987639	7.11184344756941	7.60914085738107	9.23763837583305	9.19156016352392	7.64705567450414	7.33284331932105	8.44822223936086	7.15094666894531	5.9149890564308	5.6825320878783	4.96765507928554	4.9520862221643	4.66265507167389	4.55869739757244	4.33008253734197	SLE	1980	2.743661616	SLE1980FMLE	NA	NA	4.07413324575045	NA	NA	6.562	NA
885	BTSX	7.064699953	10.43201856	4.787626098	Sub-Saharan Africa	Low income	IDA	HIPC	SLE1980	326.7954586	-2.78613180908055	4.90059779759509	14.4177186551863	14.3574365985591	8.01012230987639	7.11184344756941	7.60914085738107	9.23763837583305	9.19156016352392	7.64705567450414	7.33284331932105	8.44822223936086	7.15094666894531	5.9149890564308	5.6825320878783	4.96765507928554	4.9520862221643	4.66265507167389	4.55869739757244	4.33008253734197	SLE	1980	2.743661616	SLE1980BTSX	NA	NA	4.07413324575045	NA	NA	6.562	NA
886	MLE	9.594113193	10.05236989	9.197318805	Latin America & Caribbean	Upper middle income	IBRD		VEN1981	4241.311872	9.12726529884667	13.9435653681033	15.7420922013372	13.0909904399801	12.8628910883088	12.5694153383336	11.0242859379766	15.1606478377325	15.5068399702033	14.3510475139049	13.8510141394461	13.4386195773185	12.2869220488334	11.7567120614904	11.0777061809614	10.408298125076	9.73532465255973	8.00460257669409	7.86228230035935	7.74310931701523	VEN	1981	-3.089621332	VEN1981MLE	NA	55.6	3.22069486978118	NA	NA	4.104	NA
887	FMLE	1.908287915	2.044730298	1.788587934	Latin America & Caribbean	Upper middle income	IBRD		VEN1981	4241.311872	9.12726529884667	13.9435653681033	15.7420922013372	13.0909904399801	12.8628910883088	12.5694153383336	11.0242859379766	15.1606478377325	15.5068399702033	14.3510475139049	13.8510141394461	13.4386195773185	12.2869220488334	11.7567120614904	11.0777061809614	10.408298125076	9.73532465255973	8.00460257669409	7.86228230035935	7.74310931701523	VEN	1981	-3.089621332	VEN1981FMLE	NA	55.6	3.22069486978118	NA	NA	4.104	NA
888	BTSX	5.653349505	5.891876757	5.432633963	Latin America & Caribbean	Upper middle income	IBRD		VEN1981	4241.311872	9.12726529884667	13.9435653681033	15.7420922013372	13.0909904399801	12.8628910883088	12.5694153383336	11.0242859379766	15.1606478377325	15.5068399702033	14.3510475139049	13.8510141394461	13.4386195773185	12.2869220488334	11.7567120614904	11.0777061809614	10.408298125076	9.73532465255973	8.00460257669409	7.86228230035935	7.74310931701523	VEN	1981	-3.089621332	VEN1981BTSX	NA	55.6	3.22069486978118	NA	NA	4.104	NA
889	MLE	6.942655923	7.322165581	6.562407049	Europe & Central Asia	High income	..	EMU	PRT1981	3245.975214	-3.63355498456869	8.53319092438951	9.72229787195593	9.38446644899045	8.35419899003591	7.2937917801124	7.15983988300597	8.04403917724046	10.6806528053289	11.7939792094646	11.9897288276469	12.0115495705035	11.9072700720171	11.8545314189455	11.89674464026	11.8016624299683	11.7614632882521	11.5711951645703	11.2733477276476	11.0330191345964	PRT	1981	0.740802197	PRT1981MLE	NA	NA	11.6181374960027	NA	NA	2.13	NA
890	FMLE	3.757873481	4.00941695	3.547167622	Europe & Central Asia	High income	..	EMU	PRT1981	3245.975214	-3.63355498456869	8.53319092438951	9.72229787195593	9.38446644899045	8.35419899003591	7.2937917801124	7.15983988300597	8.04403917724046	10.6806528053289	11.7939792094646	11.9897288276469	12.0115495705035	11.9072700720171	11.8545314189455	11.89674464026	11.8016624299683	11.7614632882521	11.5711951645703	11.2733477276476	11.0330191345964	PRT	1981	0.740802197	PRT1981FMLE	NA	NA	11.6181374960027	NA	NA	2.13	NA
891	BTSX	5.236030651	5.494925206	4.99092465	Europe & Central Asia	High income	..	EMU	PRT1981	3245.975214	-3.63355498456869	8.53319092438951	9.72229787195593	9.38446644899045	8.35419899003591	7.2937917801124	7.15983988300597	8.04403917724046	10.6806528053289	11.7939792094646	11.9897288276469	12.0115495705035	11.9072700720171	11.8545314189455	11.89674464026	11.8016624299683	11.7614632882521	11.5711951645703	11.2733477276476	11.0330191345964	PRT	1981	0.740802197	PRT1981BTSX	NA	NA	11.6181374960027	NA	NA	2.13	NA
892	MLE	44.29515863	46.38230325	41.88731813	Europe & Central Asia	Upper middle income	IBRD		BLR1981	NA	NA	NA	NA	NA	NA	NA	NA	NA	NA	NA	NA	NA	NA	NA	NA	NA	NA	NA	NA	NA	BLR	1981	NA	BLR1981MLE	NA	NA	10.2692024461988	NA	NA	2.02	NA
893	FMLE	7.912359102	8.468238703	7.437487422	Europe & Central Asia	Upper middle income	IBRD		BLR1981	NA	NA	NA	NA	NA	NA	NA	NA	NA	NA	NA	NA	NA	NA	NA	NA	NA	NA	NA	NA	NA	BLR	1981	NA	BLR1981FMLE	NA	NA	10.2692024461988	NA	NA	2.02	NA
894	BTSX	24.34743284	25.46328976	23.11897112	Europe & Central Asia	Upper middle income	IBRD		BLR1981	NA	NA	NA	NA	NA	NA	NA	NA	NA	NA	NA	NA	NA	NA	NA	NA	NA	NA	NA	NA	NA	BLR	1981	NA	BLR1981BTSX	NA	NA	10.2692024461988	NA	NA	2.02	NA
895	MLE	35.72931052	37.05539638	34.38444858	Europe & Central Asia	High income	..		DNK1981	12081.80105	-12.9796941723051	-6.26907030308983	0.715823316960096	5.41573741263952	6.57427368001404	7.11451137723784	8.62451311455252	8.87498768532056	11.1810632345634	12.1289660895427	12.0257564286428	11.8507095950566	11.9773227516519	11.2947938600062	11.112300892368	10.9716412731472	11.0002241478125	11.1321200836576	10.8345263152711	10.8828504957651	DNK	1981	-0.63790415	DNK1981MLE	NA	NA	14.560293864947	NA	NA	1.44	NA
896	FMLE	18.76658286	19.61468091	17.85387848	Europe & Central Asia	High income	..		DNK1981	12081.80105	-12.9796941723051	-6.26907030308983	0.715823316960096	5.41573741263952	6.57427368001404	7.11451137723784	8.62451311455252	8.87498768532056	11.1810632345634	12.1289660895427	12.0257564286428	11.8507095950566	11.9773227516519	11.2947938600062	11.112300892368	10.9716412731472	11.0002241478125	11.1321200836576	10.8345263152711	10.8828504957651	DNK	1981	-0.63790415	DNK1981FMLE	NA	NA	14.560293864947	NA	NA	1.44	NA
897	BTSX	27.00523848	27.99089271	26.09168965	Europe & Central Asia	High income	..		DNK1981	12081.80105	-12.9796941723051	-6.26907030308983	0.715823316960096	5.41573741263952	6.57427368001404	7.11451137723784	8.62451311455252	8.87498768532056	11.1810632345634	12.1289660895427	12.0257564286428	11.8507095950566	11.9773227516519	11.2947938600062	11.112300892368	10.9716412731472	11.0002241478125	11.1321200836576	10.8345263152711	10.8828504957651	DNK	1981	-0.63790415	DNK1981BTSX	NA	NA	14.560293864947	NA	NA	1.44	NA
898	MLE	10.46655116	11.86136795	9.111987484	East Asia & Pacific	Upper middle income	IBRD		MYS1985	2065.088335	-10.6475076199023	-1.37934760333145	2.36090605546595	2.88042383118379	2.19139948700753	3.83564245130785	6.78734825204514	8.49860183676599	9.29721465842102	9.94212021844405	8.54748165764367	9.53016800077129	12.1165934184179	12.3954171288216	12.0468829245275	11.4549280498246	11.2125604875904	10.6730587824031	10.0189274019525	9.6831339440036	MYS	1985	-3.78772037	MYS1985MLE	NA	NA	3.54074477094625	NA	NA	3.78	NA
899	FMLE	5.014988812	5.961405764	2.979537923	East Asia & Pacific	Upper middle income	IBRD		MYS1985	2065.088335	-10.6475076199023	-1.37934760333145	2.36090605546595	2.88042383118379	2.19139948700753	3.83564245130785	6.78734825204514	8.49860183676599	9.29721465842102	9.94212021844405	8.54748165764367	9.53016800077129	12.1165934184179	12.3954171288216	12.0468829245275	11.4549280498246	11.2125604875904	10.6730587824031	10.0189274019525	9.6831339440036	MYS	1985	-3.78772037	MYS1985FMLE	NA	NA	3.54074477094625	NA	NA	3.78	NA
900	BTSX	7.702592576	8.521352693	6.545182552	East Asia & Pacific	Upper middle income	IBRD		MYS1985	2065.088335	-10.6475076199023	-1.37934760333145	2.36090605546595	2.88042383118379	2.19139948700753	3.83564245130785	6.78734825204514	8.49860183676599	9.29721465842102	9.94212021844405	8.54748165764367	9.53016800077129	12.1165934184179	12.3954171288216	12.0468829245275	11.4549280498246	11.2125604875904	10.6730587824031	10.0189274019525	9.6831339440036	MYS	1985	-3.78772037	MYS1985BTSX	NA	NA	3.54074477094625	NA	NA	3.78	NA
901	MLE	34.65467895	36.03430652	33.35980172	Europe & Central Asia	High income	..	EMU	FRA1985	9778.085305	3.69048872373716	-1.1107313845363	-2.35140685316305	-3.15707214915083	-5.15226388020759	-2.25635867389637	0.719052630610006	3.25680476724912	3.95113969913539	3.82573300195019	5.64262975799308	5.77626328797911	7.39894793952784	8.35313287723221	8.51502448260406	8.20797130166848	8.21720085190101	8.20797754828297	8.14415620850264	8.09762966440966	FRA	1985	1.095538994	FRA1985MLE	NA	NA	12.9585899758558	NA	NA	1.86	NA
902	FMLE	12.02291606	12.45998035	11.59250278	Europe & Central Asia	High income	..	EMU	FRA1985	9778.085305	3.69048872373716	-1.1107313845363	-2.35140685316305	-3.15707214915083	-5.15226388020759	-2.25635867389637	0.719052630610006	3.25680476724912	3.95113969913539	3.82573300195019	5.64262975799308	5.77626328797911	7.39894793952784	8.35313287723221	8.51502448260406	8.20797130166848	8.21720085190101	8.20797754828297	8.14415620850264	8.09762966440966	FRA	1985	1.095538994	FRA1985FMLE	NA	NA	12.9585899758558	NA	NA	1.86	NA
903	BTSX	22.36041544	23.10163324	21.65366526	Europe & Central Asia	High income	..	EMU	FRA1985	9778.085305	3.69048872373716	-1.1107313845363	-2.35140685316305	-3.15707214915083	-5.15226388020759	-2.25635867389637	0.719052630610006	3.25680476724912	3.95113969913539	3.82573300195019	5.64262975799308	5.77626328797911	7.39894793952784	8.35313287723221	8.51502448260406	8.20797130166848	8.21720085190101	8.20797754828297	8.14415620850264	8.09762966440966	FRA	1985	1.095538994	FRA1985BTSX	NA	NA	12.9585899758558	NA	NA	1.86	NA
904	MLE	20.43330785	21.77893245	18.88532079	Europe & Central Asia	Upper middle income	IBRD		BGR1983	1852.813434	-14.5776852138795	-8.94682911078415	-6.1130408947169	NA	NA	NA	NA	NA	NA	NA	NA	NA	NA	NA	NA	NA	NA	NA	NA	NA	BGR	1983	3.172520882	BGR1983MLE	NA	NA	12.2615219697395	NA	NA	2.01	NA
905	FMLE	7.918940509	8.347844405	7.467561361	Europe & Central Asia	Upper middle income	IBRD		BGR1983	1852.813434	-14.5776852138795	-8.94682911078415	-6.1130408947169	NA	NA	NA	NA	NA	NA	NA	NA	NA	NA	NA	NA	NA	NA	NA	NA	NA	BGR	1983	3.172520882	BGR1983FMLE	NA	NA	12.2615219697395	NA	NA	2.01	NA
906	BTSX	13.92432566	14.59923416	13.21667339	Europe & Central Asia	Upper middle income	IBRD		BGR1983	1852.813434	-14.5776852138795	-8.94682911078415	-6.1130408947169	NA	NA	NA	NA	NA	NA	NA	NA	NA	NA	NA	NA	NA	NA	NA	NA	NA	BGR	1983	3.172520882	BGR1983BTSX	NA	NA	12.2615219697395	NA	NA	2.01	NA
907	MLE	30.96333827	32.93150582	28.99008945	Latin America & Caribbean	High income	IBRD		CHL1981	2965.37426	17.1356288867044	23.9860510365386	27.3476761822242	23.539345949063	25.3854824960628	26.7144837571909	9.73315866058499	7.74745884882631	10.9241859663476	10.5332062731977	11.1050250051211	10.804843130315	11.0660758383539	10.247053079335	9.29459805045878	9.64987536396951	9.08853099400595	8.83568571440083	8.1982060216103	8.49240368783724	CHL	1981	4.989543452	CHL1981MLE	NA	NA	4.74164246568433	NA	NA	2.689	NA
908	FMLE	4.888732882	5.151687565	4.634072156	Latin America & Caribbean	High income	IBRD		CHL1981	2965.37426	17.1356288867044	23.9860510365386	27.3476761822242	23.539345949063	25.3854824960628	26.7144837571909	9.73315866058499	7.74745884882631	10.9241859663476	10.5332062731977	11.1050250051211	10.804843130315	11.0660758383539	10.247053079335	9.29459805045878	9.64987536396951	9.08853099400595	8.83568571440083	8.1982060216103	8.49240368783724	CHL	1981	4.989543452	CHL1981FMLE	NA	NA	4.74164246568433	NA	NA	2.689	NA
909	BTSX	17.30468444	18.26911018	16.36261962	Latin America & Caribbean	High income	IBRD		CHL1981	2965.37426	17.1356288867044	23.9860510365386	27.3476761822242	23.539345949063	25.3854824960628	26.7144837571909	9.73315866058499	7.74745884882631	10.9241859663476	10.5332062731977	11.1050250051211	10.804843130315	11.0660758383539	10.247053079335	9.29459805045878	9.64987536396951	9.08853099400595	8.83568571440083	8.1982060216103	8.49240368783724	CHL	1981	4.989543452	CHL1981BTSX	NA	NA	4.74164246568433	NA	NA	2.689	NA
910	MLE	8.224603902	10.95573472	4.376314596	South Asia	Upper middle income	IDA	NA	MDV1985	668.0783366	12.4946476317555	43.9379354986518	34.5077309989716	26.1331024537686	21.0039222512104	18.5817502363861	23.0747172636607	21.8600670728525	17.8898426566348	14.5685940111457	8.1720676005703	9.34408304985439	10.0575743610715	10.2822565022274	10.1438175360557	NA	NA	NA	NA	NA	MDV	1985	11.78168978	MDV1985MLE	NA	NA	2.54328762734165	NA	NA	7.02	NA
911	FMLE	2.50405043	3.611806291	0.707899396	South Asia	Upper middle income	IDA	NA	MDV1985	668.0783366	12.4946476317555	43.9379354986518	34.5077309989716	26.1331024537686	21.0039222512104	18.5817502363861	23.0747172636607	21.8600670728525	17.8898426566348	14.5685940111457	8.1720676005703	9.34408304985439	10.0575743610715	10.2822565022274	10.1438175360557	NA	NA	NA	NA	NA	MDV	1985	11.78168978	MDV1985FMLE	NA	NA	2.54328762734165	NA	NA	7.02	NA
912	BTSX	5.720171153	7.413742559	2.817833152	South Asia	Upper middle income	IDA	NA	MDV1985	668.0783366	12.4946476317555	43.9379354986518	34.5077309989716	26.1331024537686	21.0039222512104	18.5817502363861	23.0747172636607	21.8600670728525	17.8898426566348	14.5685940111457	8.1720676005703	9.34408304985439	10.0575743610715	10.2822565022274	10.1438175360557	NA	NA	NA	NA	NA	MDV	1985	11.78168978	MDV1985BTSX	NA	NA	2.54328762734165	NA	NA	7.02	NA
913	MLE	14.97051889	20.89333883	10.3372643	East Asia & Pacific	Low income	..		PRK1985	NA	NA	NA	NA	NA	NA	NA	NA	NA	NA	NA	NA	NA	NA	NA	NA	NA	NA	NA	NA	NA	PRK	1985	NA	PRK1985MLE	NA	NA	3.79537912809131	NA	NA	2.582	NA
914	FMLE	11.03380781	16.80922888	7.199934222	East Asia & Pacific	Low income	..		PRK1985	NA	NA	NA	NA	NA	NA	NA	NA	NA	NA	NA	NA	NA	NA	NA	NA	NA	NA	NA	NA	NA	PRK	1985	NA	PRK1985FMLE	NA	NA	3.79537912809131	NA	NA	2.582	NA
915	BTSX	12.54063555	17.81834826	8.871258998	East Asia & Pacific	Low income	..		PRK1985	NA	NA	NA	NA	NA	NA	NA	NA	NA	NA	NA	NA	NA	NA	NA	NA	NA	NA	NA	NA	NA	PRK	1985	NA	PRK1985BTSX	NA	NA	3.79537912809131	NA	NA	2.582	NA
916	MLE	9.066285169	11.69142671	6.965889127	Latin America & Caribbean	Lower middle income	IBRD	HIPC	BOL1980	775.8542123	-3.49546712386024	6.39555638398148	8.82511477022494	10.4572533302608	10.5824783728686	10.8092476057285	17.048685410648	14.1946964409875	14.3901061051913	13.4547678096846	12.8544063647804	12.2684381831523	12.1764851495876	12.0591707773729	11.8108749772436	11.6184428888631	11.5423960555364	11.1949553268056	10.9751705032469	10.7498536866836	BOL	1980	-3.533238559	BOL1980MLE	NA	NA	3.8462882851267	NA	NA	5.474	NA
917	FMLE	4.643364824	6.503945952	3.078804444	Latin America & Caribbean	Lower middle income	IBRD	HIPC	BOL1980	775.8542123	-3.49546712386024	6.39555638398148	8.82511477022494	10.4572533302608	10.5824783728686	10.8092476057285	17.048685410648	14.1946964409875	14.3901061051913	13.4547678096846	12.8544063647804	12.2684381831523	12.1764851495876	12.0591707773729	11.8108749772436	11.6184428888631	11.5423960555364	11.1949553268056	10.9751705032469	10.7498536866836	BOL	1980	-3.533238559	BOL1980FMLE	NA	NA	3.8462882851267	NA	NA	5.474	NA
918	BTSX	6.720621784	8.484663574	5.165240343	Latin America & Caribbean	Lower middle income	IBRD	HIPC	BOL1980	775.8542123	-3.49546712386024	6.39555638398148	8.82511477022494	10.4572533302608	10.5824783728686	10.8092476057285	17.048685410648	14.1946964409875	14.3901061051913	13.4547678096846	12.8544063647804	12.2684381831523	12.1764851495876	12.0591707773729	11.8108749772436	11.6184428888631	11.5423960555364	11.1949553268056	10.9751705032469	10.7498536866836	BOL	1980	-3.533238559	BOL1980BTSX	NA	NA	3.8462882851267	NA	NA	5.474	NA
919	MLE	2.839368241	3.924717105	2.056465098	Middle East & North Africa	High income	..		OMN1980	5879.099443	51.7037601756972	39.9368708633865	22.9282330170095	17.2872635721951	17.1578223817174	17.9715271830756	36.5836420045238	35.4738361190931	33.4826734020037	31.4332488790673	28.6742285287474	28.2705363905452	31.1997921791978	32.7375034187539	30.6509895997689	NA	NA	NA	NA	NA	OMN	1980	0.396232119	OMN1980MLE	NA	NA	3.14915937892521	NA	NA	8.096	NA
920	FMLE	1.164425627	1.704277188	0.626616997	Middle East & North Africa	High income	..		OMN1980	5879.099443	51.7037601756972	39.9368708633865	22.9282330170095	17.2872635721951	17.1578223817174	17.9715271830756	36.5836420045238	35.4738361190931	33.4826734020037	31.4332488790673	28.6742285287474	28.2705363905452	31.1997921791978	32.7375034187539	30.6509895997689	NA	NA	NA	NA	NA	OMN	1980	0.396232119	OMN1980FMLE	NA	NA	3.14915937892521	NA	NA	8.096	NA
921	BTSX	2.14622664	2.896547284	1.517777669	Middle East & North Africa	High income	..		OMN1980	5879.099443	51.7037601756972	39.9368708633865	22.9282330170095	17.2872635721951	17.1578223817174	17.9715271830756	36.5836420045238	35.4738361190931	33.4826734020037	31.4332488790673	28.6742285287474	28.2705363905452	31.1997921791978	32.7375034187539	30.6509895997689	NA	NA	NA	NA	NA	OMN	1980	0.396232119	OMN1980BTSX	NA	NA	3.14915937892521	NA	NA	8.096	NA
922	MLE	1.007419151	1.08239849	0.938180528	Middle East & North Africa	High income	..		KWT1980	19170.92408	9.39583147242418	28.1977557994495	19.1441437789382	14.2905092596624	11.8122413565184	7.21298974754023	19.3026006633845	18.6818536340323	17.4184198158465	18.2717614966803	16.0550246489655	14.1678614438331	12.9641741971481	11.400711632222	10.8635425705441	9.56065273990763	8.87006985046006	7.95474653693007	NA	NA	KWT	1980	-23.81300617	KWT1980MLE	NA	NA	1.25265250657688	NA	NA	5.391	NA
923	FMLE	0.83062061	0.900959376	0.763601349	Middle East & North Africa	High income	..		KWT1980	19170.92408	9.39583147242418	28.1977557994495	19.1441437789382	14.2905092596624	11.8122413565184	7.21298974754023	19.3026006633845	18.6818536340323	17.4184198158465	18.2717614966803	16.0550246489655	14.1678614438331	12.9641741971481	11.400711632222	10.8635425705441	9.56065273990763	8.87006985046006	7.95474653693007	NA	NA	KWT	1980	-23.81300617	KWT1980FMLE	NA	NA	1.25265250657688	NA	NA	5.391	NA
924	BTSX	0.938038913	0.998041214	0.884454082	Middle East & North Africa	High income	..		KWT1980	19170.92408	9.39583147242418	28.1977557994495	19.1441437789382	14.2905092596624	11.8122413565184	7.21298974754023	19.3026006633845	18.6818536340323	17.4184198158465	18.2717614966803	16.0550246489655	14.1678614438331	12.9641741971481	11.400711632222	10.8635425705441	9.56065273990763	8.87006985046006	7.95474653693007	NA	NA	KWT	1980	-23.81300617	KWT1980BTSX	NA	NA	1.25265250657688	NA	NA	5.391	NA
925	MLE	2.29288554	2.777598616	1.516287556	Sub-Saharan Africa	Lower middle income	IDA	HIPC	STP1980	840.0695893	21.3911034297485	18.9175216582889	15.519368282615	9.19739972688438	3.75806704930173	3.41525530813418	3.08416713091928	6.37114157762264	6.64873795027663	5.76454440331335	NA	NA	NA	NA	NA	NA	NA	NA	NA	NA	STP	1980	-3.312905332	STP1980MLE	NA	NA	4.59932105750437	NA	NA	6.386	NA
926	FMLE	0.668487821	0.832870808	0.329357784	Sub-Saharan Africa	Lower middle income	IDA	HIPC	STP1980	840.0695893	21.3911034297485	18.9175216582889	15.519368282615	9.19739972688438	3.75806704930173	3.41525530813418	3.08416713091928	6.37114157762264	6.64873795027663	5.76454440331335	NA	NA	NA	NA	NA	NA	NA	NA	NA	NA	STP	1980	-3.312905332	STP1980FMLE	NA	NA	4.59932105750437	NA	NA	6.386	NA
927	BTSX	1.434358442	1.700946039	0.890599575	Sub-Saharan Africa	Lower middle income	IDA	HIPC	STP1980	840.0695893	21.3911034297485	18.9175216582889	15.519368282615	9.19739972688438	3.75806704930173	3.41525530813418	3.08416713091928	6.37114157762264	6.64873795027663	5.76454440331335	NA	NA	NA	NA	NA	NA	NA	NA	NA	NA	STP	1980	-3.312905332	STP1980BTSX	NA	NA	4.59932105750437	NA	NA	6.386	NA
928	MLE	2.65528798	3.232744125	1.991756066	East Asia & Pacific	Upper middle income	IBRD		IDN1985	514.4376435	-1.58393568091308	0.391317293515026	-3.96429329865445	-2.26387399355081	1.01278052807736	6.3659536364655	5.05408145554815	5.61563918767531	7.1183081629161	8.2810716085882	8.88609058337813	12.1105191098552	14.3005121951635	14.3337874672384	13.2650470646192	12.8511730726235	12.956566787863	13.418271232505	NA	NA	IDN	1985	0.324860778	IDN1985MLE	NA	NA	3.80452322297883	NA	NA	3.711	NA
929	FMLE	1.483300976	1.947343034	0.988948813	East Asia & Pacific	Upper middle income	IBRD		IDN1985	514.4376435	-1.58393568091308	0.391317293515026	-3.96429329865445	-2.26387399355081	1.01278052807736	6.3659536364655	5.05408145554815	5.61563918767531	7.1183081629161	8.2810716085882	8.88609058337813	12.1105191098552	14.3005121951635	14.3337874672384	13.2650470646192	12.8511730726235	12.956566787863	13.418271232505	NA	NA	IDN	1985	0.324860778	IDN1985FMLE	NA	NA	3.80452322297883	NA	NA	3.711	NA
930	BTSX	2.050839703	2.41765412	1.587570579	East Asia & Pacific	Upper middle income	IBRD		IDN1985	514.4376435	-1.58393568091308	0.391317293515026	-3.96429329865445	-2.26387399355081	1.01278052807736	6.3659536364655	5.05408145554815	5.61563918767531	7.1183081629161	8.2810716085882	8.88609058337813	12.1105191098552	14.3005121951635	14.3337874672384	13.2650470646192	12.8511730726235	12.956566787863	13.418271232505	NA	NA	IDN	1985	0.324860778	IDN1985BTSX	NA	NA	3.80452322297883	NA	NA	3.711	NA
931	MLE	9.708338342	10.41861806	9.009341865	Latin America & Caribbean	Upper middle income	IBRD		CRI1980	2001.176738	16.4975331159774	13.9545292392983	13.1754628485582	15.7961225139299	16.6004514191082	16.2770229650335	14.7883020856487	15.4697157227933	15.080510423832	14.1939556847966	14.0184324065356	13.4409943239377	12.969975942126	12.3657259753759	11.9112558609671	11.5151158104568	10.9595226030457	10.5105263229936	9.59108884283748	8.70487044269956	CRI	1980	-1.962514112	CRI1980MLE	NA	NA	4.10660965090132	NA	NA	3.59	NA
932	FMLE	1.740128437	1.882939524	1.59623884	Latin America & Caribbean	Upper middle income	IBRD		CRI1980	2001.176738	16.4975331159774	13.9545292392983	13.1754628485582	15.7961225139299	16.6004514191082	16.2770229650335	14.7883020856487	15.4697157227933	15.080510423832	14.1939556847966	14.0184324065356	13.4409943239377	12.969975942126	12.3657259753759	11.9112558609671	11.5151158104568	10.9595226030457	10.5105263229936	9.59108884283748	8.70487044269956	CRI	1980	-1.962514112	CRI1980FMLE	NA	NA	4.10660965090132	NA	NA	3.59	NA
933	BTSX	5.685943718	6.073234796	5.325742759	Latin America & Caribbean	Upper middle income	IBRD		CRI1980	2001.176738	16.4975331159774	13.9545292392983	13.1754628485582	15.7961225139299	16.6004514191082	16.2770229650335	14.7883020856487	15.4697157227933	15.080510423832	14.1939556847966	14.0184324065356	13.4409943239377	12.969975942126	12.3657259753759	11.9112558609671	11.5151158104568	10.9595226030457	10.5105263229936	9.59108884283748	8.70487044269956	CRI	1980	-1.962514112	CRI1980BTSX	NA	NA	4.10660965090132	NA	NA	3.59	NA
934	MLE	5.378950942	7.673914911	4.260397	Middle East & North Africa	Lower middle income	IBRD		TUN1980	1329.268317	18.6396004002351	18.027859829715	16.597160433881	14.9916221545537	12.1158273078353	13.2006722680241	14.9969215400459	15.4703023994588	16.9341326211151	16.6419596755185	15.8921166573971	14.7941648609489	14.3364561720353	13.3909041245381	12.6607270257995	11.476425015758	10.6763856980492	10.9279389999078	10.3545193357435	NA	TUN	1980	4.773913878	TUN1980MLE	NA	NA	3.7424545723756	NA	NA	5.105	NA
935	FMLE	4.120489649	5.323703605	1.996146161	Middle East & North Africa	Lower middle income	IBRD		TUN1980	1329.268317	18.6396004002351	18.027859829715	16.597160433881	14.9916221545537	12.1158273078353	13.2006722680241	14.9969215400459	15.4703023994588	16.9341326211151	16.6419596755185	15.8921166573971	14.7941648609489	14.3364561720353	13.3909041245381	12.6607270257995	11.476425015758	10.6763856980492	10.9279389999078	10.3545193357435	NA	TUN	1980	4.773913878	TUN1980FMLE	NA	NA	3.7424545723756	NA	NA	5.105	NA
936	BTSX	4.700586192	5.966027807	3.288035192	Middle East & North Africa	Lower middle income	IBRD		TUN1980	1329.268317	18.6396004002351	18.027859829715	16.597160433881	14.9916221545537	12.1158273078353	13.2006722680241	14.9969215400459	15.4703023994588	16.9341326211151	16.6419596755185	15.8921166573971	14.7941648609489	14.3364561720353	13.3909041245381	12.6607270257995	11.476425015758	10.6763856980492	10.9279389999078	10.3545193357435	NA	TUN	1980	4.773913878	TUN1980BTSX	NA	NA	3.7424545723756	NA	NA	5.105	NA
937	MLE	1.877116245	2.663331928	1.189663189	NA	NA	NA	NA	#N/A1980	NA	NA	NA	NA	NA	NA	NA	NA	NA	NA	NA	NA	NA	NA	NA	NA	NA	NA	NA	NA	NA	NA	NA	NA	NANAMLE	NA	NA	NA	NA	NA	NA	NA
938	FMLE	0.705771354	1.108354526	0.401593913	NA	NA	NA	NA	#N/A1980	NA	NA	NA	NA	NA	NA	NA	NA	NA	NA	NA	NA	NA	NA	NA	NA	NA	NA	NA	NA	NA	NA	NA	NA	NANAFMLE	NA	NA	NA	NA	NA	NA	NA
939	BTSX	1.241972019	1.73893294	0.774907364	NA	NA	NA	NA	#N/A1980	NA	NA	NA	NA	NA	NA	NA	NA	NA	NA	NA	NA	NA	NA	NA	NA	NA	NA	NA	NA	NA	NA	NA	NA	NANABTSX	NA	NA	NA	NA	NA	NA	NA
940	MLE	20.66723363	22.26131848	19.23963585	Europe & Central Asia	High income	..		ISL1981	15137.25384	2.12820594565926	9.43065569739545	10.4423507855925	11.0393401385666	14.8254230697624	15.265950362057	11.5556228418762	13.6534308268563	15.8889590150219	16.624106966029	17.4661885604627	18.0344719865465	15.256904377868	11.808088123721	10.7692909022555	11.2121318134033	11.6293139456401	12.3556670767108	12.6080619318755	12.4844604896762	ISL	1981	3.082534273	ISL1981MLE	NA	NA	9.89921258478357	NA	NA	2.33	NA
941	FMLE	7.968064415	8.632559466	7.294956977	Europe & Central Asia	High income	..		ISL1981	15137.25384	2.12820594565926	9.43065569739545	10.4423507855925	11.0393401385666	14.8254230697624	15.265950362057	11.5556228418762	13.6534308268563	15.8889590150219	16.624106966029	17.4661885604627	18.0344719865465	15.256904377868	11.808088123721	10.7692909022555	11.2121318134033	11.6293139456401	12.3556670767108	12.6080619318755	12.4844604896762	ISL	1981	3.082534273	ISL1981FMLE	NA	NA	9.89921258478357	NA	NA	2.33	NA
942	BTSX	14.25691201	15.14732902	13.36964422	Europe & Central Asia	High income	..		ISL1981	15137.25384	2.12820594565926	9.43065569739545	10.4423507855925	11.0393401385666	14.8254230697624	15.265950362057	11.5556228418762	13.6534308268563	15.8889590150219	16.624106966029	17.4661885604627	18.0344719865465	15.256904377868	11.808088123721	10.7692909022555	11.2121318134033	11.6293139456401	12.3556670767108	12.6080619318755	12.4844604896762	ISL	1981	3.082534273	ISL1981BTSX	NA	NA	9.89921258478357	NA	NA	2.33	NA
943	MLE	9.653337063	12.84465151	6.593463594	South Asia	Low income	IDA	HIPC	AFG1981	NA	NA	NA	NA	NA	NA	NA	NA	NA	NA	NA	NA	NA	NA	NA	NA	NA	NA	NA	NA	NA	AFG	1981	NA	AFG1981MLE	NA	NA	2.49797067644268	NA	NA	7.568	NA
944	FMLE	6.02044109	8.633209783	4.335082462	South Asia	Low income	IDA	HIPC	AFG1981	NA	NA	NA	NA	NA	NA	NA	NA	NA	NA	NA	NA	NA	NA	NA	NA	NA	NA	NA	NA	NA	AFG	1981	NA	AFG1981FMLE	NA	NA	2.49797067644268	NA	NA	7.568	NA
945	BTSX	7.894675209	10.55370789	5.861548467	South Asia	Low income	IDA	HIPC	AFG1981	NA	NA	NA	NA	NA	NA	NA	NA	NA	NA	NA	NA	NA	NA	NA	NA	NA	NA	NA	NA	NA	AFG	1981	NA	AFG1981BTSX	NA	NA	2.49797067644268	NA	NA	7.568	NA
946	MLE	24.24232744	39.16316358	16.87287838	Sub-Saharan Africa	Lower middle income	IDA		LSO1981	299.9569839	-2.15540494993299	18.9647486060611	14.4190618379043	19.0469822294172	20.6119055169765	16.0221112689257	12.8935572836476	13.7900410884964	16.8704373014375	15.3125501641779	14.5735821917894	13.3366133916835	12.553255420817	11.6048319375463	10.8632023516506	10.1579668136566	9.68993434464123	9.54427638870674	9.5143964216712	9.71999604954075	LSO	1981	-2.076045084	LSO1981MLE	NA	NA	3.77343565684433	NA	NA	5.684	NA
947	FMLE	7.346561062	14.25000086	3.617595735	Sub-Saharan Africa	Lower middle income	IDA		LSO1981	299.9569839	-2.15540494993299	18.9647486060611	14.4190618379043	19.0469822294172	20.6119055169765	16.0221112689257	12.8935572836476	13.7900410884964	16.8704373014375	15.3125501641779	14.5735821917894	13.3366133916835	12.553255420817	11.6048319375463	10.8632023516506	10.1579668136566	9.68993434464123	9.54427638870674	9.5143964216712	9.71999604954075	LSO	1981	-2.076045084	LSO1981FMLE	NA	NA	3.77343565684433	NA	NA	5.684	NA
948	BTSX	13.63417557	22.99743626	9.159758057	Sub-Saharan Africa	Lower middle income	IDA		LSO1981	299.9569839	-2.15540494993299	18.9647486060611	14.4190618379043	19.0469822294172	20.6119055169765	16.0221112689257	12.8935572836476	13.7900410884964	16.8704373014375	15.3125501641779	14.5735821917894	13.3366133916835	12.553255420817	11.6048319375463	10.8632023516506	10.1579668136566	9.68993434464123	9.54427638870674	9.5143964216712	9.71999604954075	LSO	1981	-2.076045084	LSO1981BTSX	NA	NA	3.77343565684433	NA	NA	5.684	NA
949	MLE	17.26438505	17.93836728	16.55926991	East Asia & Pacific	High income	..		AUS1982	12778.92792	7.80708669220584	11.8827185156276	11.1966376244618	11.551437393712	10.4468297524431	9.32052320767602	8.97055522206094	8.85320342431162	11.5697950630765	12.45962394004	12.508287139845	11.9297041148767	11.8173981142572	11.6728515758344	11.2560764117767	11.1822958500614	10.6678773069438	10.4620174314307	10.3498874598734	10.13154143499	AUS	1982	1.549259279	AUS1982MLE	NA	NA	9.86779791863965	NA	NA	1.929	NA
950	FMLE	5.721739972	5.9980459	5.473537191	East Asia & Pacific	High income	..		AUS1982	12778.92792	7.80708669220584	11.8827185156276	11.1966376244618	11.551437393712	10.4468297524431	9.32052320767602	8.97055522206094	8.85320342431162	11.5697950630765	12.45962394004	12.508287139845	11.9297041148767	11.8173981142572	11.6728515758344	11.2560764117767	11.1822958500614	10.6678773069438	10.4620174314307	10.3498874598734	10.13154143499	AUS	1982	1.549259279	AUS1982FMLE	NA	NA	9.86779791863965	NA	NA	1.929	NA
951	BTSX	11.35677871	11.80524243	10.93701159	East Asia & Pacific	High income	..		AUS1982	12778.92792	7.80708669220584	11.8827185156276	11.1966376244618	11.551437393712	10.4468297524431	9.32052320767602	8.97055522206094	8.85320342431162	11.5697950630765	12.45962394004	12.508287139845	11.9297041148767	11.8173981142572	11.6728515758344	11.2560764117767	11.1822958500614	10.6678773069438	10.4620174314307	10.3498874598734	10.13154143499	AUS	1982	1.549259279	AUS1982BTSX	NA	NA	9.86779791863965	NA	NA	1.929	NA
952	MLE	23.9995349	25.62985974	22.55717375	Europe & Central Asia	High income	..	EMU	LUX1980	16531.1149	8.726356297475	12.6174647874046	16.3838701093371	14.8817613654458	13.6955725919586	10.7332424668991	12.0656782676493	14.7819667945478	15.7405402623128	14.4203391782352	14.605391881047	14.6571167798426	14.2223430309699	13.168229610345	12.5562960509494	11.7889942413159	11.8533289515863	11.4958426411979	11.0895443176752	10.4583051583335	LUX	1980	0.482546852	LUX1980MLE	NA	NA	13.5658339312863	NA	NA	1.5	NA
953	FMLE	10.56757611	11.30241704	9.843529885	Europe & Central Asia	High income	..	EMU	LUX1980	16531.1149	8.726356297475	12.6174647874046	16.3838701093371	14.8817613654458	13.6955725919586	10.7332424668991	12.0656782676493	14.7819667945478	15.7405402623128	14.4203391782352	14.605391881047	14.6571167798426	14.2223430309699	13.168229610345	12.5562960509494	11.7889942413159	11.8533289515863	11.4958426411979	11.0895443176752	10.4583051583335	LUX	1980	0.482546852	LUX1980FMLE	NA	NA	13.5658339312863	NA	NA	1.5	NA
954	BTSX	16.89491344	17.84439154	16.05818545	Europe & Central Asia	High income	..	EMU	LUX1980	16531.1149	8.726356297475	12.6174647874046	16.3838701093371	14.8817613654458	13.6955725919586	10.7332424668991	12.0656782676493	14.7819667945478	15.7405402623128	14.4203391782352	14.605391881047	14.6571167798426	14.2223430309699	13.168229610345	12.5562960509494	11.7889942413159	11.8533289515863	11.4958426411979	11.0895443176752	10.4583051583335	LUX	1980	0.482546852	LUX1980BTSX	NA	NA	13.5658339312863	NA	NA	1.5	NA
955	MLE	45.77260328	47.91781958	43.41363652	Europe & Central Asia	Upper middle income	IBRD		BLR1982	NA	NA	NA	NA	NA	NA	NA	NA	NA	NA	NA	NA	NA	NA	NA	NA	NA	NA	NA	NA	NA	BLR	1982	NA	BLR1982MLE	NA	NA	10.1106602969002	NA	NA	2.05	NA
956	FMLE	7.993608975	8.459403093	7.518562177	Europe & Central Asia	Upper middle income	IBRD		BLR1982	NA	NA	NA	NA	NA	NA	NA	NA	NA	NA	NA	NA	NA	NA	NA	NA	NA	NA	NA	NA	NA	BLR	1982	NA	BLR1982FMLE	NA	NA	10.1106602969002	NA	NA	2.05	NA
957	BTSX	25.13870659	26.28319582	23.97035718	Europe & Central Asia	Upper middle income	IBRD		BLR1982	NA	NA	NA	NA	NA	NA	NA	NA	NA	NA	NA	NA	NA	NA	NA	NA	NA	NA	NA	NA	NA	BLR	1982	NA	BLR1982BTSX	NA	NA	10.1106602969002	NA	NA	2.05	NA
958	MLE	7.007804966	9.90158875	4.747225782	Europe & Central Asia	Upper middle income	IBRD		TUR1982	1400.856099	-11.4737605776144	-5.26874995087435	-12.2753341360976	-2.6308183393643	-0.242462791343534	1.64335151744306	2.72499024212884	5.52236272401609	8.296404923484	9.69521155057802	10.9963669078863	8.91710718700622	7.29829249265816	7.38747990658879	7.49618543522392	7.53292070198972	7.95310928491413	7.75593241619894	7.61837884319303	7.88004130981412	TUR	1982	1.381268501	TUR1982MLE	NA	NA	4.64037305252138	NA	NA	4.175	NA
959	FMLE	1.928579466	3.570990361	1.143131237	Europe & Central Asia	Upper middle income	IBRD		TUR1982	1400.856099	-11.4737605776144	-5.26874995087435	-12.2753341360976	-2.6308183393643	-0.242462791343534	1.64335151744306	2.72499024212884	5.52236272401609	8.296404923484	9.69521155057802	10.9963669078863	8.91710718700622	7.29829249265816	7.38747990658879	7.49618543522392	7.53292070198972	7.95310928491413	7.75593241619894	7.61837884319303	7.88004130981412	TUR	1982	1.381268501	TUR1982FMLE	NA	NA	4.64037305252138	NA	NA	4.175	NA
960	BTSX	4.437702031	6.285327112	2.961739459	Europe & Central Asia	Upper middle income	IBRD		TUR1982	1400.856099	-11.4737605776144	-5.26874995087435	-12.2753341360976	-2.6308183393643	-0.242462791343534	1.64335151744306	2.72499024212884	5.52236272401609	8.296404923484	9.69521155057802	10.9963669078863	8.91710718700622	7.29829249265816	7.38747990658879	7.49618543522392	7.53292070198972	7.95310928491413	7.75593241619894	7.61837884319303	7.88004130981412	TUR	1982	1.381268501	TUR1982BTSX	NA	NA	4.64037305252138	NA	NA	4.175	NA
961	MLE	7.539147647	8.43462981	6.542875425	East Asia & Pacific	Lower middle income	IBRD		PHL1985	637.8359734	-4.46798593120096	-6.07950949690117	-8.35115148717678	-5.94994206087226	-3.46985252975911	-0.61898807828572	1.84073580801274	3.11339836129008	4.06027938614146	4.82787604589499	4.89368698491575	7.02408959807908	8.15948780571993	7.97095802681016	7.96960458542615	5.70816436966224	5.84417089743068	6.0081316108751	5.93475087486239	6.00570952453297	PHL	1985	-9.063524287	PHL1985MLE	NA	NA	3.3894851719522	NA	NA	4.652	NA
962	FMLE	1.908678527	2.186934332	1.489134149	East Asia & Pacific	Lower middle income	IBRD		PHL1985	637.8359734	-4.46798593120096	-6.07950949690117	-8.35115148717678	-5.94994206087226	-3.46985252975911	-0.61898807828572	1.84073580801274	3.11339836129008	4.06027938614146	4.82787604589499	4.89368698491575	7.02408959807908	8.15948780571993	7.97095802681016	7.96960458542615	5.70816436966224	5.84417089743068	6.0081316108751	5.93475087486239	6.00570952453297	PHL	1985	-9.063524287	PHL1985FMLE	NA	NA	3.3894851719522	NA	NA	4.652	NA
[truncated: 24,934 more rows]
