# Supplementary material for: Economic growth and suicide rates: Differential accumulated effects
Source: PLoS One. 2025 Jul 7;20(7):e0327630. doi: 10.1371/journal.pone.0327630 (PMC12233259; doi:10.1371/journal.pone.0327630)
Supplement: S4 File — (R) [file pone.0327630.s004.R]

###############################################################################
# 1. Function to install/load required packages
###############################################################################
install_load_packages <- function(pkgs) {
  for (p in pkgs) {
    if (!requireNamespace(p, quietly = TRUE)) {
      install.packages(p, dependencies = TRUE)
    }
    library(p, character.only = TRUE)
  }
}

# List of required packages
packages <- c(
  "plm", "mgcv", "gamm4", "readxl", "dplyr", "stringr", "tidyr", 
  "ggplot2", "dlnm", "reshape2", "gridExtra", "xlsx", "zoo",
  "broom", "car", "glmmTMB", "performance", "did"
)

install_load_packages(packages)

###############################################################################
# 2. Data loading & preprocessing
###############################################################################
# Set your working directory
setwd("G:\\내 드라이브\\dataset\\ecological\\")  # Adjust as needed

# Example of reading a CSV file (uncomment and modify as needed)
ecol3 <- read.csv("dataset.csv")

# Filter year and ctrycode, etc.
# Suppose 'ecol3' is already loaded
ecol3 <- ecol3 %>%
  filter(year >= 1991) %>%
  filter(ctrycode != "PRK")

###############################################################################
# 3. Function to summarize missing values by year
###############################################################################
missing_values_by_year <- function(df, variables) {
  df %>%
    group_by(year) %>%
    summarise(
      across(
        all_of(variables), 
        list(
          missing_count = ~ sum(is.na(.)),
          missing_percentage = ~ mean(is.na(.)) * 100
        ),
        .names = "{col}_{fn}"
      )
    )
}

###############################################################################
# 4. Example: Summarize missing values (Table 1 example)
###############################################################################
vars_to_check <- c("suicide", "gdp", "lag1", "unem", "pop65", 
                   "eoh", "femlab", "baby", "gini")

mv <- ecol3 %>%
  filter(sex == "BTSX")

# Create a summary table of missing values
missing_summary <- mv %>%
  select(ctrycode, year, all_of(vars_to_check)) %>%
  pivot_longer(
    cols = all_of(vars_to_check),
    names_to = "variable",
    values_to = "value"
  ) %>%
  mutate(missing = is.na(value)) %>%
  group_by(ctrycode, variable, missing) %>%
  summarize(
    year_range = paste(range(year, na.rm = TRUE), collapse = "-"),
    years      = paste(year[missing], collapse = ", "),
    .groups    = "drop"
  ) %>%
  arrange(ctrycode, variable, missing)

# Save as needed
# write.csv(missing_summary, "missingctry2.csv")

###############################################################################
# 5. Example: Descriptive statistics table (Table 1)
###############################################################################
summary_table <- ecol3 %>%
  filter(sex == "BTSX") %>%
  group_by(year) %>%
  summarise(
    `Suicide` = paste0(
      round(mean(suicide, na.rm = TRUE), 1), " ± ", 
      round(sd(suicide, na.rm = TRUE), 1)
    ),
    `Suicide N (%)` = paste0(
      sum(!is.na(suicide)), " (",
      round(sum(!is.na(suicide)) / 198 * 100, 1), ")"
    ),
    `GDP` = paste0(
      round(mean(gdp, na.rm = TRUE), 0), " ± ",
      round(sd(gdp, na.rm = TRUE), 0)
    ),
    `GDP N (%)` = paste0(
      sum(!is.na(gdp)), " (",
      round(sum(!is.na(gdp)) / 198 * 100, 1), ")"
    ),
    `GDP Growth` = paste0(
      round(mean(lag1, na.rm = TRUE), 1), " ± ",
      round(sd(lag1, na.rm = TRUE), 1)
    ),
    `GDP Growth N (%)` = paste0(
      sum(!is.na(lag1)), " (",
      round(sum(!is.na(lag1)) / 198 * 100, 1), ")"
    ),
    `Unemployment` = paste0(
      round(mean(unem, na.rm = TRUE), 1), " ± ",
      round(sd(unem, na.rm = TRUE), 1)
    ),
    `Unemployment N (%)` = paste0(
      sum(!is.na(unem)), " (",
      round(sum(!is.na(unem)) / 198 * 100, 1), ")"
    ),
    `Population over 65` = paste0(
      round(mean(pop65, na.rm = TRUE), 1), " ± ",
      round(sd(pop65, na.rm = TRUE), 1)
    ),
    `Population over 65 N (%)` = paste0(
      sum(!is.na(pop65)), " (",
      round(sum(!is.na(pop65)) / 198 * 100, 1), ")"
    ),
    `Female Employment` = paste0(
      round(mean(femlab, na.rm = TRUE), 1), " ± ",
      round(sd(femlab, na.rm = TRUE), 1)
    ),
    `Female Employment N (%)` = paste0(
      sum(!is.na(femlab)), " (",
      round(sum(!is.na(femlab)) / 198 * 100, 1), ")"
    ),
    `Fertility Rate` = paste0(
      round(mean(baby, na.rm = TRUE), 1), " ± ",
      round(sd(baby, na.rm = TRUE), 1)
    ),
    `Fertility Rate N (%)` = paste0(
      sum(!is.na(baby)), " (",
      round(sum(!is.na(baby)) / 198 * 100, 1), ")"
    ),
    `DALY` = paste0(
      round(mean(daly, na.rm = TRUE), 0), " ± ",
      round(sd(daly, na.rm = TRUE), 0)
    )
  ) %>%
  ungroup()

# Save the table if needed
# write.csv(summary_table, "table1.csv")

###############################################################################
# 6. Convert data to pdata.frame for panel data analysis
###############################################################################
make_pdata <- function(.data, sex_group = "BTSX", inc = NULL) {
  df <- .data %>%
    filter(!is.na(ctrycode)) %>%
    filter(sex == sex_group)
  
  if (!is.null(inc)) {
    if (inc == "Low") {
      # Low or Lower-middle income
      df <- df %>%
        filter(incgrp == "Lower middle income" | incgrp == "Low income")
    } else {
      df <- df %>%
        filter(incgrp == inc)
    }
  }
  
  pdata.frame(df, index = c("ctrycode", "year"), drop.index = TRUE, row.names = TRUE)
}

# Examples (BTSX, MLE, FMLE; High/Middle/Low income)
data_btsx  <- make_pdata(ecol3, "BTSX")
data_mle   <- make_pdata(ecol3, "MLE")
data_fmle  <- make_pdata(ecol3, "FMLE")

data_btsx_h <- make_pdata(ecol3, "BTSX", "High income")
data_btsx_m <- make_pdata(ecol3, "BTSX", "Upper middle income")
data_btsx_l <- make_pdata(ecol3, "BTSX", "Low")

data_mle_h  <- make_pdata(ecol3, "MLE", "High income")
data_mle_m  <- make_pdata(ecol3, "MLE", "Upper middle income")
data_mle_l  <- make_pdata(ecol3, "MLE", "Low")

data_fmle_h <- make_pdata(ecol3, "FMLE", "High income")
data_fmle_m <- make_pdata(ecol3, "FMLE", "Upper middle income")
data_fmle_l <- make_pdata(ecol3, "FMLE", "Low")

###############################################################################
# 7. Function to run plm models for lag 1 to N
###############################################################################
plm_by_lag <- function(data, formula_base, max_lag = 20) {
  require(plm)
  require(performance)  # for check_collinearity()
  
  result_df <- NULL
  
  for (i in seq_len(max_lag)) {
    lag_var <- paste0("lag", i)
    # Build the model formula dynamically
    form <- as.formula(paste0("suicide ~ ", lag_var, " + ", formula_base))
    
    # Fit the plm model
    model <- plm(
      form, 
      data   = data,
      effect = "twoways",
      model  = "within"
    )
    
    # Extract coefficient info for the lag variable
    coef_info <- coef(summary(model))[1, ]  # the first row is for the lag var
    est      <- coef_info["Estimate"]
    std_err  <- coef_info["Std. Error"]
    p_val    <- coef_info["Pr(>|t|)"]
    
    # Confidence intervals and significance
    ci_lower <- est - 1.96 * std_err
    ci_upper <- est + 1.96 * std_err
    sig_star <- ifelse(ci_lower * ci_upper > 0, "*", "")
    
    # Combine into a temporary data frame
    tmp <- data.frame(
      lag       = i,
      Estimate  = est,
      Std_Error = std_err,
      p_value   = p_val,
      CI_lower  = ci_lower,
      CI_upper  = ci_upper,
      sig       = sig_star
    )
    
    # Optional: you can also get VIF or other diagnostics
    # vif_val <- check_collinearity(model)
    
    # Append to the final result
    result_df <- rbind(result_df, tmp)
  }
  result_df
}


###############################################################################
# 8. Main analysis example
###############################################################################
formula_base <- "gdp + unem + pop65 + femlab + baby"

model_btsx  <- plm_by_lag(data_btsx,  formula_base, max_lag = 20)
model_mle   <- plm_by_lag(data_mle,   formula_base, max_lag = 20)
model_fmle  <- plm_by_lag(data_fmle,  formula_base, max_lag = 20)

###############################################################################
# 9. Plotting function for lag effects
###############################################################################
plot_lag_effect <- function(df, title_txt = "BTSX") {
  ggplot(df, aes(x = lag, y = Estimate)) +
    geom_point() +
    geom_line() +
    geom_errorbar(aes(ymin = CI_lower, ymax = CI_upper), width = 0.2) +
    geom_hline(yintercept = 0, linetype = 2, color = "gray40") +
    geom_text(aes(label = sig, y = CI_upper), vjust = -0.5, size = 5) +
    labs(
      title = title_txt,
      x = "GDPpc growth rates in the recent N years (△GDPpc'N'y)",
      y = "Difference in \nsuicide rate per\n 1% △GDPpc'N'y"
    ) +
    ylim(-0.11, 0.06) +
    theme_minimal()
}

# Plotting the results for BTSX, MLE, FMLE
p_btsx <- plot_lag_effect(model_btsx, "Total")
p_mle  <- plot_lag_effect(model_mle,  "Male")
p_fmle <- plot_lag_effect(model_fmle, "Female")

# Combine plots in one column
grid.arrange(p_btsx, p_mle, p_fmle, ncol = 1)

###############################################################################
# 10. Income group-specific analysis
###############################################################################
# Example: BTSX - High income, etc.
model_btsx_h <- plm_by_lag(data_btsx_h, formula_base, max_lag = 20)
model_btsx_m <- plm_by_lag(data_btsx_m, formula_base, max_lag = 20)
model_btsx_l <- plm_by_lag(data_btsx_l, formula_base, max_lag = 20)

# Plot examples
p_btsx_h <- plot_lag_effect(model_btsx_h, "High Income (BTSX)")
p_btsx_m <- plot_lag_effect(model_btsx_m, "Middle Income (BTSX)")
p_btsx_l <- plot_lag_effect(model_btsx_l, "Low/Lower-Middle Income (BTSX)")


# Combine and arrange
# grid.arrange(p_btsx_h, p_btsx_m, p_btsx_l, ncol = 3)

###############################################################################
# 11. Combining and saving results
###############################################################################
# Bind rows into a single table (example)
final_results <- dplyr::bind_rows(
  model_btsx  %>% mutate(group = "BTSX"),
  model_mle   %>% mutate(group = "MLE"),
  model_fmle  %>% mutate(group = "FMLE")
)


# Save if necessary
# write.csv(final_results, "final_results.csv", row.names = FALSE)

###############################################################################
# End
###############################################################################
